# Supplementary material for: Trends and projections of ischemic heart disease burden in the Belt and Road countries and China from 1990 to 2021: a study based on the 2021 global burden of disease
Source: Ann Med. 2025 Oct 23;57(1):2534100. doi: 10.1080/07853890.2025.2534100 (PMC12551016; doi:10.1080/07853890.2025.2534100)
Supplement: Supplemental Material [file IANN_A_2534100_SM7388.zip]

Archive with 3 entries (2 files):
- Suppl_Mat/
- Suppl_Mat/S1_Table_of_Changes_in_the_Burden_of_Ischemic_Heart_Disease_in_Belt_and_Road_Countries_incidence_prevalence_mortality_DALYs_.xls
- Suppl_Mat/S2_frontier_analysis_in_Belt_and_Road_Countries.xls
