# Supplementary material for: Trends and projections of ischemic heart disease burden in the Belt and Road countries and China from 1990 to 2021: a study based on the 2021 global burden of disease
Source: Ann Med. 2025 Oct 23;57(1):2534100. doi: 10.1080/07853890.2025.2534100 (PMC12551016; doi:10.1080/07853890.2025.2534100)
Supplement: Supplemental Material [file IANN_A_2534100_SM7388.zip › Suppl_Mat/S1_Table_of_Changes_in_the_Burden_of_Ischemic_Heart_Disease_in_Belt_and_Road_Countries_incidence_prevalence_mortality_DALYs_.xls]

## Sheet: Sheet 1
Table of Changes in the Burden of Ischemic Heart Disease in Belt and Road Countries (incidence,prevalence,mortality,DALYs)
cause	measure	location	sex	Number of cases,<br/>1990 (thousands)	Age-standardised<br/>rate per 100,000<br/>population, 1990	Number of cases,<br/>2021 (thousands)	Age-standardised<br/>rate per 100,000<br/>population, 2021	Estimated annual<br/>percentage change,<br/>1990-2021
Ischemic heart disease	DALYs	Lesotho	Both	8.076(6.312,10.441)	1003.149(787.274,1289.479)	20.704(13.4,32.851)	1949.425(1307.363,2989.617)	3.061
Ischemic heart disease	DALYs	China	Female	6067.504(5114.36,7253.345)	1548.059(1305.172,1839.24)	14142.793(11236.414,17447.3)	1350.617(1068.576,1666.75)	-0.089
Ischemic heart disease	DALYs	China	Male	7556.608(6300.651,8936.138)	2044.535(1742.457,2379.742)	21529.834(16894.342,26751.533)	2477.988(1979.875,3018.014)	0.985
Ischemic heart disease	DALYs	Zimbabwe	Both	55.688(45.915,66.142)	1533.921(1263.967,1808.478)	160.442(124.31,206.667)	2404.185(1938.124,3035.667)	2.015
Ischemic heart disease	DALYs	Cambodia	Female	59.241(47.414,73.609)	2226.226(1783.807,2748.74)	115.695(84.456,154.057)	1715.108(1274.47,2247.672)	-1.09
Ischemic heart disease	DALYs	Cambodia	Male	63.654(52.05,77.942)	3125.554(2572.515,3832.68)	155.901(118.314,203.541)	2991.152(2331.372,3798.071)	-0.118
Ischemic heart disease	DALYs	Mozambique	Both	41.437(35.278,48.183)	728.219(624.853,851.011)	120.882(90.973,154.433)	1060.359(811.045,1321.954)	1.715
Ischemic heart disease	DALYs	Indonesia	Female	1126.571(941.93,1351.082)	2043.094(1713.323,2424.896)	2766.009(2159.842,3479.774)	2311.296(1832.75,2860.428)	0.577
Ischemic heart disease	DALYs	Indonesia	Male	1475.616(1195.439,1772.508)	2828.187(2279.95,3432.043)	4581.513(3551.484,5830.839)	3829.586(3015.721,4717.027)	1.069
Ischemic heart disease	DALYs	Kenya	Both	67.329(50.193,82.276)	825.998(614.454,1008.684)	281.468(217.788,360.825)	1244.931(964.97,1595.875)	1.616
Ischemic heart disease	DALYs	Lao People's Democratic Republic	Female	53.623(37.841,75.663)	4798.652(3410.506,6598.317)	66.68(51.398,86.452)	2838.903(2211.156,3627.181)	-1.987
Ischemic heart disease	DALYs	Lao People's Democratic Republic	Male	65.401(49.73,83.041)	6194.907(4781.6,7708.82)	107.151(81.648,135.985)	4553.297(3518.83,5606.783)	-1.035
Ischemic heart disease	DALYs	Honduras	Both	45.477(39.838,51.824)	2249.574(1970.787,2543.481)	182.157(149.79,225.384)	3075.051(2550.803,3764.352)	1.228
Ischemic heart disease	DALYs	Malaysia	Female	143.098(129.27,158.057)	3103.577(2794.228,3434.585)	293.148(257.471,325.284)	2224.037(1958.354,2481.988)	-1.088
Ischemic heart disease	DALYs	Malaysia	Male	221.347(201.995,239.927)	4673.47(4276.733,5074.923)	608.74(565.117,653.789)	4130.133(3844.137,4430.724)	-0.453
Ischemic heart disease	DALYs	Zambia	Both	38.407(31.154,48.079)	1331.361(1077.186,1647.988)	138.714(102.916,179.603)	1937.07(1461.434,2469.871)	1.127
Ischemic heart disease	DALYs	Maldives	Female	1.427(1.17,1.812)	3619.368(3050.308,4407.11)	1.425(1.158,1.693)	1029.042(834.338,1213.125)	-4.479
Ischemic heart disease	DALYs	Maldives	Male	2.227(1.919,2.578)	4011.225(3480.247,4643.576)	3.919(3.105,4.713)	1816.205(1485.706,2175.964)	-3.002
Ischemic heart disease	DALYs	Cameroon	Both	67.02(51.267,87.232)	1587.483(1234.709,2069.482)	249.948(184.49,342.517)	2044.681(1551.58,2747.311)	0.927
Ischemic heart disease	DALYs	Myanmar	Female	625.058(459.436,825.462)	4866.518(3652.173,6395.474)	680.131(531.395,872.204)	2575.761(2009.932,3279.419)	-2.346
Ischemic heart disease	DALYs	Myanmar	Male	427.238(333.512,551.885)	3752.945(2960.563,4789.909)	633.581(502.695,799.446)	2992.664(2405.66,3717.86)	-0.735
Ischemic heart disease	DALYs	Timor-Leste	Both	7.896(6.051,9.971)	2609.523(2030.311,3225.76)	26.597(20.307,34.226)	3162.993(2433.531,4007.887)	0.92
Ischemic heart disease	DALYs	Philippines	Female	376.905(337.469,415.258)	2802.79(2537.55,3038.654)	995.755(791.35,1208.496)	2350.857(1896.885,2826.623)	-0.471
Ischemic heart disease	DALYs	Philippines	Male	713.568(633.882,792.618)	4335.132(3867.499,4805.692)	1846.014(1449.478,2286.983)	4397.243(3495.696,5424.43)	0.05
Ischemic heart disease	DALYs	Indonesia	Both	2602.187(2270.11,2942.99)	2420.312(2079.077,2751.002)	7347.522(6101.893,8695.82)	3043.08(2527.285,3544.706)	0.869
Ischemic heart disease	DALYs	Sri Lanka	Female	102.941(89.178,115.669)	2042.482(1782.518,2293.763)	191.218(133.822,258.391)	1302.723(914.317,1751.517)	-1.159
Ischemic heart disease	DALYs	Sri Lanka	Male	206.501(183.127,233.696)	3680.23(3253.306,4141.898)	325.614(208.939,454.647)	2760.834(1812.306,3811.647)	-0.665
Ischemic heart disease	DALYs	Viet Nam	Both	522.194(414.618,667.118)	1328.222(1057.074,1689.636)	1388.815(1115.926,1666.23)	1464.588(1198.701,1740.502)	0.862
Ischemic heart disease	DALYs	Thailand	Female	235.594(190.367,283.715)	1316.396(1047.852,1579.268)	408.632(312.731,511.117)	689.982(527.519,861.322)	-2.755
Ischemic heart disease	DALYs	Thailand	Male	359.218(294.864,435.867)	2096.968(1725.905,2514.5)	673.931(530.807,871.109)	1426.114(1129.387,1838.784)	-1.897
Ischemic heart disease	DALYs	Sao Tome and Principe	Both	0.978(0.839,1.115)	1566.56(1352.808,1774.853)	2.168(1.805,2.611)	2006.422(1715.181,2352.644)	0.855
Ischemic heart disease	DALYs	Timor-Leste	Female	3.624(2.632,4.898)	2614.782(1946.544,3448.821)	10.09(7.737,12.903)	2430.746(1884.257,3079.861)	-0.131
Ischemic heart disease	DALYs	Timor-Leste	Male	4.272(2.925,5.55)	2600.28(1885.702,3314.199)	16.507(11.69,22.086)	3892.002(2784.969,5142.589)	1.74
Ischemic heart disease	DALYs	Cabo Verde	Both	3.372(2.802,3.913)	1462.655(1215.874,1697.916)	9.734(7.916,11.665)	2236.646(1830.128,2642.403)	0.833
Ischemic heart disease	DALYs	Viet Nam	Female	263.795(206.076,339.478)	1150.342(904.081,1468.357)	499.373(384.763,644.041)	932.735(721.439,1193.327)	-0.224
Ischemic heart disease	DALYs	Viet Nam	Male	258.398(193.291,338.661)	1577.573(1205.382,2036.591)	889.442(714.356,1070.679)	2200.852(1818.339,2584.427)	1.67
Ischemic heart disease	DALYs	Guinea	Both	59.91(48.291,73.835)	1856.512(1494.128,2273.421)	122.142(91.783,160.016)	2209.376(1690.776,2864.842)	0.82
Ischemic heart disease	DALYs	Fiji	Female	6.936(5.588,8.459)	3793.988(3123.465,4571.4)	13.627(10.48,17.298)	3536.181(2757.765,4412.381)	-0.36
Ischemic heart disease	DALYs	Fiji	Male	21.851(18.213,26.296)	10511.286(8905.914,12532.878)	33.176(25.411,41.836)	8751.198(6877.397,10754.194)	-0.728
Ischemic heart disease	DALYs	Pakistan	Both	1848.894(1483.925,2109.785)	3174.694(2549.7,3615.889)	5364.774(4438.906,6657.382)	4069.012(3417.008,4985.765)	0.717
Ischemic heart disease	DALYs	Kiribati	Female	0.594(0.478,0.723)	2946.422(2344.876,3627.09)	1.14(0.887,1.429)	2888.751(2308.022,3550.457)	-0.032
Ischemic heart disease	DALYs	Kiribati	Male	1.343(1.068,1.617)	6803.822(5414.107,8139.771)	2.899(2.288,3.667)	7455.963(5951.18,9291.586)	0.339
Ischemic heart disease	DALYs	Djibouti	Both	2.144(1.501,2.941)	1502.933(1068.442,2009.505)	12.619(9.006,16.946)	1927.162(1417.066,2555.524)	0.715
Ischemic heart disease	DALYs	Micronesia (Federated States of)	Female	1.156(0.906,1.504)	4723.096(3726.817,6074.043)	1.579(1.155,2.132)	4235.25(3171.034,5632.357)	-0.374
Ischemic heart disease	DALYs	Micronesia (Federated States of)	Male	2.106(1.67,2.702)	7953.784(6320.979,10095.42)	3.402(2.599,4.421)	8331.52(6520.652,10674.016)	0.262
Ischemic heart disease	DALYs	Dominican Republic	Both	110.997(98.582,124.806)	2975.427(2653.101,3344.418)	314.14(251.927,387.346)	3104.024(2494.68,3824.78)	0.707
Ischemic heart disease	DALYs	Papua New Guinea	Female	25.039(17.568,35.458)	2751.913(1994.437,3834.843)	66.544(47.883,90.619)	2649.011(1966.364,3545.246)	-0.133
Ischemic heart disease	DALYs	Papua New Guinea	Male	40.816(27.608,58.934)	3778.256(2655.852,5415.626)	126.487(91.319,170.522)	4025.971(2925.768,5371.878)	0.312
Ischemic heart disease	DALYs	Libya	Both	69.066(55.92,84.425)	3439.474(2793.25,4231.434)	207.948(160.414,267.731)	3765.457(2952.847,4839.077)	0.677
Ischemic heart disease	DALYs	Samoa	Female	1.4(1.075,1.764)	3378.248(2606.87,4226.457)	2.686(2.087,3.44)	3788.742(2973.898,4798.865)	0.413
Ischemic heart disease	DALYs	Samoa	Male	2.404(1.913,2.883)	5504.452(4466.76,6487.32)	4.635(3.879,5.671)	6131.908(5227.872,7368.916)	0.431
Ischemic heart disease	DALYs	Burkina Faso	Both	69.316(57.069,85.283)	1684.46(1387.037,2066.694)	164.844(124.914,214.923)	1884.274(1448.293,2432.509)	0.586
Ischemic heart disease	DALYs	Solomon Islands	Female	2.826(1.775,3.939)	4733.486(3389.419,6242.947)	7.844(6.004,10.068)	4508.224(3538.815,5692.475)	-0.205
Ischemic heart disease	DALYs	Solomon Islands	Male	6.696(4.495,8.708)	8234.976(5965.786,10293.953)	15.614(12.133,20.5)	7921.992(6366.289,10165.888)	-0.091
Ischemic heart disease	DALYs	China	Both	13624.112(12056.606,15466.092)	1771.135(1574.755,1990.667)	35672.627(29920.273,41738.946)	1856.507(1548.727,2159.817)	0.509
Ischemic heart disease	DALYs	Tonga	Female	0.45(0.369,0.547)	1627.14(1337.727,1978.049)	0.687(0.53,0.885)	1597.485(1233.229,2053.806)	0.179
Ischemic heart disease	DALYs	Tonga	Male	1.295(1.06,1.533)	4765.028(3939.666,5593.653)	1.8(1.437,2.21)	4712.649(3782.141,5722.683)	0.05
Ischemic heart disease	DALYs	Gambia	Both	7.735(5.914,9.914)	2275.423(1782.529,2891.12)	26.631(20.124,33.959)	2771.498(2116.355,3471.597)	0.501
Ischemic heart disease	DALYs	Vanuatu	Female	1.277(0.937,1.673)	4702.298(3575.987,6037.776)	3.904(3.018,4.837)	4584.905(3642.503,5561.957)	-0.226
Ischemic heart disease	DALYs	Vanuatu	Male	3.734(2.902,4.783)	9559.754(7630.155,11860.055)	9.756(7.922,11.813)	9839.758(8127.813,11778.281)	0.018
Ischemic heart disease	DALYs	Chad	Both	49.119(39.525,62.214)	1784.09(1432.24,2259.299)	120.806(89.854,156.836)	2128.181(1619.461,2717.979)	0.472
Ischemic heart disease	DALYs	Armenia	Female	59.433(55.526,62.583)	4129.06(3837.221,4349.626)	64.277(57.137,71.849)	2465.189(2190.075,2756.422)	-2.335
Ischemic heart disease	DALYs	Armenia	Male	85.527(81.203,89.917)	7589.161(7206.818,7988.004)	97.736(87.371,108.827)	5465.074(4894.16,6083.528)	-1.721
Ischemic heart disease	DALYs	Samoa	Both	3.804(3.105,4.519)	4467.133(3693.859,5231.178)	7.321(6.097,9.025)	4993.885(4206.292,6087.242)	0.434
Ischemic heart disease	DALYs	Azerbaijan	Female	143.753(129.291,157.365)	5071.4(4571.913,5551.654)	208.765(176.639,241.725)	4251.429(3642.894,4883.95)	-0.663
Ischemic heart disease	DALYs	Azerbaijan	Male	200.987(186.734,215.593)	10317.137(9644.047,11022.43)	294.006(256.861,337.182)	7067.026(6222.197,7982.684)	-1.31
Ischemic heart disease	DALYs	Malawi	Both	60.968(51.755,71.24)	1531.936(1311.858,1794.416)	149.418(121.751,178.68)	1869.896(1556.401,2221.405)	0.369
Ischemic heart disease	DALYs	Georgia	Female	184.597(173.815,193.261)	4867.185(4581.771,5095.281)	55.534(49.2,61.171)	1389.004(1234.873,1529.339)	-5.065
Ischemic heart disease	DALYs	Georgia	Male	227.337(216.359,238.956)	9903.224(9446.265,10346.689)	94.541(84.847,104.445)	4117.895(3703.688,4548.141)	-3.534
Ischemic heart disease	DALYs	Montenegro	Both	20.166(18.029,22.396)	3277.126(2917.872,3635.952)	32.323(28.568,36.554)	3538.186(3127.134,3990.737)	0.295
Ischemic heart disease	DALYs	Kazakhstan	Female	307.174(286.72,326.693)	4082.168(3795.721,4343.883)	279.496(249.616,310.653)	2953.672(2632.104,3276.763)	-2.289
Ischemic heart disease	DALYs	Kazakhstan	Male	402.734(370.572,437.438)	8325.919(7699.375,9005.796)	349.14(303.91,395.314)	5493.62(4861.878,6116.517)	-2.62
Ischemic heart disease	DALYs	Southern Africa	Both	697.03(636.421,753.434)	1575.407(1423.698,1720.659)	1654.245(1484.781,1845.826)	1749.92(1588.811,1926.527)	0.294
Ischemic heart disease	DALYs	Kyrgyzstan	Female	67.839(62.102,73.691)	3843.301(3517.181,4175.357)	87.142(73.862,100.288)	3626.977(3077.872,4169.199)	-0.131
Ischemic heart disease	DALYs	Kyrgyzstan	Male	79.613(72.115,87.195)	7153.74(6563.217,7767.648)	118.335(100.077,140.069)	6380.175(5446.795,7466.473)	-0.327
Ischemic heart disease	DALYs	Sierra Leone	Both	51.703(41.968,63.416)	2584.452(2118.804,3127.789)	97.284(72.878,124.912)	2597.777(1984.645,3281.591)	0.243
Ischemic heart disease	DALYs	Mongolia	Female	26.181(22.062,30.417)	4795.66(4033.878,5542.138)	27.335(22.204,32.057)	2625.352(2147.615,3061.45)	-2.579
Ischemic heart disease	DALYs	Mongolia	Male	33.7(28.371,40.123)	7703.013(6575.988,9021.339)	53.406(45.109,62.585)	5561.429(4718.679,6443.357)	-1.421
Ischemic heart disease	DALYs	South Sudan	Both	41.463(30.599,54.255)	1594.882(1202.465,2080.421)	72.729(51.57,99.769)	1783.566(1308.712,2389.277)	0.229
Ischemic heart disease	DALYs	Tajikistan	Female	72.783(63.437,82.373)	4856.627(4227.994,5485.124)	100.467(81.282,123.129)	3994.708(3273.902,4820.276)	-1.03
Ischemic heart disease	DALYs	Tajikistan	Male	86.144(76.504,95.685)	7331.659(6440.755,8122.542)	124.961(97.896,154.819)	4827.731(3879.824,5902.373)	-1.589
Ischemic heart disease	DALYs	Madagascar	Both	100.811(86.791,117.151)	1884.989(1614.796,2175.886)	270.938(194.928,351.707)	2205.88(1634.851,2810.286)	0.171
Ischemic heart disease	DALYs	Turkmenistan	Female	64.416(61.462,67.186)	6175.78(5883.28,6441.878)	104.18(83.652,130.124)	5051.146(4085.057,6256.861)	-1.6
Ischemic heart disease	DALYs	Turkmenistan	Male	77.997(73.658,82.39)	10120.304(9640.582,10587.208)	139.983(109.291,177.191)	8412.978(6725.135,10433.234)	-1.567
Ischemic heart disease	DALYs	Kiribati	Both	1.938(1.589,2.296)	4765.107(3903.068,5656.936)	4.039(3.24,5.04)	4969.436(4015.479,6139.257)	0.168
Ischemic heart disease	DALYs	Uzbekistan	Female	312.115(292.589,324.757)	4730.572(4429.365,4920.324)	626.398(543.604,719.595)	4969.014(4342.2,5673.104)	-0.005
Ischemic heart disease	DALYs	Uzbekistan	Male	376.384(355.82,397.077)	7970.848(7558.789,8365.573)	848.895(720.773,993.149)	7798.464(6721.973,8941.757)	0.092
Ischemic heart disease	DALYs	Liberia	Both	23.761(19.425,28.673)	2135.724(1785.333,2543.405)	47.493(35.856,63.56)	2264.005(1760.67,2953.764)	0.159
Ischemic heart disease	DALYs	Albania	Female	21.624(18.274,24.808)	2119.934(1791.653,2429.126)	44.059(35.522,52.907)	1918.013(1548.716,2304.638)	0.206
Ischemic heart disease	DALYs	Albania	Male	39.663(36.582,42.769)	4552.109(4193.28,4901.431)	63.442(53.05,75.037)	3261.527(2722.021,3858.549)	-0.928
Ischemic heart disease	DALYs	Niger	Both	35.637(24.711,50.539)	1374.047(976.26,1963.222)	108.963(75.198,151.784)	1413.471(999.77,1956.914)	0.15
Ischemic heart disease	DALYs	Bosnia and Herzegovina	Female	62.392(55.999,68.683)	2974.901(2652.558,3290.608)	67.963(55.483,81.56)	1823.483(1493.854,2186.281)	-2.007
Ischemic heart disease	DALYs	Bosnia and Herzegovina	Male	91.739(84.281,99.689)	5101.114(4675.505,5538.39)	84.338(66.043,100.585)	3148.942(2461.604,3759.601)	-1.99
Ischemic heart disease	DALYs	Papua New Guinea	Both	65.855(47.425,90.419)	3290.127(2466.624,4369.777)	193.031(142.58,253.488)	3369.293(2518.535,4367.447)	0.14
Ischemic heart disease	DALYs	Bulgaria	Female	267.948(254.074,280.001)	4950.878(4687.144,5161.311)	210.719(184.61,238.628)	2476.998(2158.502,2815.42)	-3.023
Ischemic heart disease	DALYs	Bulgaria	Male	425.712(401.03,448.492)	8665.952(8250.649,9064.89)	302.673(259.906,349.027)	5454.517(4693.726,6262.472)	-2.175
Ischemic heart disease	DALYs	Benin	Both	28.82(24.174,33.814)	1479.745(1249.319,1734.07)	75.682(60.919,93.724)	1514.946(1244.516,1848.811)	0.12
Ischemic heart disease	DALYs	Croatia	Female	116.433(108.827,122.859)	3395.058(3171.614,3589.053)	91.359(79.477,101.297)	1479.769(1285.888,1652.531)	-2.814
Ischemic heart disease	DALYs	Croatia	Male	156.129(150.088,162.75)	7115.504(6848.116,7375.574)	102.139(90.915,112.652)	2801.169(2505.177,3093.137)	-2.971
Ischemic heart disease	DALYs	Nepal	Both	303.941(237.964,386.841)	3038.884(2408.527,3805.537)	671.412(535.506,840.704)	2890.07(2320.574,3596.092)	0.109
Ischemic heart disease	DALYs	Czechia	Female	309.43(293.577,322.058)	3621.609(3438.246,3771.892)	196.839(170.626,216.97)	1387.553(1203.644,1533.095)	-3.062
Ischemic heart disease	DALYs	Czechia	Male	479.182(465.057,491.51)	8625.448(8369.402,8851.65)	267.176(237.073,297.009)	2939.277(2610.977,3271.013)	-3.332
Ischemic heart disease	DALYs	Somalia	Both	39.526(27.906,56.908)	1518.92(1108.153,2120.764)	104.974(70.906,151.081)	1549.455(1070.269,2167.117)	0.099
Ischemic heart disease	DALYs	Hungary	Female	292.381(279.359,303.375)	3419.351(3266.458,3543.008)	254.053(224.652,279.259)	1899.986(1685.583,2098.939)	-2.032
Ischemic heart disease	DALYs	Hungary	Male	446.047(431.639,459.354)	7627.5(7380.796,7844.775)	297.234(263.473,326.427)	3887.612(3450.427,4271.267)	-2.303
Ischemic heart disease	DALYs	Nauru	Both	0.549(0.423,0.679)	10274.813(8155.057,12463.546)	0.71(0.552,0.898)	10681.948(8619.328,13238.745)	0.085
Ischemic heart disease	DALYs	North Macedonia	Female	28.214(24.426,32.531)	3039.732(2623.187,3513.499)	36.957(30.301,44.284)	2534.432(2101.22,3015.908)	-0.981
Ischemic heart disease	DALYs	North Macedonia	Male	49.009(43.077,54.629)	5553.06(4893.083,6176.411)	52.892(43.548,63.665)	3768.53(3150.846,4439.853)	-1.546
Ischemic heart disease	DALYs	Tonga	Both	1.745(1.453,2.05)	3121.076(2608.869,3637.35)	2.488(1.992,3.082)	3065.335(2467.281,3781.659)	0.078
Ischemic heart disease	DALYs	Montenegro	Female	6.996(5.902,8.196)	2037.664(1714.285,2387.717)	12.871(10.853,15.193)	2458.888(2074.534,2886.989)	0.746
Ischemic heart disease	DALYs	Montenegro	Male	13.17(11.751,14.716)	4784.119(4263.323,5332.266)	19.452(16.799,22.353)	4853.466(4232.915,5536.628)	-0.011
Ischemic heart disease	DALYs	Egypt	Both	2062.259(1897.203,2265.104)	7600.043(6957.346,8365.637)	4247.264(3552.704,5000.935)	6924.835(5844.945,8119.215)	0.068
Ischemic heart disease	DALYs	Poland	Female	843.163(800.499,867.696)	3246.597(3075.725,3343.309)	611.217(528.764,674.613)	1249.026(1089.341,1381.612)	-3.424
Ischemic heart disease	DALYs	Poland	Male	1488.79(1459.675,1512.81)	8369.123(8176.957,8512.963)	848.935(765.687,930.912)	2916.775(2630.23,3194.418)	-3.628
Ischemic heart disease	DALYs	Eritrea	Both	23.84(17.507,31.294)	1922.978(1416.259,2478.615)	58.75(41.915,78.553)	1974.978(1470.4,2570.232)	0.059
Ischemic heart disease	DALYs	Romania	Female	530.856(505.488,551.519)	3777.712(3580.468,3923.23)	467.374(422.58,515.252)	1951.361(1760.121,2149.2)	-2.789
Ischemic heart disease	DALYs	Romania	Male	722.863(696.559,747.608)	6218.346(6003.721,6415.189)	590.392(534.221,653.689)	3872.405(3499.933,4277.861)	-2.223
Ischemic heart disease	DALYs	Uzbekistan	Both	688.5(656.074,717.977)	6122.18(5815.24,6372.061)	1475.293(1277.2,1693.24)	6218.801(5449.755,7058.067)	0.054
Ischemic heart disease	DALYs	Serbia	Female	204.052(178.724,229.64)	4024.643(3548.725,4514.87)	224.952(188.155,261.598)	2229.082(1870.36,2591.09)	-2.781
Ischemic heart disease	DALYs	Serbia	Male	295.855(271.655,317.403)	6557.211(6020.896,7046.293)	266.688(230.844,304.63)	3772.024(3273.105,4311.387)	-2.118
Ischemic heart disease	DALYs	Guinea-Bissau	Both	13.037(9.976,16.737)	3282.796(2562.898,4162.427)	23.942(18.053,30.348)	3270.217(2536.536,4074.068)	0.042
Ischemic heart disease	DALYs	Slovakia	Female	151.008(139.698,161.686)	4307.321(3965.313,4601.952)	135.959(115.837,154.598)	2263.01(1922.158,2581.943)	-2.17
Ischemic heart disease	DALYs	Slovakia	Male	220.963(210.04,230.936)	8853.035(8419.994,9251.659)	155.363(136.361,175.215)	4065.938(3588.262,4565.674)	-2.443
Ischemic heart disease	DALYs	Micronesia (Federated States of)	Both	3.263(2.613,4.025)	6402.698(5174.683,7820.227)	4.981(3.848,6.454)	6279.722(4925.685,8031.964)	0.005
Ischemic heart disease	DALYs	Slovenia	Female	25.071(22.955,26.781)	1627.333(1488.864,1734.841)	14.544(11.921,16.624)	443.895(371.655,508.315)	-4.729
Ischemic heart disease	DALYs	Slovenia	Male	35.02(33.228,36.922)	3537.819(3351.487,3727.879)	24.25(21.36,26.994)	1280.82(1127.247,1425.784)	-3.802
Ischemic heart disease	DALYs	Nigeria	Both	873.622(690.093,1095.887)	2075.031(1659.58,2581.745)	1748.87(1379.468,2175.594)	2031.491(1637.962,2451.094)	-0.015
Ischemic heart disease	DALYs	Belarus	Female	370.902(347.555,384.603)	4418.758(4134.485,4585.218)	446.883(381.068,519.376)	4023.912(3414.608,4671.85)	-0.828
Ischemic heart disease	DALYs	Belarus	Male	386.567(370.977,402.66)	8432.379(8080.801,8763.961)	552.369(459.774,649.088)	9545.088(8046.611,11131.823)	-0.041
Ischemic heart disease	DALYs	Mali	Both	58.523(44.091,75.582)	1536.56(1173.336,1971.959)	124.017(95.313,161.038)	1439.785(1125.226,1851.949)	-0.117
Ischemic heart disease	DALYs	Estonia	Female	61.755(57.846,64.951)	4498.021(4210.566,4738.512)	20.515(17.358,23.105)	903.792(780.465,1018.048)	-5.648
Ischemic heart disease	DALYs	Estonia	Male	68.838(65.996,71.905)	9818.203(9424.448,10209.732)	24.252(21.402,27.221)	2495.686(2204.992,2792.935)	-4.853
Ischemic heart disease	DALYs	Vanuatu	Both	5.011(3.971,6.309)	7311.544(5948.63,9023.917)	13.66(11.219,16.311)	7189.705(6037.225,8411.258)	-0.14
Ischemic heart disease	DALYs	Latvia	Female	104.075(97.591,108.76)	4363.899(4091.936,4559.506)	55.777(48.778,61.979)	1784.366(1567.517,1987.729)	-3.225
Ischemic heart disease	DALYs	Latvia	Male	121.019(115.818,126.607)	9566.542(9179.763,9958.309)	63.028(55.783,70.28)	4544.464(4019.534,5068.419)	-2.974
Ischemic heart disease	DALYs	Philippines	Both	1090.473(992.076,1178.567)	3518.675(3210.328,3790.331)	2841.769(2400.536,3317.75)	3326.466(2831.632,3850.525)	-0.159
Ischemic heart disease	DALYs	Lithuania	Female	131.782(123.923,137.81)	4622.077(4339.994,4834.105)	98.172(86.775,108.756)	2107.174(1872.183,2342.739)	-2.577
Ischemic heart disease	DALYs	Lithuania	Male	156.5(150.209,161.784)	9139.854(8796.267,9435.256)	104.341(93.591,114.378)	5082.562(4574.452,5562.606)	-1.932
Ischemic heart disease	DALYs	Côte d'Ivoire	Both	92.46(71.542,116.31)	2396.648(1914.316,2923.616)	262.038(200.518,351.436)	2390.529(1895.804,3151.326)	-0.161
Ischemic heart disease	DALYs	Republic of Moldova	Female	136.078(129.64,140.851)	5840.715(5563.667,6046.008)	119.102(107.371,131.035)	3172.257(2863.453,3487.687)	-2.662
Ischemic heart disease	DALYs	Republic of Moldova	Male	128.134(123.738,132.42)	8124.508(7841.578,8375.505)	140.981(129.155,155.131)	5961.425(5465.318,6536.686)	-1.645
Ischemic heart disease	DALYs	Togo	Both	27.647(22.667,33.435)	2308.108(1911.97,2750.503)	87.014(63.688,115.028)	2348.16(1747.132,3034.399)	-0.184
Ischemic heart disease	DALYs	Russian Federation	Female	4638.213(4427.22,4743.528)	3992.944(3795.094,4089.875)	4390.1(3952.657,4794.525)	2754.535(2483.055,3009.809)	-1.729
Ischemic heart disease	DALYs	Russian Federation	Male	5382.169(5282.763,5453.333)	8928.665(8718.792,9057.471)	5241.566(4655.501,5747.784)	5887.599(5248.511,6451.848)	-1.867
Ischemic heart disease	DALYs	Nicaragua	Both	26.844(24.852,28.798)	1733.207(1594.012,1853.899)	72.206(61.213,85.038)	1524.245(1300.65,1784.472)	-0.193
Ischemic heart disease	DALYs	Ukraine	Female	2112.713(1992.439,2187.321)	4546.19(4277.034,4706.443)	2550.87(1812.49,3458.656)	4783.908(3369.804,6520.769)	-0.491
Ischemic heart disease	DALYs	Ukraine	Male	1895.069(1799.206,1989.9)	8024.602(7641.806,8399.252)	2541.362(1756.425,3497.161)	9021.325(6306.934,12313.606)	-0.191
Ischemic heart disease	DALYs	Solomon Islands	Both	9.522(6.266,12.491)	6645.512(4883.193,8426.387)	23.458(18.314,30.389)	6228.545(5006.147,7901.085)	-0.199
Ischemic heart disease	DALYs	Brunei Darussalam	Female	1.033(0.879,1.224)	2126.709(1815.084,2492.105)	1.582(1.324,1.901)	1026.817(866.185,1220.666)	-2.237
Ischemic heart disease	DALYs	Brunei Darussalam	Male	2.616(2.266,3.032)	4045.674(3502.634,4673.902)	4.716(4.108,5.33)	2509.674(2195.804,2816.771)	-1.238
Ischemic heart disease	DALYs	Niue	Both	0.117(0.097,0.141)	5362.83(4384.31,6481.75)	0.111(0.091,0.132)	5269.819(4331.649,6254.324)	-0.219
Ischemic heart disease	DALYs	Republic of Korea	Female	116.646(95.699,140.626)	805.684(667.964,964.273)	173.493(134.923,205.5)	310.397(245.122,366.111)	-3.844
Ischemic heart disease	DALYs	Republic of Korea	Male	180.625(155.585,208.727)	1421.164(1230.275,1635.316)	251.005(221,282.085)	643.814(568.723,723.431)	-3.017
Ischemic heart disease	DALYs	Kyrgyzstan	Both	147.452(135.527,159.085)	5149.844(4726.513,5557.723)	205.476(175.973,239.144)	4780.477(4093.584,5490.565)	-0.233
Ischemic heart disease	DALYs	Singapore	Female	26.601(25.404,27.537)	2296.193(2179.263,2381.138)	24.33(21.369,26.14)	542.75(480.666,580.929)	-4.989
Ischemic heart disease	DALYs	Singapore	Male	44.899(43.362,46.361)	4148.319(3999.975,4287.269)	54.92(51.588,57.681)	1321.162(1237.653,1389.7)	-3.773
Ischemic heart disease	DALYs	Namibia	Both	13.319(10.803,15.819)	2153.654(1752.169,2546.312)	28.314(21.281,36.855)	2109.098(1621.509,2684.923)	-0.277
Ischemic heart disease	DALYs	New Zealand	Female	51.889(47.816,54.664)	2293.114(2121.69,2412.147)	30.978(26.021,33.88)	609.887(520.108,662.334)	-4.487
Ischemic heart disease	DALYs	New Zealand	Male	87.663(84.522,90.606)	5093.426(4898.907,5262.432)	58.527(54.236,61.516)	1533.426(1422.4,1611.966)	-4.17
Ischemic heart disease	DALYs	South Africa	Both	358.548(315.697,396.158)	1647.75(1419.906,1832.502)	712.623(653.013,778.832)	1568.457(1435.503,1705.974)	-0.28
Ischemic heart disease	DALYs	Austria	Female	156.393(142.76,163.712)	1942.309(1785.481,2029.617)	90.761(74.762,99.353)	689.749(586.304,745.69)	-3.782
Ischemic heart disease	DALYs	Austria	Male	197.713(190.952,204.001)	4470.45(4303.496,4610.551)	131.45(121.687,138.249)	1628.223(1513.207,1710.755)	-3.595
Ischemic heart disease	DALYs	Ukraine	Both	4007.782(3828.142,4144.577)	5894.154(5605.291,6105.816)	5092.232(3923.542,6332.932)	6522.687(5003.403,8125.671)	-0.3
Ischemic heart disease	DALYs	Cyprus	Female	10.426(8.758,12.557)	3098.396(2614.283,3706.119)	7.839(6.533,9.011)	802.423(677.671,911.532)	-4.945
Ischemic heart disease	DALYs	Cyprus	Male	15.924(14.383,17.475)	5336.812(4837.593,5902.562)	18.189(15.665,20.84)	2057.269(1793.598,2339.66)	-3.129
Ischemic heart disease	DALYs	Albania	Both	61.287(55.128,66.797)	3173.369(2843.648,3463.964)	107.501(91.803,125.962)	2558.267(2184.881,2998.289)	-0.342
Ischemic heart disease	DALYs	Greece	Female	142.657(132.912,149.393)	1721.269(1594.781,1803.641)	127.094(108.029,137.347)	826.866(728.658,880.658)	-2.549
Ischemic heart disease	DALYs	Greece	Male	244.958(235.512,252.624)	3653.063(3511.048,3767.594)	209.483(197.545,219.238)	2130.459(2029.29,2216.664)	-1.839
Ischemic heart disease	DALYs	Central Africa	Both	680.279(545.458,855.085)	2466.968(2001.559,3057.67)	1477.021(1184.204,1861.415)	2271.869(1857.13,2832.496)	-0.393
Ischemic heart disease	DALYs	Italy	Female	661.428(590.032,699.292)	1224.876(1097.283,1292.823)	485.298(381.519,540.25)	436.584(364.198,477.575)	-3.518
Ischemic heart disease	DALYs	Italy	Male	1069.516(1035.251,1093.872)	2930.537(2819.661,3000.347)	709.237(654.538,742.92)	1116.348(1040.843,1165.792)	-3.262
Ischemic heart disease	DALYs	Belarus	Both	757.469(720.129,784.279)	6062.142(5746.82,6278.971)	999.252(842.559,1164.447)	6244.292(5262.835,7270.207)	-0.416
Ischemic heart disease	DALYs	Luxembourg	Female	5.763(5.382,6.061)	1698.385(1585.353,1787.512)	3.171(2.709,3.515)	461.298(402.612,509.559)	-4.328
Ischemic heart disease	DALYs	Luxembourg	Male	9.315(8.879,9.778)	4286.279(4093.079,4495.944)	5.607(5.078,6.169)	1160.344(1051.526,1276.447)	-4.4
Ischemic heart disease	DALYs	Saudi Arabia	Both	308.807(233.829,392.613)	4888.387(3749.144,6143.968)	1075.689(851.631,1338.613)	4219.771(3530.627,5082.926)	-0.421
Ischemic heart disease	DALYs	Malta	Female	6.635(6.126,7.022)	2797.786(2579.252,2965.081)	5.661(4.799,6.3)	938.144(818.034,1036.504)	-3.693
Ischemic heart disease	DALYs	Malta	Male	9.247(8.793,9.676)	5027.238(4774.711,5257.663)	6.811(6.222,7.411)	1613.398(1483.031,1752.729)	-3.565
Ischemic heart disease	DALYs	Angola	Both	104.142(81.521,131.398)	2723.289(2157.976,3350.731)	287.318(216.395,366.758)	2529.041(1954.365,3169.137)	-0.438
Ischemic heart disease	DALYs	Portugal	Female	113.063(104.982,118.178)	1434.554(1330.256,1498.241)	68.016(56.665,74.861)	405.288(351.025,439.591)	-4.632
Ischemic heart disease	DALYs	Portugal	Male	166.095(159.674,172.824)	2942.63(2821.021,3053.969)	107.34(100.359,114.299)	1090.128(1025.57,1154.023)	-3.656
Ischemic heart disease	DALYs	Gabon	Both	15.263(12.093,18.252)	2759.665(2206.699,3292.843)	24.695(18.136,32.124)	2479.162(1901.204,3118.087)	-0.462
Ischemic heart disease	DALYs	Argentina	Female	341.575(320.193,355.046)	1944.692(1816.664,2021.092)	247.48(221.75,264.964)	742.462(673.65,792.411)	-2.734
Ischemic heart disease	DALYs	Argentina	Male	610.274(589.059,630.361)	4349.362(4203.966,4493.325)	411.901(389.91,434.029)	1698.435(1604.332,1791.021)	-2.74
Ischemic heart disease	DALYs	Jamaica	Both	24.385(23.144,25.48)	1356.966(1290.035,1416.988)	33.491(26.581,42.59)	1054.538(837.961,1345.473)	-0.509
Ischemic heart disease	DALYs	Uruguay	Female	42.516(39.632,44.372)	1872.785(1751.333,1954.717)	24.88(22.072,26.711)	686.554(622.85,731.274)	-3.335
Ischemic heart disease	DALYs	Uruguay	Male	69.864(67.351,72.198)	4201.009(4050.511,4339.352)	41.144(38.848,43.167)	1833.292(1731.727,1923.552)	-2.766
Ischemic heart disease	DALYs	Senegal	Both	81.637(65.025,97.894)	2595.302(2097.385,3086.177)	174.459(134.823,221.615)	2346.781(1836.03,2939.939)	-0.518
Ischemic heart disease	DALYs	Antigua and Barbuda	Female	0.573(0.521,0.622)	1774.51(1615.82,1936.446)	0.531(0.495,0.562)	989.375(925.097,1046.824)	-2.205
Ischemic heart disease	DALYs	Antigua and Barbuda	Male	0.787(0.726,0.833)	3461.314(3194.485,3666.451)	0.803(0.727,0.946)	1641.316(1494.798,1911.511)	-2.714
Ischemic heart disease	DALYs	Bangladesh	Both	1546.188(1338.137,1793.573)	3001.814(2602.022,3493.062)	3299.091(2567.551,4098.892)	2366.916(1856.376,2929.733)	-0.545
Ischemic heart disease	DALYs	Barbados	Female	3.012(2.791,3.213)	1692.691(1569.61,1805.366)	2.613(2.16,3.094)	902.156(742.387,1067.897)	-1.913
Ischemic heart disease	DALYs	Barbados	Male	3.406(3.201,3.613)	2894.022(2718.842,3077.477)	3.296(2.603,4.116)	1438.832(1139.629,1788.489)	-2.682
Ischemic heart disease	DALYs	Cambodia	Both	122.895(104.14,146.21)	2609.864(2214.27,3068.744)	271.596(210.702,344.178)	2251.175(1767.768,2790.064)	-0.581
Ischemic heart disease	DALYs	Cuba	Female	167.235(160.084,172.444)	3310.806(3157.219,3418.304)	166.8(145.867,187.705)	1512.369(1324.037,1703.009)	-2.696
Ischemic heart disease	DALYs	Cuba	Male	231.318(224.48,237.598)	4658.868(4516.545,4789.098)	231.698(199.871,266.088)	2567.124(2214.386,2947.703)	-2.22
Ischemic heart disease	DALYs	Comoros	Both	3.386(2.456,4.486)	1689.284(1272.966,2206.671)	7.455(5.445,9.854)	1526.07(1137.183,1995.755)	-0.638
Ischemic heart disease	DALYs	Dominica	Female	0.78(0.705,0.867)	2163.413(1949.152,2408.831)	0.598(0.507,0.705)	1324.753(1123.173,1568.277)	-1.744
Ischemic heart disease	DALYs	Dominica	Male	0.834(0.761,0.909)	3663.892(3347.4,3992.275)	0.824(0.684,1)	2144.903(1802.573,2571.149)	-1.975
Ischemic heart disease	DALYs	Fiji	Both	28.786(25.06,33.471)	7013.518(6118.228,8083.682)	46.803(36.461,58.906)	5965.613(4721.09,7391.814)	-0.641
Ischemic heart disease	DALYs	Dominican Republic	Female	45.878(40.642,52.265)	2542.984(2256.398,2891.814)	116.367(95.652,138.888)	2228.361(1833.137,2656.769)	0.074
Ischemic heart disease	DALYs	Dominican Republic	Male	65.119(57.022,73.813)	3416.335(2987.133,3859.541)	197.774(153.162,251.215)	4016.115(3118.107,5105.246)	1.105
Ischemic heart disease	DALYs	Malaysia	Both	364.445(340.535,387.914)	3880.689(3601.164,4129.31)	901.888(844.94,952.014)	3180.365(2984.072,3352.235)	-0.676
Ischemic heart disease	DALYs	Grenada	Female	0.987(0.902,1.08)	2348.058(2138.466,2572.746)	0.786(0.697,0.871)	1324.745(1175.148,1467.485)	-1.88
Ischemic heart disease	DALYs	Grenada	Male	1.269(1.153,1.395)	4331.868(3931.818,4776.34)	1.374(1.173,1.565)	2667.8(2308.186,2997.046)	-1.76
Ischemic heart disease	DALYs	Morocco	Both	914.68(785.021,1071.093)	6313.773(5422.206,7352.026)	1736.792(1312.915,2080.879)	5211.802(3980.798,6188.355)	-0.685
Ischemic heart disease	DALYs	Guyana	Female	7.225(6.306,8.125)	3768.86(3311.743,4200.535)	7.606(5.923,9.552)	2325.554(1827.427,2899.939)	-1.511
Ischemic heart disease	DALYs	Guyana	Male	12.512(10.951,14.066)	6435.309(5645.329,7220.306)	12.272(9.51,15.815)	3887.678(3045.742,4962.396)	-1.226
Ischemic heart disease	DALYs	Uganda	Both	95.861(73.87,122.237)	1491.737(1159.388,1875.762)	230.376(181.841,290.151)	1489.999(1191.541,1887.387)	-0.713
Ischemic heart disease	DALYs	Jamaica	Female	11.397(10.669,12.04)	1151.999(1081.928,1218.018)	14.653(11.655,18.293)	843.48(665.745,1054.074)	-0.789
Ischemic heart disease	DALYs	Jamaica	Male	12.988(12.269,13.753)	1580.034(1489.849,1671.889)	18.838(14.441,24.247)	1270.313(976.758,1630.196)	-0.337
Ischemic heart disease	DALYs	Iraq	Both	447.958(382.855,529.818)	5521.968(4733.05,6492.423)	1119.623(867.515,1361.252)	4905.272(3858.318,5827.678)	-0.836
Ischemic heart disease	DALYs	Suriname	Female	3.854(3.465,4.224)	2973.32(2684.127,3246.644)	4.755(3.774,5.861)	1393.688(1106.226,1720.842)	-2.338
Ischemic heart disease	DALYs	Suriname	Male	5.797(5.143,6.328)	4531.974(4048.494,4935.686)	8.29(6.26,10.538)	2748.691(2072.512,3488.126)	-1.57
Ischemic heart disease	DALYs	United Arab Emirates	Both	27.575(21.572,34.757)	5579.116(4473.977,6897.427)	93.693(74.473,114.45)	2923.67(2395.615,3421.997)	-0.86
Ischemic heart disease	DALYs	Trinidad and Tobago	Female	15.84(15.119,16.586)	3782.674(3600.956,3958.739)	16.17(12.941,19.996)	1592.137(1269.524,1971.493)	-3.462
Ischemic heart disease	DALYs	Trinidad and Tobago	Male	22.244(21.291,23.178)	5694.869(5468.087,5922.515)	26.976(20.69,34.811)	2976.503(2295.202,3819.416)	-2.713
Ischemic heart disease	DALYs	Syrian Arab Republic	Both	444.304(362.178,536.577)	7886.601(6446.109,9443.032)	833.291(640.325,1088.802)	6688.798(5230.441,8518.875)	-0.874
Ischemic heart disease	DALYs	Bolivia (Plurinational State of)	Female	43.095(29.661,62.685)	2568.653(1795.504,3667.284)	59.995(40.615,92.079)	1331.857(909.885,2035.468)	-2.184
Ischemic heart disease	DALYs	Bolivia (Plurinational State of)	Male	48.002(34.292,60.683)	3180.725(2279.467,4005.924)	79.91(54.41,111.588)	1894.861(1317.524,2647.971)	-1.589
Ischemic heart disease	DALYs	Somali	Both	13.697(9.691,18.9)	1769.782(1276.643,2373.643)	32.447(24.352,42.261)	1381.807(1028.354,1756.786)	-0.893
Ischemic heart disease	DALYs	Ecuador	Female	41.926(40.294,43.773)	1584.982(1512.983,1651.917)	85.81(70.087,104.221)	1021.059(837.006,1233.717)	-1.493
Ischemic heart disease	DALYs	Ecuador	Male	59.265(56.925,61.511)	2200.309(2115.491,2282.299)	142.863(113.18,181.055)	1884.905(1507.926,2373.211)	-0.688
Ischemic heart disease	DALYs	El Salvador	Both	76.502(71.752,80.895)	2481.196(2315.715,2623.085)	121.857(100.27,146.378)	1915.925(1577.458,2311.226)	-0.927
Ischemic heart disease	DALYs	Peru	Female	75.703(64.117,88.691)	1212.508(1035.458,1421.784)	118.239(92.412,148.702)	660.542(515.139,830.052)	-2.62
Ischemic heart disease	DALYs	Peru	Male	121.635(104.111,141.085)	1990.679(1699.638,2299.773)	194.963(152.221,249.205)	1187.669(926.85,1512.842)	-1.835
Ischemic heart disease	DALYs	Azerbaijan	Both	344.74(323.378,367.847)	7154.018(6698.228,7635.331)	502.771(436.013,570.143)	5496.276(4818.68,6182.324)	-0.954
Ischemic heart disease	DALYs	Costa Rica	Female	16.053(15.023,16.956)	1825.783(1696.384,1931.239)	22.04(19.392,24.511)	720.122(638.073,798.358)	-3.116
Ischemic heart disease	DALYs	Costa Rica	Male	25.008(23.75,26.128)	2931.298(2772.686,3067.234)	42.119(37.247,46.736)	1664.879(1473.85,1844.596)	-1.941
Ischemic heart disease	DALYs	Sri Lanka	Both	309.443(282.79,341.121)	2865.398(2621.945,3141.99)	516.832(346.226,704.709)	1963.568(1330.008,2662.387)	-0.965
Ischemic heart disease	DALYs	El Salvador	Female	33.019(30.618,35.725)	2032.017(1876.863,2198.646)	53.2(44.17,64.182)	1411.417(1165.727,1706.656)	-1.178
Ischemic heart disease	DALYs	El Salvador	Male	43.483(40.567,46.59)	2989.841(2770.718,3201.271)	68.657(55.842,83.715)	2603.974(2114.273,3184.784)	-0.616
Ischemic heart disease	DALYs	Equatorial Guinea	Both	6.603(4.913,8.604)	3452.658(2636.549,4390.437)	13.575(8.958,19.461)	2751.443(1907.88,3773.967)	-0.993
Ischemic heart disease	DALYs	Honduras	Female	19.129(15.825,23.267)	1850.166(1540.133,2240.687)	80.578(62.822,103.264)	2604.534(2054.198,3309.502)	1.128
Ischemic heart disease	DALYs	Honduras	Male	26.348(21.284,32.531)	2700.219(2213.465,3293.254)	101.579(82.442,125.774)	3613.236(2935.058,4400.322)	1.331
Ischemic heart disease	DALYs	Ecuador	Both	101.192(97.71,104.702)	1887.118(1814.847,1949.643)	228.673(184.007,284.335)	1433.673(1158.902,1770.445)	-1.023
Ischemic heart disease	DALYs	Nicaragua	Female	11.7(10.568,12.874)	1389.196(1247.722,1530.447)	32.109(26.919,38.317)	1242.875(1039.379,1478.191)	-0.079
Ischemic heart disease	DALYs	Nicaragua	Male	15.144(13.743,16.343)	2187.957(1983.134,2360.626)	40.098(33.232,48.493)	1865.559(1551.401,2240.366)	-0.402
Ischemic heart disease	DALYs	Botswana	Both	11.196(8.356,14.261)	2087.171(1574.287,2634.469)	22.404(16.81,28.92)	1574.312(1216.623,1984.597)	-1.06
Ischemic heart disease	DALYs	Panama	Female	11.794(11.009,12.507)	1623.595(1507.162,1724.023)	18.612(15.073,21.861)	784.782(636.445,921.337)	-2.183
Ischemic heart disease	DALYs	Panama	Male	17.248(16.133,18.117)	2339.213(2192.264,2459.369)	30.46(23.829,36.868)	1424.513(1115.238,1723.61)	-1.532
Ischemic heart disease	DALYs	Venezuela (Bolivarian Republic of)	Both	351.532(340.162,361.006)	3553.572(3419.383,3653.095)	877.872(680.797,1112.894)	2941.767(2286.728,3718.258)	-1.084
Ischemic heart disease	DALYs	Venezuela (Bolivarian Republic of)	Female	131.725(125.541,136.312)	2624.231(2476.077,2718.397)	315.115(249.938,395.99)	1950.031(1549.548,2449.205)	-1.344
Ischemic heart disease	DALYs	Venezuela (Bolivarian Republic of)	Male	219.806(212.804,226.282)	4554.946(4400.787,4693.057)	562.757(429.038,720.582)	4086.075(3142.118,5195.648)	-0.907
Ischemic heart disease	DALYs	Yemen	Both	359.758(268.181,464.614)	7122.838(5449.874,9124.401)	784.992(575.647,1035.62)	5442.563(4100.162,7104.853)	-1.107
Ischemic heart disease	DALYs	Algeria	Female	243.13(185.355,310.252)	5116.427(3943.468,6346.356)	466.401(344.255,597.436)	3407.741(2558.161,4248.553)	-1.14
Ischemic heart disease	DALYs	Algeria	Male	348.429(287.305,419.159)	6098.763(5111.909,7291.885)	615.468(485.148,760.4)	3640.032(2912.554,4451.195)	-2.018
Ischemic heart disease	DALYs	Mauritania	Both	26.819(21.118,33.424)	2760.823(2194.022,3443.029)	43.8(32.045,56.812)	2126.353(1570.634,2744.37)	-1.156
Ischemic heart disease	DALYs	Bahrain	Female	4.291(3.922,4.666)	6262.088(5722.752,6773.476)	6.294(5.251,7.46)	2203.488(1891.161,2582.447)	-4.118
Ischemic heart disease	DALYs	Bahrain	Male	8.791(8.02,9.654)	8959.415(8262.548,9739.34)	16.633(13.91,19.411)	3262.812(2815.197,3752.594)	-3.931
Ischemic heart disease	DALYs	Afghanistan	Both	586.6(428.844,738.061)	8374.248(6234.261,10414.154)	685.745(510.801,895.881)	6178.268(4747.554,7813.312)	-1.2
Ischemic heart disease	DALYs	Egypt	Female	854.075(733.165,975.4)	7539.912(6406.979,8650.877)	1593.934(1325.793,1911.224)	7290.445(6175.38,8470.75)	0.498
Ischemic heart disease	DALYs	Egypt	Male	1208.184(1066.028,1359.672)	7902.832(6964.856,8886.079)	2653.33(2200.892,3147.861)	7367.648(6121.236,8753.97)	0.024
Ischemic heart disease	DALYs	Cook Islands	Both	0.454(0.386,0.531)	3569.212(3067.025,4118.536)	0.579(0.48,0.692)	2344.824(1931.568,2837.912)	-1.226
Ischemic heart disease	DALYs	Iran (Islamic Republic of)	Female	487.296(448.413,531.758)	4322.287(3972.341,4713.2)	795.526(720.469,863.067)	2266.46(2030.468,2463.662)	-2.379
Ischemic heart disease	DALYs	Iran (Islamic Republic of)	Male	811.48(738.527,885.047)	5899.26(5371.092,6383.139)	1264.102(1183.285,1357.227)	3209.169(2983.4,3447.103)	-2.085
Ischemic heart disease	DALYs	North Macedonia	Both	77.223(70.347,84.99)	4233.505(3840.991,4664.619)	89.849(75.734,105.219)	3156.913(2698.204,3663.311)	-1.298
Ischemic heart disease	DALYs	Iraq	Female	189.695(158.253,225.073)	4596.783(3840.796,5437.756)	413.485(328.81,511.606)	3684.14(2996.256,4437.468)	-1.073
Ischemic heart disease	DALYs	Iraq	Male	258.263(213.647,306.934)	6467.722(5366.12,7656.391)	706.138(537.854,870.526)	6185.533(4747.086,7340.914)	-0.676
Ischemic heart disease	DALYs	Tajikistan	Both	158.928(142.105,174.702)	5959.982(5301.73,6541.087)	225.428(189.841,264.544)	4400.379(3740.145,5106.836)	-1.299
Ischemic heart disease	DALYs	Jordan	Female	22.526(18.779,26.755)	3619.001(3028.186,4254.499)	45.937(36.747,56.571)	1551.934(1262.105,1884.63)	-3.424
Ischemic heart disease	DALYs	Jordan	Male	36.952(31.385,43.87)	4773.802(4025.13,5658.709)	99.939(80.891,124.591)	2299.228(1876.835,2858.53)	-2.821
Ischemic heart disease	DALYs	Sudan	Both	731.803(580.739,918.53)	7582.526(6084.002,9429.174)	1101.292(809.661,1493.701)	5338.319(4083.7,7066.869)	-1.3
Ischemic heart disease	DALYs	Kuwait	Female	7.479(6.942,8.029)	3141.093(2884.608,3420.526)	10.264(9.002,11.666)	825.889(703.182,952.337)	-4.228
Ischemic heart disease	DALYs	Kuwait	Male	23.037(21.039,25.196)	5048.714(4613.99,5515.295)	69.733(56.954,85.569)	3401.892(2798.596,4130.447)	-1.21
Ischemic heart disease	DALYs	Burundi	Both	56.92(42.343,72.776)	2361.935(1784.773,2975.765)	95.297(74.254,122.241)	1841.444(1452.491,2345.53)	-1.342
Ischemic heart disease	DALYs	Lebanon	Female	36.153(28.775,46.401)	3399.561(2718.741,4354.515)	39.945(32.969,47.042)	1161.366(958.873,1367.925)	-3.829
Ischemic heart disease	DALYs	Lebanon	Male	69.21(56.677,84.429)	6514.536(5383.718,7921.946)	67.945(58.25,79.184)	2406.401(2053.033,2812.062)	-3.015
Ischemic heart disease	DALYs	Guyana	Both	19.737(17.679,21.764)	5067.094(4569.717,5581.422)	19.878(15.444,25.305)	3075.229(2425.764,3871.769)	-1.352
Ischemic heart disease	DALYs	Libya	Female	28.775(21.646,36.412)	3115.542(2380.426,3954.549)	81.801(61.686,106.192)	3103.873(2392.694,3973.725)	0.41
Ischemic heart disease	DALYs	Libya	Male	40.291(32.168,50.133)	3714.27(2956.157,4603.586)	126.147(94.821,159.68)	4406.458(3324.193,5563.346)	0.91
Ischemic heart disease	DALYs	Tunisia	Both	198.322(165.57,231.085)	4177.62(3489.934,4821.349)	388.556(288.61,522.602)	3036.732(2267.125,4065.146)	-1.353
Ischemic heart disease	DALYs	Morocco	Female	398.802(300.621,500.1)	5555.608(4246.656,6881.138)	803.138(582.364,1019.834)	4779.014(3521.292,5996.588)	-0.529
Ischemic heart disease	DALYs	Morocco	Male	515.878(425.076,604.407)	7089.997(5853.943,8291.5)	933.654(720.631,1106.713)	5651.442(4394.412,6633.878)	-0.826
Ischemic heart disease	DALYs	Lao People's Democratic Republic	Both	119.024(93.33,149.506)	5469.163(4337.249,6801.466)	173.831(133.708,222.41)	3667.078(2896.796,4573.183)	-1.438
Ischemic heart disease	DALYs	Palestine	Female	18.709(15.001,23.328)	4146.866(3348.393,5072.939)	29.711(25.485,33.999)	2545.6(2171.862,2896.098)	-1.688
Ischemic heart disease	DALYs	Palestine	Male	27.912(21.933,35.322)	7302.1(5821.206,9098.703)	53.391(46.319,60.977)	4524.45(3951.721,5124.92)	-1.677
Ischemic heart disease	DALYs	Turkmenistan	Both	142.412(135.891,148.798)	7863.83(7511.222,8203.803)	244.163(193.227,304.197)	6512.701(5219.516,8027.652)	-1.57
Ischemic heart disease	DALYs	Oman	Female	14.15(10.752,18.348)	4764.518(3657.48,6121.853)	20.197(16.315,24.303)	2498.476(2054.84,2982.035)	-1.885
Ischemic heart disease	DALYs	Oman	Male	31.138(23.774,40.071)	8035.617(6157.898,10262.817)	47.521(38.53,57.851)	4278.213(3561.726,5154.676)	-1.762
Ischemic heart disease	DALYs	Seychelles	Both	1.71(1.583,1.843)	3012.361(2786.269,3250.427)	2.077(1.869,2.327)	1807.799(1629.126,2020.444)	-1.575
Ischemic heart disease	DALYs	Qatar	Female	1.479(1.239,1.734)	4935.353(4174.592,5688.002)	3.359(2.661,4.156)	1551.969(1257.759,1891.55)	-4.355
Ischemic heart disease	DALYs	Qatar	Male	6.047(5.002,7.165)	8253.394(6953.797,9577.85)	17.302(13.081,22.255)	2518.8(1958.656,3159.946)	-4.539
Ischemic heart disease	DALYs	Myanmar	Both	1052.296(815.545,1358.342)	4367.906(3444.623,5574.921)	1313.712(1045.166,1653.587)	2773.105(2241.084,3446.106)	-1.641
Ischemic heart disease	DALYs	Saudi Arabia	Female	111.421(86.368,146.134)	4361.023(3429.487,5654.046)	306.186(239.725,384.149)	3387.83(2753.052,4160.332)	-0.971
Ischemic heart disease	DALYs	Saudi Arabia	Male	197.386(145.79,255.981)	5233.606(3927.028,6677.223)	769.503(603.623,959.413)	4753.676(3965.943,5654.722)	-0.158
Ischemic heart disease	DALYs	Dominica	Both	1.614(1.507,1.721)	2764.023(2582.611,2949.569)	1.422(1.229,1.695)	1738.9(1513.774,2064.496)	-1.651
Ischemic heart disease	DALYs	Syrian Arab Republic	Female	173.003(140.079,206.861)	6693.939(5507.645,7945.486)	302.679(234.362,390.224)	5601.877(4460.086,7006.834)	-0.92
Ischemic heart disease	DALYs	Syrian Arab Republic	Male	271.301(221.502,330.91)	9006.761(7328.058,10935.937)	530.612(403.218,695.704)	7965.741(6156.273,10259.378)	-0.724
Ischemic heart disease	DALYs	Palestine	Both	46.621(37.398,58.154)	5535.874(4495.567,6824.428)	83.101(71.973,93.812)	3458.695(3014.401,3871.781)	-1.659
Ischemic heart disease	DALYs	Tunisia	Female	71.197(52.592,89.434)	3166.139(2345.756,3945.48)	139.92(98.233,201.029)	2110.65(1476.953,3034.546)	-1.538
Ischemic heart disease	DALYs	Tunisia	Male	127.125(107.263,149.564)	5186.025(4375.468,6051.45)	248.636(179.744,342.591)	4064.196(2963.357,5582.389)	-1.176
Ischemic heart disease	DALYs	Algeria	Both	591.558(503.229,700.254)	5491.832(4703.558,6400.438)	1081.869(873.89,1320.138)	3451.993(2806.955,4159.866)	-1.682
Ischemic heart disease	DALYs	Türkiye	Female	484.18(403.209,566.835)	2791.943(2346.917,3267.845)	821.001(670.22,985.079)	1709.326(1393.036,2052.253)	-1.481
Ischemic heart disease	DALYs	Türkiye	Male	993.555(859.175,1137.792)	5811.564(5056.512,6609.669)	1366.117(1115.729,1650.367)	3182.729(2619.91,3831.27)	-2.188
Ischemic heart disease	DALYs	Brunei Darussalam	Both	3.649(3.248,4.138)	3122.142(2784.538,3516.893)	6.297(5.562,7.068)	1726.319(1525.625,1929.942)	-1.691
Ischemic heart disease	DALYs	United Arab Emirates	Female	6.722(5.279,8.468)	4661.59(3695.152,5750.722)	20.986(16.823,25.563)	6449.885(5281.41,7606.117)	2.843
Ischemic heart disease	DALYs	United Arab Emirates	Male	20.853(16.136,26.494)	6040.64(4767.643,7459.363)	72.707(56.973,90.157)	2110.715(1693.054,2535.568)	-2.607
Ischemic heart disease	DALYs	Russian Federation	Both	10020.382(9747.363,10188.134)	5901.485(5703.594,6010.771)	9631.666(8865.971,10363.141)	4082.192(3760.502,4389.108)	-1.749
Ischemic heart disease	DALYs	Yemen	Female	152.92(101.679,213.497)	6064.871(4152.907,8296.39)	312.727(206.186,452.672)	4431.388(3041.025,6254.41)	-1.264
Ischemic heart disease	DALYs	Yemen	Male	206.838(151.9,275.94)	8162.258(6117.519,10680.435)	472.264(343.222,632.78)	6494.675(4881.179,8532.931)	-0.964
Ischemic heart disease	DALYs	Panama	Both	29.042(27.439,30.245)	1985.602(1871.765,2070.857)	49.072(38.936,58.436)	1097.33(870.197,1306.768)	-1.797
Ischemic heart disease	DALYs	Afghanistan	Female	222.442(145.793,313.686)	6725.635(4492.455,9495.164)	295.465(192.794,420.643)	5265.761(3587.464,7209.263)	-0.971
Ischemic heart disease	DALYs	Afghanistan	Male	364.158(266.852,469.004)	9959.07(7389.853,12754.407)	390.28(280.989,529.369)	7273.581(5287.172,9357.981)	-1.258
Ischemic heart disease	DALYs	Ghana	Both	182.767(147.997,220.495)	2961.758(2438.985,3533.866)	319.862(252.764,397.101)	1954.331(1558.462,2392.956)	-1.839
Ischemic heart disease	DALYs	Bangladesh	Female	507.342(397.571,622.498)	2201.11(1746.69,2674.421)	1125.191(872.838,1421.852)	1671.132(1289.634,2128.268)	-0.502
Ischemic heart disease	DALYs	Bangladesh	Male	1038.846(873.086,1249.769)	3666.684(3097.075,4395.192)	2173.9(1651.997,2793.46)	3063.84(2332.122,3918.818)	-0.425
Ischemic heart disease	DALYs	Bolivia (Plurinational State of)	Both	91.097(70.249,121.541)	2859.681(2235.982,3774.835)	139.905(99.244,200.27)	1602.36(1154.228,2291.243)	-1.859
Ischemic heart disease	DALYs	Nepal	Female	137.878(100.02,184.195)	2838.936(2103.199,3761.895)	244.447(180.39,341.367)	2006.574(1488.498,2799.293)	-0.974
Ischemic heart disease	DALYs	Nepal	Male	166.063(120.154,212.138)	3230.601(2398.212,4087.167)	426.964(328.15,546.65)	3902.474(3020.661,4917.488)	0.956
Ischemic heart disease	DALYs	Oman	Both	45.287(34.886,57.333)	6490.299(5047.762,8203.006)	67.718(55.409,82.265)	3393.688(2837.018,4065.11)	-1.875
Ischemic heart disease	DALYs	Pakistan	Female	853.057(681.055,1007.396)	3312.468(2661.182,3921.959)	2255.162(1687.904,3084.646)	3668.672(2796.897,4886.155)	0.119
Ischemic heart disease	DALYs	Pakistan	Male	995.837(734.26,1201.2)	3088.551(2271.196,3720.185)	3109.612(2305.959,4059.765)	4446.641(3357.953,5739.65)	1.19
Ischemic heart disease	DALYs	Suriname	Both	9.651(8.81,10.329)	3737.502(3432.495,3989.917)	13.045(10.222,16.23)	2036.821(1594.708,2533.567)	-1.884
Ischemic heart disease	DALYs	Angola	Female	36.661(26.314,48.244)	2085.399(1547.583,2704.374)	109.677(78.997,145.588)	1906.352(1423.285,2510.522)	-0.514
Ischemic heart disease	DALYs	Angola	Male	67.481(51.349,87.059)	3345.606(2605.954,4201.997)	177.641(133.907,226.542)	3293.589(2555.629,4108.315)	-0.234
Ischemic heart disease	DALYs	Mongolia	Both	59.881(52.039,68.746)	6067.415(5273.213,6935.765)	80.741(69.459,92.449)	3892.306(3366.088,4387.102)	-1.885
Ischemic heart disease	DALYs	Equatorial Guinea	Female	2.588(1.762,3.675)	2624.836(1814.625,3642.079)	5.876(3.52,8.985)	2265.601(1427.615,3332.159)	-0.57
Ischemic heart disease	DALYs	Equatorial Guinea	Male	4.015(2.91,5.377)	4440.863(3246.246,5790.067)	7.699(5.111,10.845)	3380.769(2344.368,4552.796)	-1.311
Ischemic heart disease	DALYs	Ethiopia	Both	408.846(340.209,536.012)	1912.959(1606.089,2437.131)	538.381(437.968,652.114)	1177.382(959.267,1410.324)	-1.913
Ischemic heart disease	DALYs	Gabon	Female	6.021(4.454,7.867)	2044.547(1518.074,2686.082)	9.037(6.386,12.131)	1834.356(1319.985,2437.735)	-0.577
Ischemic heart disease	DALYs	Gabon	Male	9.242(6.826,11.644)	3583.97(2651.675,4487.248)	15.658(11.169,20.889)	3164.109(2308.84,4063.558)	-0.474
Ischemic heart disease	DALYs	Türkiye	Both	1477.735(1299.333,1653.584)	4255.106(3773.118,4724.637)	2187.119(1808.029,2591.481)	2419.277(2008.068,2856.989)	-1.92
Ischemic heart disease	DALYs	Burundi	Female	26.268(16.978,36.116)	2067.053(1344.234,2822.525)	37.964(28.28,49.144)	1570.633(1173.356,2030.928)	-1.455
Ischemic heart disease	DALYs	Burundi	Male	30.652(20.779,42.019)	2705.856(1825.408,3738.439)	57.333(42.251,75.056)	2083.629(1541.561,2719.095)	-1.348
Ischemic heart disease	DALYs	Kuwait	Both	30.516(28.37,32.778)	4299.293(3968.733,4614.25)	79.997(66.368,96.589)	2299.442(1917.036,2762.478)	-1.95
Ischemic heart disease	DALYs	Comoros	Female	1.538(1.048,2.133)	1545.174(1107.372,2089.676)	3.415(2.406,4.551)	1327.304(937.208,1765.06)	-0.763
Ischemic heart disease	DALYs	Comoros	Male	1.848(1.305,2.462)	1833.19(1322.62,2402.356)	4.04(2.783,5.52)	1750.888(1210.789,2375.726)	-0.493
Ischemic heart disease	DALYs	Bosnia and Herzegovina	Both	154.131(142.254,165.744)	3942.91(3620.831,4253.655)	152.3(125.722,177.532)	2450.197(2019.974,2859.398)	-1.955
Ischemic heart disease	DALYs	Djibouti	Female	0.737(0.51,1.005)	1178.181(844.017,1572.062)	3.566(2.288,5.188)	1304.103(856.033,1857.002)	0.301
Ischemic heart disease	DALYs	Djibouti	Male	1.407(0.851,2.039)	1803.075(1128.636,2536.475)	9.053(6.357,12.638)	2470.58(1785.356,3352.358)	0.878
Ischemic heart disease	DALYs	Armenia	Both	144.96(137.829,151.754)	5669.828(5377.991,5942.521)	162.013(145.598,180.96)	3788.463(3403.754,4233.648)	-1.958
Ischemic heart disease	DALYs	Eritrea	Female	9.887(6.411,13.711)	1591.024(1060.994,2122.865)	23.536(16.058,33.111)	1533.713(1063.475,2105.27)	0.086
Ischemic heart disease	DALYs	Eritrea	Male	13.953(10.18,19.381)	2291.234(1692.376,3157.44)	35.214(24.918,47.352)	2542.677(1961.619,3245.714)	0.13
Ischemic heart disease	DALYs	Grenada	Both	2.256(2.073,2.463)	3226.977(2951.414,3535.887)	2.16(1.88,2.429)	1924.268(1678.96,2154.996)	-1.982
Ischemic heart disease	DALYs	Ethiopia	Female	172.086(128.513,247.392)	1692.771(1287.438,2338.994)	224.669(170.49,293.621)	1006.15(764.197,1299.501)	-2.073
Ischemic heart disease	DALYs	Ethiopia	Male	236.76(184.947,318.773)	2107.98(1654.194,2766.287)	313.712(243.509,392.659)	1346.442(1053.705,1691.184)	-1.755
Ischemic heart disease	DALYs	Republic of Moldova	Both	264.212(255.293,272.164)	6803.794(6546.082,7009.046)	260.083(237.953,284.614)	4379.75(4010.893,4794.817)	-2.052
Ischemic heart disease	DALYs	Kenya	Female	32.592(23.093,42.226)	815.385(573.08,1053.308)	121.915(84.823,162.683)	1049.677(726.762,1402.189)	1.44
Ischemic heart disease	DALYs	Kenya	Male	34.738(25.291,45.057)	838.039(615.739,1079.779)	159.554(118.323,208.414)	1459.934(1089.309,1869.194)	1.776
Ischemic heart disease	DALYs	Greece	Both	387.616(368.911,399.091)	2638.913(2507.668,2717.331)	336.577(305.96,353.354)	1443.353(1353.569,1503.271)	-2.09
Ischemic heart disease	DALYs	Madagascar	Female	32.569(26.769,39.829)	1314.404(1082.47,1611.808)	88.878(64.368,116.28)	1570.86(1155.274,2036.079)	0.154
Ischemic heart disease	DALYs	Madagascar	Male	68.242(56.566,79.618)	2455.153(2029.222,2846.947)	182.06(126.593,241.766)	2888.516(2047.875,3831.395)	0.226
Ischemic heart disease	DALYs	Peru	Both	197.338(170.547,224.671)	1595.07(1382.342,1816.208)	313.203(247.476,390.719)	916.068(723.466,1141.694)	-2.155
Ischemic heart disease	DALYs	Malawi	Female	24.901(19.207,31.272)	1195.801(921.736,1501.995)	48.122(35.351,65.018)	1156.894(862.048,1528.863)	-0.345
Ischemic heart disease	DALYs	Malawi	Male	36.067(28.819,42.886)	1911.788(1551.315,2256.573)	101.296(78.137,125.842)	2752.717(2191.701,3381.901)	0.897
Ischemic heart disease	DALYs	Hungary	Both	738.428(715.625,758.297)	5265.278(5095.96,5407.834)	551.287(491.803,605.306)	2780.977(2470.604,3060.359)	-2.197
Ischemic heart disease	DALYs	Mozambique	Female	15.943(12.735,20.256)	573.475(462.205,715.846)	33.721(23.138,44.936)	617.528(421.624,815.928)	0.615
Ischemic heart disease	DALYs	Mozambique	Male	25.494(20.45,30.88)	893.982(726.216,1073.026)	87.161(64.509,113.047)	1604.639(1234.639,2012.433)	2.434
Ischemic heart disease	DALYs	Lithuania	Both	288.282(275.258,298.08)	6508.975(6200.621,6730.596)	202.513(181.82,222.724)	3332.295(3000.981,3676.823)	-2.203
Ischemic heart disease	DALYs	Rwanda	Female	34.239(22.652,48.576)	2194.697(1459.202,3158.396)	39.874(25.859,61.059)	1160.871(754.633,1776.484)	-3.062
Ischemic heart disease	DALYs	Rwanda	Male	29.233(18.878,42.106)	2117.817(1387.115,2972.955)	41.245(28.149,59.432)	1487.286(1021.977,2091.469)	-2.247
Ischemic heart disease	DALYs	Thailand	Both	594.812(516.376,688.47)	1685.439(1453.272,1952.605)	1082.564(855.053,1334.623)	1039.667(825.627,1278.925)	-2.228
Ischemic heart disease	DALYs	Seychelles	Female	0.58(0.518,0.657)	1768.602(1579.731,2000.454)	0.726(0.606,0.835)	1248.289(1042.878,1430.193)	-0.887
Ischemic heart disease	DALYs	Seychelles	Male	1.13(1.024,1.253)	4471.969(4035.206,4954.04)	1.351(1.193,1.531)	2344.808(2079.274,2640.1)	-2.099
Ischemic heart disease	DALYs	Iran (Islamic Republic of)	Both	1298.776(1219.449,1376.314)	5166.819(4824.535,5465.587)	2059.628(1916.237,2206.642)	2731.297(2517.27,2920.873)	-2.264
Ischemic heart disease	DALYs	Somalia	Female	16.376(10.115,26.764)	1317.499(845.213,2028.818)	46.235(27.539,76.167)	1313.823(790.043,2125.287)	0.065
Ischemic heart disease	DALYs	Somalia	Male	23.151(14.754,35.17)	1731.217(1143.203,2572.754)	58.739(34.199,87.918)	1835.384(1101.447,2666.355)	0.195
Ischemic heart disease	DALYs	Barbados	Both	6.418(6.072,6.706)	2226.373(2109.729,2327.01)	5.909(4.794,7.123)	1150.796(936.24,1387.576)	-2.321
Ischemic heart disease	DALYs	Uganda	Female	33.467(22.371,46.18)	1080.353(737.681,1489.35)	84.686(55.755,124.675)	1042.095(688.214,1534.978)	-0.865
Ischemic heart disease	DALYs	Uganda	Male	62.395(43.716,83.661)	1914.527(1360.499,2549.53)	145.69(108.139,188.275)	2056.284(1544.96,2645.403)	-0.438
Ischemic heart disease	DALYs	Slovakia	Both	371.97(356.754,386.306)	6333.275(6065.597,6585.184)	291.322(255.377,325.886)	3080.706(2709.504,3443.394)	-2.328
Ischemic heart disease	DALYs	Zambia	Female	16.982(13.064,22.087)	1268.347(955.871,1623.05)	48.019(33.027,67.915)	1398.008(991.263,1916.152)	0.205
Ischemic heart disease	DALYs	Zambia	Male	21.425(16.426,28.125)	1397.485(1072.683,1853.601)	90.695(66.302,118.024)	2512.356(1885.994,3174.409)	1.817
Ischemic heart disease	DALYs	Costa Rica	Both	41.061(38.828,42.982)	2365.633(2232.458,2476.359)	64.159(57.103,70.863)	1157.785(1033.423,1276.351)	-2.422
Ischemic heart disease	DALYs	Botswana	Female	4.122(2.782,5.6)	1488.166(1002.062,2007.086)	7.864(5.433,10.791)	1043.554(740.363,1392.695)	-0.583
Ischemic heart disease	DALYs	Botswana	Male	7.074(5.315,9.093)	2812.246(2167.441,3526.702)	14.541(10.937,18.637)	2268.972(1797.626,2836.155)	-1.171
Ischemic heart disease	DALYs	Cuba	Both	398.553(386.154,407.628)	3975.869(3835.565,4068.475)	398.498(347.563,445.609)	2017.009(1763.501,2255.672)	-2.428
Ischemic heart disease	DALYs	Lesotho	Female	4.134(3.086,5.837)	808.376(605.496,1141.459)	10.131(6.341,14.65)	1620.212(1033.454,2308.78)	3.611
Ischemic heart disease	DALYs	Lesotho	Male	3.942(2.651,5.596)	1314.864(898.017,1816.119)	10.573(6.02,18.587)	2327.276(1362.152,4017.014)	2.269
Ischemic heart disease	DALYs	Serbia	Both	499.907(461.345,533.902)	5206.675(4785.538,5596.737)	491.639(427.238,561.467)	2952.021(2558.271,3364.123)	-2.433
Ischemic heart disease	DALYs	Namibia	Female	4.927(3.655,6.442)	1531.639(1157.324,1977.72)	9.742(6.351,13.521)	1344.539(894.99,1838.056)	-0.746
Ischemic heart disease	DALYs	Namibia	Male	8.392(6.702,10.083)	2895.165(2354.453,3477.19)	18.572(14.133,23.842)	3146.569(2488.97,3877.199)	0.162
Ischemic heart disease	DALYs	Romania	Both	1253.719(1215.094,1291.808)	4916.913(4742.349,5071.421)	1057.766(959.351,1158.842)	2837.96(2575.38,3113.275)	-2.45
Ischemic heart disease	DALYs	South Africa	Female	139.638(117.448,163.518)	1154.368(956.188,1358.155)	295.268(260.131,334.699)	1157.562(1027.252,1307.266)	0.072
Ischemic heart disease	DALYs	South Africa	Male	218.91(193.989,245.262)	2273.091(1976.01,2539.513)	417.355(380.442,463.313)	2101.514(1908.484,2320.002)	-0.484
Ischemic heart disease	DALYs	Antigua and Barbuda	Both	1.36(1.275,1.437)	2532.235(2376.327,2673.082)	1.334(1.248,1.48)	1306.346(1226.111,1441.33)	-2.489
Ischemic heart disease	DALYs	Zimbabwe	Female	25.143(20.339,30.768)	1359.969(1096.377,1662.137)	78.982(57.781,109.69)	2185.222(1657.587,2919.222)	2.725
Ischemic heart disease	DALYs	Zimbabwe	Male	30.546(24.599,37.218)	1683.526(1368.752,2016.701)	81.46(64.858,103.996)	2667.416(2202.468,3267.017)	1.54
Ischemic heart disease	DALYs	Kazakhstan	Both	709.908(658.941,764.378)	5827.035(5426.207,6249.335)	628.636(555.929,699.124)	3970.501(3569.754,4401.122)	-2.497
Ischemic heart disease	DALYs	Benin	Female	11.219(8.614,14.337)	1142.366(880.328,1458.944)	31.075(23.879,38.93)	1202.307(941.519,1499.022)	0.24
Ischemic heart disease	DALYs	Benin	Male	17.6(14.523,21.509)	1848.929(1539.061,2245.8)	44.607(34.311,56.744)	1878.008(1481.691,2337.712)	0.073
Ischemic heart disease	DALYs	Bulgaria	Both	693.66(664.151,722.095)	6709.568(6446.841,6955.894)	513.392(445.089,587.043)	3852.253(3333.938,4409.662)	-2.505
Ischemic heart disease	DALYs	Burkina Faso	Female	28.162(19.952,38.256)	1325.177(947.642,1781.479)	71.43(49.664,98.853)	1584.298(1116.323,2180.41)	0.983
Ischemic heart disease	DALYs	Burkina Faso	Male	41.154(31.141,52.188)	2083.365(1594.555,2635.584)	93.414(64.884,127.605)	2217.773(1569.206,2947.896)	0.297
Ischemic heart disease	DALYs	Rwanda	Both	63.472(46.487,84.657)	2169.148(1591.18,2893.372)	81.119(56.926,109.919)	1306.886(923.91,1754.341)	-2.685
Ischemic heart disease	DALYs	Cameroon	Female	31.309(21.353,45.617)	1481.942(1013.061,2140.464)	110.264(72.929,160.785)	1806.481(1239.387,2575.444)	0.85
Ischemic heart disease	DALYs	Cameroon	Male	35.711(24.507,47.626)	1696.649(1182.857,2256.734)	139.683(97.631,193.08)	2296.637(1663.228,3117.624)	0.998
Ischemic heart disease	DALYs	Argentina	Both	951.85(921.725,978.425)	3045.513(2935.243,3135.271)	659.381(620.827,690.369)	1179.866(1113.639,1234.141)	-2.745
Ischemic heart disease	DALYs	Cabo Verde	Female	1.443(1.166,1.717)	1078.739(873.777,1283.339)	3.876(3.06,4.766)	1530.091(1200.686,1885.401)	0.693
Ischemic heart disease	DALYs	Cabo Verde	Male	1.929(1.573,2.278)	2007.81(1638.164,2372.904)	5.858(4.752,7.048)	3199.184(2616.584,3788.124)	0.803
Ischemic heart disease	DALYs	Croatia	Both	272.562(260.889,284.574)	4878.649(4658.974,5087.239)	193.498(171.215,213.647)	2099.579(1856.5,2326.005)	-2.764
Ischemic heart disease	DALYs	Chad	Female	22.981(16.237,31.061)	1641.449(1166.16,2220.588)	47.13(30.865,68.342)	1855.701(1256.717,2627.276)	0.448
Ischemic heart disease	DALYs	Chad	Male	26.138(19.815,33.895)	1940.001(1468.54,2506.976)	73.677(53.587,96.208)	2372.236(1753.414,3060.579)	0.412
Ischemic heart disease	DALYs	Trinidad and Tobago	Both	38.084(36.868,39.259)	4701.891(4549.996,4842.636)	43.146(33.278,54.597)	2270.93(1754.616,2870.756)	-2.979
Ischemic heart disease	DALYs	Côte d'Ivoire	Female	27.022(19.32,36.136)	1656.93(1205.247,2161.973)	90.752(66.459,124.504)	1834.615(1397.35,2477.525)	0.795
Ischemic heart disease	DALYs	Côte d'Ivoire	Male	65.437(48.787,83.373)	3040.409(2354.636,3802.4)	171.286(127.834,224.901)	2910.214(2253.385,3744.481)	-0.566
Ischemic heart disease	DALYs	Uruguay	Both	112.38(107.573,115.7)	2929.712(2799.363,3017.319)	66.025(61.779,69.217)	1196.719(1130.234,1250.884)	-2.987
Ischemic heart disease	DALYs	Gambia	Female	3.048(2.219,4.048)	1962.916(1462.785,2581.214)	11.681(8.394,15.434)	2397.087(1746.587,3126.159)	0.536
Ischemic heart disease	DALYs	Gambia	Male	4.687(3.48,6.342)	2544.588(1960.796,3383.916)	14.95(10.875,19.922)	3178.05(2326.564,4113.644)	0.563
Ischemic heart disease	DALYs	Latvia	Both	225.094(215.115,233.207)	6428.291(6135.906,6666.403)	118.805(105.561,131.125)	2916.547(2581.613,3230.552)	-3.067
Ischemic heart disease	DALYs	Ghana	Female	83.475(64.587,102.317)	2705.416(2104.544,3275.963)	129.141(97.578,167.246)	1478.765(1134.306,1886.906)	-2.6
Ischemic heart disease	DALYs	Ghana	Male	99.292(79.079,124.702)	3228.007(2622.352,4019.454)	190.722(149.966,237.684)	2571.747(2060.544,3149.169)	-1.103
Ischemic heart disease	DALYs	Jordan	Both	59.478(51.886,68.581)	4227.886(3639.149,4842.098)	145.876(119.698,179.501)	1947.216(1603.409,2349.608)	-3.089
Ischemic heart disease	DALYs	Guinea	Female	32.801(23.374,42.702)	2049.162(1460.951,2646.459)	55.957(40.576,77.62)	2072.457(1526.72,2834.463)	0.387
Ischemic heart disease	DALYs	Guinea	Male	27.109(20.244,35.267)	1670.772(1247.419,2178.162)	66.185(48.191,87.544)	2352.696(1736.172,3079.571)	1.26
Ischemic heart disease	DALYs	Czechia	Both	788.611(763.691,807.511)	5796.498(5603.589,5941.738)	464.015(409.486,512.872)	2101.425(1857.108,2327.15)	-3.164
Ischemic heart disease	DALYs	Guinea-Bissau	Female	5.481(3.761,7.397)	2768.145(1960.195,3699.76)	10.585(7.577,14.196)	2797.406(2012.628,3705.693)	0.129
Ischemic heart disease	DALYs	Guinea-Bissau	Male	7.557(5.608,9.898)	3824.004(2878.136,4974.086)	13.357(9.808,16.925)	3828.995(2936.181,4637.333)	0.007
Ischemic heart disease	DALYs	Republic of Korea	Both	297.271(258.622,336.201)	1084.121(948.589,1232.978)	424.498(362.48,475.147)	470.988(402.594,526.79)	-3.262
Ischemic heart disease	DALYs	Liberia	Female	10.968(8.632,13.341)	2185.895(1750.423,2614.461)	21.901(16.211,30.62)	2221.304(1686.874,3051.79)	0.148
Ischemic heart disease	DALYs	Liberia	Male	12.793(10.374,15.788)	2100.757(1713.694,2578.942)	25.593(18.528,35.059)	2301.7(1698.76,3070.658)	0.156
Ischemic heart disease	DALYs	Italy	Both	1730.944(1627.56,1788.916)	1988.69(1868.538,2056.659)	1194.535(1035.883,1282.896)	747.136(673.729,791.654)	-3.325
Ischemic heart disease	DALYs	Mali	Female	36.946(25.662,50.602)	1945.623(1356.495,2634.01)	70.674(51.671,96.139)	1684.656(1245.458,2269.216)	-0.43
Ischemic heart disease	DALYs	Mali	Male	21.576(16.381,30.686)	1129.413(871.808,1610.018)	53.343(38.17,72.327)	1210.071(886.327,1619.966)	0.423
Ischemic heart disease	DALYs	Lebanon	Both	105.363(87.218,128.974)	4913.43(4089.919,6007.824)	107.89(92.7,125.657)	1735.297(1488.381,2027.359)	-3.369
Ischemic heart disease	DALYs	Mauritania	Female	14.82(11.193,18.948)	2922.059(2225.99,3705.908)	23.413(16.861,31.849)	2283.769(1655.651,3055.483)	-1.043
Ischemic heart disease	DALYs	Mauritania	Male	11.999(8.558,16.414)	2568.96(1842.88,3508.608)	20.387(13.212,29.02)	1972.754(1304.117,2772.673)	-1.236
Ischemic heart disease	DALYs	Maldives	Both	3.654(3.207,4.223)	3820.03(3377.168,4272.578)	5.344(4.364,6.362)	1481.019(1238.376,1759.981)	-3.503
Ischemic heart disease	DALYs	Niger	Female	19.136(11.606,29.848)	1565.072(970.831,2397.952)	66.103(40.898,99.808)	1671.773(1060.327,2477.217)	0.191
Ischemic heart disease	DALYs	Niger	Male	16.501(10.411,25.342)	1183.595(754.142,1835.199)	42.86(23.667,67.941)	1140.423(643.192,1780.93)	0.019
Ischemic heart disease	DALYs	Poland	Both	2331.953(2264.226,2379.216)	5481.809(5302.916,5595.962)	1460.151(1321.797,1573.413)	1991.47(1811.435,2148.087)	-3.529
Ischemic heart disease	DALYs	Nigeria	Female	428.5(311.269,570.444)	2087.588(1526.557,2760.618)	807.371(589.318,1094.558)	1831.612(1378.707,2402.296)	-0.441
Ischemic heart disease	DALYs	Nigeria	Male	445.122(297.533,644.568)	2009.53(1389.401,2852.552)	941.499(658.826,1299.477)	2270.989(1606.815,3103.495)	0.514
Ischemic heart disease	DALYs	Malta	Both	15.882(15.039,16.628)	3799.448(3582.486,3983.416)	12.472(10.998,13.68)	1270.512(1140.121,1387.849)	-3.533
Ischemic heart disease	DALYs	Sao Tome and Principe	Female	0.537(0.44,0.627)	1562.28(1287.495,1818.271)	0.973(0.779,1.203)	1768.276(1445.769,2147.805)	0.238
Ischemic heart disease	DALYs	Sao Tome and Principe	Male	0.441(0.368,0.518)	1632.132(1385.499,1869.653)	1.195(0.947,1.482)	2258.342(1875.245,2722.558)	1.451
Ischemic heart disease	DALYs	Austria	Both	354.106(334.203,365.397)	2995.039(2831.229,3084.752)	222.211(197.214,236.454)	1121.643(1017.809,1189.704)	-3.544
Ischemic heart disease	DALYs	Senegal	Female	36.167(27.447,46.652)	2367.102(1825.756,3022.268)	81.064(58.356,107.548)	2123.212(1544.565,2817.73)	-0.431
Ischemic heart disease	DALYs	Senegal	Male	45.47(35.314,56.365)	2821.905(2207.559,3465.098)	93.395(70.795,118.209)	2591.556(1999.811,3251.964)	-0.566
Ischemic heart disease	DALYs	Cyprus	Both	26.35(23.957,28.792)	4121.856(3765.18,4505.067)	26.028(22.607,29.451)	1394.962(1225.325,1564.946)	-3.812
Ischemic heart disease	DALYs	Sierra Leone	Female	21.41(16.606,26.725)	2255.102(1761.184,2787.67)	45.404(33.181,60.655)	2476.613(1834.638,3259.187)	0.598
Ischemic heart disease	DALYs	Sierra Leone	Male	30.293(23.03,38.568)	2893.242(2276.761,3650.304)	51.88(38.749,68.646)	2716.738(2076.852,3513.581)	-0.048
Ischemic heart disease	DALYs	Portugal	Both	279.158(267.469,287.977)	2112.573(2014.445,2179.849)	175.356(157.729,187.021)	720.748(663.516,762.176)	-3.96
Ischemic heart disease	DALYs	Togo	Female	13.147(10.196,16.127)	2136.958(1691.264,2597.659)	38.989(26.887,52.687)	1931.886(1389.276,2603.672)	-0.438
Ischemic heart disease	DALYs	Togo	Male	14.5(11.439,18.063)	2498.949(2029.154,3091.374)	48.025(34.438,64.692)	2902.556(2146.181,3800.961)	0.15
Ischemic heart disease	DALYs	Bahrain	Both	13.082(12.255,13.964)	7687.422(7231.464,8166.72)	22.927(19.536,26.637)	2796.557(2418.621,3179.475)	-3.977
Ischemic heart disease	DALYs	Southern Africa	Female	274.406(245.762,308.044)	1177.95(1047.951,1331.614)	646.567(572.163,729.973)	1276.774(1137.024,1437.862)	0.372
Ischemic heart disease	DALYs	Southern Africa	Male	422.624(384.1,463.075)	2035.745(1820.255,2229.78)	1007.678(895.884,1120.548)	2346.325(2116.105,2587.587)	0.317
Ischemic heart disease	DALYs	Georgia	Both	411.935(393.86,428.836)	6871.089(6545.28,7157.645)	150.075(134.55,165.128)	2565.242(2301.899,2822.2)	-4.04
Ischemic heart disease	DALYs	Cook Islands	Female	0.125(0.097,0.16)	2199.855(1737.134,2792.78)	0.177(0.135,0.222)	1339.497(1024.181,1691.157)	-1.591
Ischemic heart disease	DALYs	Cook Islands	Male	0.329(0.283,0.383)	4789.208(4201.912,5463.138)	0.402(0.328,0.483)	3411.111(2787.329,4121.346)	-0.894
Ischemic heart disease	DALYs	Slovenia	Both	60.091(57.001,62.917)	2452.117(2323.744,2565.451)	38.794(33.672,43.424)	822.83(715.654,920.548)	-4.047
Ischemic heart disease	DALYs	Nauru	Female	0.132(0.095,0.176)	6367.666(4728.532,8216.162)	0.235(0.178,0.304)	7178.993(5642.852,8864.531)	0.274
Ischemic heart disease	DALYs	Nauru	Male	0.417(0.322,0.52)	13424.138(10638.922,16324.649)	0.475(0.372,0.61)	14632.823(11725.977,18209.419)	0.27
Ischemic heart disease	DALYs	Singapore	Both	71.5(69.432,73.402)	3172.76(3053.137,3258.384)	79.251(73.676,83.494)	934.089(866.473,985.486)	-4.108
Ischemic heart disease	DALYs	Niue	Female	0.047(0.038,0.057)	3439.622(2779.368,4296.783)	0.039(0.031,0.046)	3310.715(2678.131,3962.214)	-0.402
Ischemic heart disease	DALYs	Niue	Male	0.07(0.057,0.085)	7491.184(6080.041,8992.218)	0.073(0.058,0.089)	7398.635(5930.42,9029.026)	-0.139
Ischemic heart disease	DALYs	New Zealand	Both	139.552(133.1,144.518)	3586.868(3420.28,3716.193)	89.505(80.333,94.838)	1048.58(948.574,1108.695)	-4.232
Ischemic heart disease	DALYs	South Sudan	Female	12.933(8.536,18.312)	1226.694(814.902,1731.028)	26.113(17.086,39)	1385.18(939.606,2021.774)	0.309
Ischemic heart disease	DALYs	South Sudan	Male	28.531(20.329,39.082)	1849.964(1324.712,2512.117)	46.616(31.5,66.176)	2156.979(1482.283,3006.743)	0.341
Ischemic heart disease	DALYs	Luxembourg	Both	15.077(14.363,15.682)	2820.282(2685.422,2933.736)	8.778(7.932,9.632)	789.76(717.695,867.803)	-4.295
Ischemic heart disease	DALYs	Sudan	Female	327.6(231.482,453.78)	7057.436(5086.53,9630.656)	442.069(304.997,633.079)	4714.642(3428.566,6499.144)	-1.468
Ischemic heart disease	DALYs	Sudan	Male	404.203(310.579,514.897)	8070.592(6270.754,10183.562)	659.223(476.652,886.019)	5908.689(4385.459,7852.317)	-1.179
Ischemic heart disease	DALYs	Qatar	Both	7.526(6.37,8.774)	7030.804(6060.815,8075.671)	20.662(15.897,26.147)	2139.49(1690.409,2627.178)	-4.505
Ischemic heart disease	DALYs	Somali	Female	9.714(6.111,15.616)	2284.186(1477.126,3498.105)	12.854(8.49,18.424)	1437.872(987.891,2051.053)	-2.01
Ischemic heart disease	DALYs	Somali	Male	3.983(2.211,6.136)	1113.151(637.996,1702.179)	19.593(12.85,26.851)	1376.458(915.425,1895.406)	0.753
Ischemic heart disease	DALYs	Estonia	Both	130.593(125.054,135.558)	6565.713(6260.209,6824.168)	44.767(39.784,49.727)	1547.87(1370.396,1716.963)	-5.135
Ischemic heart disease	DALYs	Central Africa	Female	276.335(195.474,374.916)	1995.801(1430.553,2663.672)	569.819(416.138,779.952)	1778.765(1298.012,2407.96)	-0.484
Ischemic heart disease	DALYs	Central Africa	Male	403.945(313.9,509.525)	3007.673(2359.086,3775.25)	907.203(719.377,1115.232)	2807.844(2262.023,3356.327)	-0.376
Ischemic heart disease	Deaths	Lesotho	Both	0.363(0.283,0.468)	50.871(39.567,66.281)	0.806(0.543,1.235)	90.895(63.419,134.248)	2.841
Ischemic heart disease	Deaths	China	Female	266.846(223.803,318.705)	84.413(71.183,99.75)	868.663(676.759,1073.178)	86.096(67.104,106.393)	0.507
Ischemic heart disease	Deaths	China	Male	280.999(235.025,331.06)	109.775(95.031,125.372)	1088.197(868.768,1332.608)	148.405(121.197,178.969)	1.407
Ischemic heart disease	Deaths	Zimbabwe	Both	2.461(2.021,2.889)	83.544(68.17,98.944)	6.161(4.92,7.788)	118.54(97.496,145.321)	1.749
Ischemic heart disease	Deaths	Cambodia	Female	2.224(1.771,2.729)	101.753(80.726,124.621)	5.181(3.833,6.754)	90.689(68.311,117.583)	-0.547
Ischemic heart disease	Deaths	Cambodia	Male	2.215(1.817,2.721)	135.522(111.826,166.702)	5.818(4.507,7.423)	143.986(113.977,179.066)	0.265
Ischemic heart disease	Deaths	Kenya	Both	2.695(1.966,3.295)	39.814(28.878,49.044)	10.923(8.344,14.043)	61.499(46.697,79.163)	1.711
Ischemic heart disease	Deaths	Indonesia	Female	39.699(33.189,47.668)	88.733(72.764,108.867)	112.305(89.07,138.235)	115.117(92.79,137.822)	1.032
Ischemic heart disease	Deaths	Indonesia	Male	49.313(39.491,60.191)	119.13(93.767,146.126)	164.189(128.268,202.144)	176.1(140.336,208.613)	1.329
Ischemic heart disease	Deaths	Mozambique	Both	1.604(1.36,1.903)	34.956(29.533,41.137)	4.356(3.261,5.497)	49.062(36.92,61.052)	1.562
Ischemic heart disease	Deaths	Lao People's Democratic Republic	Female	1.983(1.411,2.725)	215.771(156.841,287.311)	2.828(2.198,3.601)	146.044(114.039,183.778)	-1.526
Ischemic heart disease	Deaths	Lao People's Democratic Republic	Male	2.212(1.691,2.784)	256.512(199.083,317.256)	3.872(2.991,4.787)	211.323(167.771,255.637)	-0.653
Ischemic heart disease	Deaths	Honduras	Both	1.9(1.658,2.148)	112.047(96.502,126.754)	8.525(7.077,10.305)	167.934(139.634,201.917)	1.494
Ischemic heart disease	Deaths	Malaysia	Female	6.625(5.889,7.33)	155.393(138.205,172.326)	14.433(12.5,16.179)	125.23(107.131,140.891)	-0.648
Ischemic heart disease	Deaths	Malaysia	Male	8.385(7.648,9.118)	200.076(181.663,218.122)	23.388(21.721,25.108)	175.775(163.26,188.557)	-0.624
Ischemic heart disease	Deaths	Zambia	Both	1.445(1.157,1.793)	62.202(49.582,76.428)	5.166(3.898,6.593)	92.698(71.66,117.344)	1.29
Ischemic heart disease	Deaths	Maldives	Female	0.047(0.04,0.059)	166.696(140.74,196.202)	0.077(0.062,0.09)	61.887(49.635,72.62)	-3.573
Ischemic heart disease	Deaths	Maldives	Male	0.077(0.066,0.089)	170.966(142.453,198.158)	0.153(0.125,0.183)	93.846(77.062,111.755)	-2.313
Ischemic heart disease	Deaths	Indonesia	Both	89.012(76.06,101.756)	102.958(85.936,119.914)	276.494(229.238,322.155)	143.255(119.342,163.297)	1.19
Ischemic heart disease	Deaths	Myanmar	Female	23.049(17.307,30.223)	217.512(165.479,280.511)	31.852(25.263,40.387)	134.39(107.937,170.34)	-1.824
Ischemic heart disease	Deaths	Myanmar	Male	15.125(11.964,19.355)	159.816(128.598,200.182)	24.849(19.93,30.829)	140.481(115.665,172.692)	-0.41
Ischemic heart disease	Deaths	Cabo Verde	Both	0.171(0.142,0.199)	71.831(59.596,82.888)	0.502(0.415,0.589)	121.505(100.464,142.258)	1.137
Ischemic heart disease	Deaths	Philippines	Female	15.959(14.248,17.429)	169.077(153.33,183.365)	44.733(36.474,53.416)	124.358(102.955,146.978)	-0.806
Ischemic heart disease	Deaths	Philippines	Male	23.352(20.631,25.951)	188.192(168.237,207.382)	62.936(49.839,77.875)	181.984(147.156,221.818)	0.001
Ischemic heart disease	Deaths	Timor-Leste	Both	0.273(0.211,0.339)	122.799(98.088,150.926)	1.124(0.858,1.416)	156.948(121.114,195.97)	1.122
Ischemic heart disease	Deaths	Sri Lanka	Female	4.56(3.952,5.165)	110.254(95.997,124.709)	9.902(7.061,13.175)	70.449(50.506,93.235)	-1.004
Ischemic heart disease	Deaths	Sri Lanka	Male	7.845(6.947,8.823)	166.378(148.103,186.664)	13.389(8.663,18.331)	126.363(83.881,169.455)	-0.443
Ischemic heart disease	Deaths	Sao Tome and Principe	Both	0.046(0.04,0.052)	80.506(70.581,90.202)	0.092(0.079,0.108)	103.54(89.767,120.609)	0.992
Ischemic heart disease	Deaths	Thailand	Female	11.295(8.85,13.607)	72.948(57.091,87.838)	23.141(17.304,29.418)	37.262(28.003,47.259)	-2.842
Ischemic heart disease	Deaths	Thailand	Male	12.997(10.632,15.739)	98.114(80.612,118.38)	27.484(21.446,35.533)	58.019(45.259,74.674)	-2.289
Ischemic heart disease	Deaths	China	Both	547.845(486.106,617.006)	94.141(84.01,105.893)	1956.859(1634.478,2280.131)	110.911(92.423,128.555)	0.968
Ischemic heart disease	Deaths	Timor-Leste	Female	0.135(0.1,0.18)	128.166(95.448,166.544)	0.46(0.357,0.586)	129.07(101.447,163.732)	0.156
Ischemic heart disease	Deaths	Timor-Leste	Male	0.138(0.099,0.178)	117.324(88.823,147.959)	0.664(0.47,0.871)	185.376(132.49,238.579)	1.95
Ischemic heart disease	Deaths	Montenegro	Both	0.957(0.835,1.065)	164.639(142.763,183.41)	1.8(1.576,2.028)	212.825(186.682,239.199)	0.968
Ischemic heart disease	Deaths	Viet Nam	Female	12.977(10.175,16.679)	59.255(46.457,76.581)	27.198(21.169,34.486)	53.669(41.77,67.995)	0.094
Ischemic heart disease	Deaths	Viet Nam	Male	10.56(8.049,13.684)	77.612(59.667,99.272)	37.217(30.542,43.898)	114.992(96.387,133.268)	1.811
Ischemic heart disease	Deaths	Viet Nam	Both	23.537(18.689,29.917)	66.399(52.895,83.934)	64.415(52.828,76.111)	76.991(63.454,90.679)	0.964
Ischemic heart disease	Deaths	Fiji	Female	0.26(0.214,0.315)	179.512(148.319,215.222)	0.582(0.457,0.725)	179.759(143.006,219.483)	-0.201
Ischemic heart disease	Deaths	Fiji	Male	0.679(0.57,0.817)	434.768(376.199,499.491)	1.13(0.872,1.406)	388.351(316.373,465.953)	-0.588
Ischemic heart disease	Deaths	Cameroon	Both	2.799(2.167,3.679)	79.877(61.989,104.291)	10.107(7.669,13.638)	103.292(79.894,137.124)	0.951
Ischemic heart disease	Deaths	Kiribati	Female	0.023(0.018,0.028)	136.527(104.504,171.887)	0.045(0.036,0.055)	142.242(114.978,172.185)	0.146
Ischemic heart disease	Deaths	Kiribati	Male	0.04(0.032,0.049)	252.334(195.376,300.489)	0.085(0.068,0.108)	281.045(224.735,342.459)	0.398
Ischemic heart disease	Deaths	Guinea	Both	2.666(2.153,3.26)	92.097(73.832,112.191)	5.253(4.026,6.794)	110.405(85.868,140.239)	0.842
Ischemic heart disease	Deaths	Micronesia (Federated States of)	Female	0.049(0.039,0.062)	226.462(181.015,284.9)	0.063(0.047,0.083)	209.304(161.91,269.243)	-0.286
Ischemic heart disease	Deaths	Micronesia (Federated States of)	Male	0.068(0.054,0.086)	304.547(242.083,375.374)	0.106(0.083,0.136)	325.198(261.069,408.884)	0.324
Ischemic heart disease	Deaths	Libya	Both	2.812(2.245,3.459)	162.073(128.594,199.637)	8.163(6.373,10.5)	178.474(140.299,228.125)	0.826
Ischemic heart disease	Deaths	Papua New Guinea	Female	0.852(0.618,1.185)	122.183(89.221,164.204)	2.316(1.707,3.119)	122.158(91.989,164.049)	-0.001
Ischemic heart disease	Deaths	Papua New Guinea	Male	1.278(0.89,1.84)	149.657(107.721,215.841)	4.03(2.906,5.403)	164.594(121.073,219.212)	0.433
Ischemic heart disease	Deaths	Pakistan	Both	71.657(57.132,82.011)	140.706(111.592,162.538)	194.034(163.122,238.656)	183.447(154.598,226.807)	0.812
Ischemic heart disease	Deaths	Samoa	Female	0.065(0.051,0.081)	175.336(136.564,218.202)	0.123(0.098,0.154)	192.325(154.037,238.649)	0.322
Ischemic heart disease	Deaths	Samoa	Male	0.085(0.069,0.099)	233.674(196.894,268.629)	0.167(0.144,0.198)	259.818(224.898,304.421)	0.417
Ischemic heart disease	Deaths	Djibouti	Both	0.073(0.051,0.099)	69.585(50.198,92.41)	0.448(0.324,0.601)	91.495(67.7,118.937)	0.802
Ischemic heart disease	Deaths	Solomon Islands	Female	0.101(0.07,0.134)	226.446(179.558,283.93)	0.292(0.229,0.37)	217.021(174.627,265.838)	-0.197
Ischemic heart disease	Deaths	Solomon Islands	Male	0.225(0.16,0.284)	346.383(277.086,418.097)	0.514(0.411,0.662)	332.416(275.019,414.631)	-0.103
Ischemic heart disease	Deaths	Burkina Faso	Both	2.95(2.401,3.633)	84.031(68.857,103.12)	7.291(5.6,9.406)	97.573(75.512,124.069)	0.747
Ischemic heart disease	Deaths	Tonga	Female	0.02(0.016,0.024)	80.417(65.135,97.389)	0.036(0.028,0.046)	84.499(64.998,108.196)	0.504
Ischemic heart disease	Deaths	Tonga	Male	0.048(0.04,0.057)	206.333(171.077,241.058)	0.071(0.058,0.085)	205.099(169.504,241.463)	0.025
Ischemic heart disease	Deaths	Gambia	Both	0.315(0.246,0.4)	112.575(90.28,140.892)	1.139(0.875,1.409)	140.022(108.575,171.764)	0.613
Ischemic heart disease	Deaths	Vanuatu	Female	0.049(0.037,0.062)	237(185.509,293.207)	0.153(0.122,0.187)	230.582(187.211,277.077)	-0.185
Ischemic heart disease	Deaths	Vanuatu	Male	0.117(0.094,0.145)	376.577(308.324,457.613)	0.307(0.254,0.369)	388.753(327.799,454.662)	0.059
Ischemic heart disease	Deaths	Dominican Republic	Both	4.622(4.107,5.175)	150.357(133.621,167.933)	14.089(11.378,17.32)	144.655(116.748,177.939)	0.539
Ischemic heart disease	Deaths	Armenia	Female	3.485(3.198,3.677)	257.011(234.42,271.759)	4.359(3.819,4.851)	165.046(144.413,183.622)	-2.153
Ischemic heart disease	Deaths	Armenia	Male	3.551(3.368,3.734)	375.048(354.247,395.395)	4.665(4.18,5.206)	269.188(241.8,299.998)	-1.864
Ischemic heart disease	Deaths	Chad	Both	2.182(1.747,2.741)	87.874(70.368,109.867)	4.858(3.684,6.235)	104.287(80.341,131.282)	0.472
Ischemic heart disease	Deaths	Azerbaijan	Female	7.565(6.779,8.293)	283.887(254.141,311.121)	11.487(9.894,13.225)	257.052(221.837,293.175)	-0.114
Ischemic heart disease	Deaths	Azerbaijan	Male	7.676(7.154,8.2)	518.769(486.285,551.55)	12.443(10.963,14.078)	377.361(337.757,420.408)	-0.899
Ischemic heart disease	Deaths	Nepal	Both	10.694(8.419,13.409)	130.111(102.834,160.779)	27.632(22.535,34.206)	136.528(111.672,169.87)	0.446
Ischemic heart disease	Deaths	Georgia	Female	10.7(9.935,11.209)	284.825(264.051,298.388)	3.619(3.165,4.019)	81.526(72.128,90.032)	-4.712
Ischemic heart disease	Deaths	Georgia	Male	9.525(9.086,9.974)	503.544(479.603,526.85)	4.25(3.84,4.684)	190.262(171.885,209.229)	-3.542
Ischemic heart disease	Deaths	Southern Africa	Both	26.995(24.197,29.64)	74.171(65.563,82.248)	65.677(59.517,72.109)	85.375(77.363,93.198)	0.397
Ischemic heart disease	Deaths	Kazakhstan	Female	17.425(16.025,18.554)	241.476(220.012,257.798)	16.809(15.017,18.53)	195.04(174.464,215.044)	-1.765
Ischemic heart disease	Deaths	Kazakhstan	Male	15.242(14.089,16.449)	394.323(366.09,424.374)	15.272(13.48,17.095)	306.675(274.947,338.892)	-2.031
Ischemic heart disease	Deaths	Malawi	Both	2.213(1.88,2.603)	69.581(59.67,81.508)	5.347(4.414,6.379)	84.268(70.136,99.955)	0.394
Ischemic heart disease	Deaths	Kyrgyzstan	Female	3.671(3.331,3.989)	214.015(193.338,232.723)	5.093(4.304,5.819)	227.959(192.405,260.277)	0.419
Ischemic heart disease	Deaths	Kyrgyzstan	Male	3.203(2.938,3.474)	365.782(336.257,392.6)	4.993(4.239,5.877)	352.993(304.263,405.401)	0.186
Ischemic heart disease	Deaths	Samoa	Both	0.15(0.124,0.175)	205.727(170.838,240.005)	0.29(0.247,0.35)	226.724(194.946,270.927)	0.371
Ischemic heart disease	Deaths	Mongolia	Female	1.333(1.129,1.535)	267.498(226.225,307.25)	1.495(1.226,1.736)	171.665(141.912,198.959)	-1.966
Ischemic heart disease	Deaths	Mongolia	Male	1.455(1.244,1.707)	408.14(355.204,473.322)	2.062(1.742,2.405)	288.115(240.977,332.519)	-1.624
Ischemic heart disease	Deaths	Kyrgyzstan	Both	6.874(6.331,7.435)	264.382(242.39,284.652)	10.086(8.574,11.576)	274.409(234.161,313.719)	0.356
Ischemic heart disease	Deaths	Tajikistan	Female	3.722(3.196,4.198)	262.284(224.26,296.31)	4.812(3.918,5.805)	231.539(188.019,275.796)	-0.731
Ischemic heart disease	Deaths	Tajikistan	Male	3.684(3.244,4.09)	362.896(316.579,403.596)	5.266(4.24,6.455)	259.645(210.928,314.139)	-1.296
Ischemic heart disease	Deaths	Uzbekistan	Both	33.181(30.938,34.667)	318.62(295.073,333.633)	67.526(58.787,76.515)	339.479(295.638,382.009)	0.302
Ischemic heart disease	Deaths	Turkmenistan	Female	3.266(3.08,3.409)	345.747(322.774,361.074)	5.518(4.492,6.761)	284.81(233.33,346.433)	-1.568
Ischemic heart disease	Deaths	Turkmenistan	Male	3.087(2.945,3.227)	499.542(475.053,520.23)	5.724(4.558,7.106)	435.683(357.05,527.062)	-1.436
Ischemic heart disease	Deaths	Eritrea	Both	0.749(0.545,0.968)	83.065(60.889,105.602)	1.994(1.465,2.623)	90.948(69.215,117.138)	0.275
Ischemic heart disease	Deaths	Uzbekistan	Female	16.971(15.525,17.803)	266.327(242.824,279.609)	32.223(28.078,36.655)	287.143(249.579,325.222)	0.201
Ischemic heart disease	Deaths	Uzbekistan	Male	16.21(15.278,17.022)	396.851(372.659,417.583)	35.302(30.353,40.572)	416.385(364.289,471.866)	0.415
Ischemic heart disease	Deaths	South Sudan	Both	1.63(1.237,2.145)	72.366(55.037,93.384)	2.605(1.897,3.515)	81.216(61.247,106.988)	0.27
Ischemic heart disease	Deaths	Albania	Female	1.224(1.023,1.416)	124.873(104.912,144.602)	2.995(2.389,3.618)	132.389(106.502,159.973)	0.804
Ischemic heart disease	Deaths	Albania	Male	1.736(1.596,1.872)	259.217(234.566,281.778)	3.445(2.892,4.064)	188.239(158.437,222.74)	-0.991
Ischemic heart disease	Deaths	Madagascar	Both	3.664(3.112,4.234)	82.431(70.459,95.518)	9.096(6.65,11.694)	100.025(74.951,125.891)	0.267
Ischemic heart disease	Deaths	Bosnia and Herzegovina	Female	3.174(2.787,3.516)	168.632(147.553,187.63)	4.558(3.687,5.499)	118.29(96.015,142.96)	-1.511
Ischemic heart disease	Deaths	Bosnia and Herzegovina	Male	3.622(3.312,3.919)	240.302(218.9,260.441)	4.217(3.282,5.017)	160.758(125.444,191.647)	-1.765
Ischemic heart disease	Deaths	Papua New Guinea	Both	2.129(1.579,2.849)	136.521(103.02,179.066)	6.346(4.747,8.242)	144.448(109.761,186.306)	0.256
Ischemic heart disease	Deaths	Bulgaria	Female	15.106(14.332,15.745)	342.158(323.595,355.302)	14.013(12.36,15.682)	155.851(137.23,174.314)	-3.247
Ischemic heart disease	Deaths	Bulgaria	Male	19.027(18.049,19.94)	475.951(454.325,494.748)	14.571(12.678,16.627)	267.202(235.287,302.229)	-2.467
Ischemic heart disease	Deaths	Kiribati	Both	0.063(0.052,0.075)	189.644(154.844,225.355)	0.13(0.106,0.161)	202.944(169.307,243.415)	0.245
Ischemic heart disease	Deaths	Croatia	Female	7.262(6.754,7.701)	220.687(204.475,234.415)	7.195(6.199,7.961)	108.924(93.996,120.598)	-2.431
Ischemic heart disease	Deaths	Croatia	Male	7.466(7.202,7.728)	408.335(392.319,423.014)	5.621(5.023,6.145)	155.669(138.896,169.807)	-3.05
Ischemic heart disease	Deaths	Benin	Both	1.288(1.088,1.506)	73.339(62.224,85.998)	3.231(2.659,3.942)	77.646(65.248,93.067)	0.245
Ischemic heart disease	Deaths	Czechia	Female	18.705(17.532,19.527)	215.502(201.165,225.144)	14.904(12.609,16.525)	97.165(82.487,107.669)	-2.417
Ischemic heart disease	Deaths	Czechia	Male	21.079(20.399,21.641)	412.944(398.63,424.504)	14.667(12.951,16.189)	164.679(145.548,181.417)	-2.776
Ischemic heart disease	Deaths	Niger	Both	1.419(0.992,2.032)	68.913(49.345,98.375)	4.513(3.148,6.308)	72.557(51.594,98.735)	0.237
Ischemic heart disease	Deaths	Hungary	Female	16.754(15.734,17.49)	198.557(185.328,206.821)	18.162(15.809,19.932)	122.783(107.284,134.968)	-1.563
Ischemic heart disease	Deaths	Hungary	Male	18.794(18.212,19.311)	354.746(342.087,364.556)	15.084(13.409,16.492)	199.874(178.239,218.124)	-1.856
Ischemic heart disease	Deaths	Guinea-Bissau	Both	0.497(0.389,0.63)	150.585(120.963,186.491)	0.873(0.673,1.086)	156.917(123.285,192.383)	0.202
Ischemic heart disease	Deaths	North Macedonia	Female	1.419(1.205,1.665)	162.869(137.833,191.03)	2.208(1.811,2.645)	177.268(146.677,207.598)	-0.163
Ischemic heart disease	Deaths	North Macedonia	Male	2.065(1.815,2.316)	262.944(232.337,294.142)	2.45(2.034,2.911)	212.217(179.226,246.08)	-0.948
Ischemic heart disease	Deaths	Somalia	Both	1.296(0.922,1.84)	66.166(49.887,90.308)	3.417(2.294,4.851)	68.485(48.162,95.214)	0.201
Ischemic heart disease	Deaths	Montenegro	Female	0.395(0.332,0.463)	117.069(98.545,136.726)	0.832(0.703,0.97)	168.176(142.504,194.344)	1.47
Ischemic heart disease	Deaths	Montenegro	Male	0.562(0.499,0.627)	228.3(200.889,254.794)	0.968(0.839,1.106)	273.895(238.208,309.097)	0.506
Ischemic heart disease	Deaths	Sierra Leone	Both	2.307(1.921,2.762)	128.794(108.467,151.689)	4.056(3.115,5.076)	129.533(101.844,159.081)	0.201
Ischemic heart disease	Deaths	Poland	Female	49.266(46.026,50.931)	190.727(177.096,197.691)	45.248(38.224,49.862)	84.028(71.829,92.427)	-2.975
Ischemic heart disease	Deaths	Poland	Male	60.726(59.038,61.838)	386.9(372.611,395.704)	42.994(38.744,47.024)	153.843(138.612,168.388)	-3.213
Ischemic heart disease	Deaths	Egypt	Both	76.014(69.574,83.589)	379.203(343.425,420.067)	161.697(135.633,190.625)	347.728(297.313,402.139)	0.2
Ischemic heart disease	Deaths	Romania	Female	30.508(28.834,31.719)	242.574(228.234,252.388)	32.522(29.12,35.83)	123.074(110.272,135.865)	-2.708
Ischemic heart disease	Deaths	Romania	Male	32.24(31.091,33.295)	320.318(307.27,330.885)	29.873(27.102,32.866)	193.282(175.083,212.411)	-2.205
Ischemic heart disease	Deaths	Liberia	Both	1.04(0.866,1.237)	107.546(91.005,125.793)	1.891(1.463,2.471)	114.247(90.143,145.703)	0.182
Ischemic heart disease	Deaths	Serbia	Female	12.139(10.641,13.595)	266.923(236.033,297.811)	15.722(13.119,18.376)	148.072(123.87,172.246)	-2.862
Ischemic heart disease	Deaths	Serbia	Male	13.216(12.098,14.192)	360.734(329.022,389.516)	14.257(12.285,16.526)	206.572(177.598,240.615)	-2.168
Ischemic heart disease	Deaths	Tonga	Both	0.068(0.057,0.079)	138.69(116.309,161.279)	0.108(0.087,0.129)	139.127(113.598,166.574)	0.152
Ischemic heart disease	Deaths	Slovakia	Female	8.946(8.24,9.58)	255.953(235.273,274.03)	9.655(8.187,10.903)	154.394(131.224,174.388)	-1.617
Ischemic heart disease	Deaths	Slovakia	Male	9.727(9.231,10.189)	422.057(400.069,442.776)	7.849(6.927,8.802)	224.351(199.847,250.468)	-1.88
Ischemic heart disease	Deaths	Nigeria	Both	38.717(30.965,47.886)	107.45(85.672,131.349)	76.296(61.776,91.799)	109.478(90.667,129.226)	0.142
Ischemic heart disease	Deaths	Slovenia	Female	1.577(1.425,1.694)	101.939(91.621,109.55)	1.138(0.903,1.308)	29.459(23.501,33.823)	-4.519
Ischemic heart disease	Deaths	Slovenia	Male	1.53(1.446,1.615)	166.139(156.397,176.073)	1.311(1.158,1.457)	69.614(61.337,77.444)	-3.341
Ischemic heart disease	Deaths	Nauru	Both	0.017(0.013,0.021)	412.254(337.729,489.409)	0.023(0.018,0.028)	432.644(361.025,517.418)	0.128
Ischemic heart disease	Deaths	Belarus	Female	23.33(21.561,24.305)	278.399(256.276,290.325)	30.66(25.858,35.367)	258.154(216.821,298.727)	-0.691
Ischemic heart disease	Deaths	Belarus	Male	16.752(16.02,17.394)	417.171(396.041,432.444)	25.256(21.369,29.349)	486.145(417.229,559.581)	0.214
Ischemic heart disease	Deaths	United Arab Emirates	Both	0.905(0.721,1.127)	266.919(214.607,326.843)	2.885(2.296,3.515)	167.708(136.643,196.33)	0.127
Ischemic heart disease	Deaths	Estonia	Female	4.033(3.753,4.243)	294.345(272.696,310.07)	1.678(1.386,1.896)	65.176(54.425,73.61)	-5.221
Ischemic heart disease	Deaths	Estonia	Male	3.052(2.936,3.162)	507.606(487.06,524.707)	1.327(1.175,1.479)	139.318(123.341,155.284)	-4.491
Ischemic heart disease	Deaths	Albania	Both	2.96(2.635,3.262)	174.235(153.506,192.162)	6.44(5.466,7.543)	158.286(134.196,185.54)	0.089
Ischemic heart disease	Deaths	Latvia	Female	6.551(6.053,6.868)	271.619(249.88,284.804)	4.18(3.568,4.635)	117.626(101.501,130.785)	-2.891
Ischemic heart disease	Deaths	Latvia	Male	5.262(5.055,5.481)	467.987(448.352,486.008)	3.173(2.832,3.514)	231.222(206.237,256.298)	-2.608
Ischemic heart disease	Deaths	Nicaragua	Both	1.178(1.074,1.266)	89.155(80.604,96.166)	3.41(2.907,3.972)	81.927(70.195,95.028)	0.059
Ischemic heart disease	Deaths	Lithuania	Female	8.671(8.04,9.08)	304.29(281.242,318.969)	7.813(6.791,8.658)	150.426(131.758,166.885)	-2.242
Ischemic heart disease	Deaths	Lithuania	Male	7.294(6.98,7.521)	456.937(435.815,471.194)	5.58(5.036,6.103)	272.548(245.794,297.428)	-1.638
Ischemic heart disease	Deaths	Micronesia (Federated States of)	Both	0.117(0.095,0.143)	268.017(220.529,324.276)	0.169(0.133,0.216)	266.434(213.653,330.403)	0.031
Ischemic heart disease	Deaths	Republic of Moldova	Female	7.644(7.27,7.906)	370.205(346.595,383.508)	7.396(6.568,8.159)	188.055(168.433,207.258)	-2.855
Ischemic heart disease	Deaths	Republic of Moldova	Male	5.834(5.642,6.013)	454.269(434.306,468.113)	6.534(5.996,7.136)	290.924(267.249,317.056)	-2.282
Ischemic heart disease	Deaths	South Africa	Both	13.911(11.672,15.652)	74.427(61.286,84.328)	30.301(27.568,32.9)	78.039(71.052,84.664)	0.001
Ischemic heart disease	Deaths	Russian Federation	Female	275.995(258.759,283.363)	248.423(231.08,256.061)	285.326(254.05,309.995)	169.163(151.068,184.078)	-1.604
Ischemic heart disease	Deaths	Russian Federation	Male	206.855(202.376,209.526)	435.989(420.898,443.37)	227.198(202.573,248.26)	275.955(247.32,301.244)	-1.873
Ischemic heart disease	Deaths	Mali	Both	2.345(1.774,3.029)	75.187(57.106,96.947)	4.988(3.87,6.415)	71.651(56.245,90.986)	-0.038
Ischemic heart disease	Deaths	Ukraine	Female	129.929(121.581,134.586)	290.322(270.342,301.282)	172.168(123.236,230.595)	309.827(220.289,416.62)	-0.45
Ischemic heart disease	Deaths	Ukraine	Male	85.067(81.395,88.439)	427.394(407.294,443.366)	125.335(89.634,167.371)	477.62(347.946,630.452)	-0.215
Ischemic heart disease	Deaths	Côte d'Ivoire	Both	3.478(2.764,4.274)	118.086(97.26,141.646)	10.246(8.081,13.569)	119.901(98.752,152.666)	-0.06
Ischemic heart disease	Deaths	Brunei Darussalam	Female	0.046(0.04,0.054)	116.116(99.815,133.958)	0.073(0.061,0.087)	60.258(50.762,71.75)	-1.87
Ischemic heart disease	Deaths	Brunei Darussalam	Male	0.088(0.077,0.102)	185.244(160.161,210.948)	0.154(0.133,0.175)	120.918(105.937,135.938)	-0.809
Ischemic heart disease	Deaths	Niue	Both	0.006(0.005,0.007)	241.275(204.636,282.856)	0.005(0.004,0.006)	243.514(206.453,279.74)	-0.098
Ischemic heart disease	Deaths	Republic of Korea	Female	6.186(5.074,7.446)	51.643(42.357,61.778)	13.26(9.886,16.044)	22.548(16.916,27.223)	-3.366
Ischemic heart disease	Deaths	Republic of Korea	Male	6.153(5.295,7.141)	72.005(61.472,83.117)	12.156(10.498,13.841)	34.914(29.756,40.169)	-2.865
Ischemic heart disease	Deaths	Vanuatu	Both	0.166(0.134,0.205)	312.351(259.565,376.094)	0.46(0.386,0.54)	308.391(260.862,357.058)	-0.099
Ischemic heart disease	Deaths	Singapore	Female	1.251(1.17,1.304)	118.516(109.464,123.831)	1.5(1.25,1.641)	31.969(26.965,34.865)	-4.633
Ischemic heart disease	Deaths	Singapore	Male	1.676(1.617,1.732)	182.465(175.16,188.85)	2.396(2.213,2.525)	62.475(57.395,66.196)	-3.569
Ischemic heart disease	Deaths	Togo	Both	1.115(0.917,1.334)	114.238(95.443,135.969)	3.392(2.494,4.414)	117.004(89.491,149.175)	-0.171
Ischemic heart disease	Deaths	New Zealand	Female	3.131(2.807,3.332)	133.792(119.867,142.38)	2.34(1.871,2.604)	41.86(34.034,46.242)	-3.919
Ischemic heart disease	Deaths	New Zealand	Male	4.04(3.871,4.186)	251.758(239.592,261.29)	3.268(2.97,3.454)	83.537(75.837,88.258)	-3.842
Ischemic heart disease	Deaths	Cambodia	Both	4.438(3.751,5.232)	115.734(97.891,135.071)	11(8.639,13.511)	111.547(89.233,134.556)	-0.175
Ischemic heart disease	Deaths	Austria	Female	10.451(9.273,11.038)	122.797(109.378,129.514)	7.488(5.951,8.304)	49.296(40.148,54.182)	-3.321
Ischemic heart disease	Deaths	Austria	Male	9.608(9.147,9.947)	228.933(216.843,236.919)	7.795(6.954,8.271)	92.355(82.721,97.784)	-3.244
Ischemic heart disease	Deaths	Namibia	Both	0.527(0.426,0.625)	104.534(84.804,124.554)	1.155(0.891,1.457)	104.171(81.37,129.055)	-0.175
Ischemic heart disease	Deaths	Cyprus	Female	0.667(0.555,0.815)	231.623(195.281,281.834)	0.558(0.457,0.646)	62.121(51.716,71.336)	-4.862
Ischemic heart disease	Deaths	Cyprus	Male	0.758(0.678,0.847)	325.286(288.431,363.805)	0.922(0.792,1.055)	116.116(101.625,131.131)	-3.262
Ischemic heart disease	Deaths	Bangladesh	Both	54.138(46.605,63.037)	119.124(101.744,138.512)	134.941(106.732,166.689)	107.503(86.203,131.708)	-0.193
Ischemic heart disease	Deaths	Greece	Female	8.986(8.184,9.487)	110.422(99.732,116.991)	9.961(8.212,10.892)	54.204(45.724,58.512)	-2.438
Ischemic heart disease	Deaths	Greece	Male	11.56(11.017,11.992)	178.257(168.394,184.868)	11.323(10.336,12.022)	95.629(89.259,100.542)	-2.147
Ischemic heart disease	Deaths	Solomon Islands	Both	0.325(0.234,0.416)	292.817(239.306,353.675)	0.807(0.647,1.027)	275.167(228.475,339.137)	-0.202
Ischemic heart disease	Deaths	Italy	Female	43.638(37.531,46.698)	79.103(68.065,84.748)	40.975(30.686,46.39)	30.541(23.661,34.138)	-3.223
Ischemic heart disease	Deaths	Italy	Male	51.108(48.475,52.456)	148.412(139.311,153.006)	44.056(39.101,46.546)	62.674(56.253,66.039)	-2.905
Ischemic heart disease	Deaths	Angola	Both	3.832(3.014,4.773)	126.915(102.513,155.46)	10.991(8.415,13.808)	125.482(99.587,156.404)	-0.237
Ischemic heart disease	Deaths	Luxembourg	Female	0.377(0.348,0.399)	109.175(100.154,115.444)	0.244(0.202,0.274)	30.829(25.936,34.439)	-4.13
Ischemic heart disease	Deaths	Luxembourg	Male	0.437(0.416,0.459)	220.969(209.685,231.005)	0.307(0.277,0.338)	64.94(58.56,71.266)	-4.004
Ischemic heart disease	Deaths	Belarus	Both	40.082(37.62,41.508)	331.129(309.288,343.522)	55.916(47.854,64.634)	341.506(292.045,394.622)	-0.297
Ischemic heart disease	Deaths	Malta	Female	0.389(0.351,0.412)	167.226(149.82,177.781)	0.41(0.331,0.465)	59.814(49.313,67.226)	-3.45
Ischemic heart disease	Deaths	Malta	Male	0.44(0.417,0.461)	261.115(245.67,273.223)	0.374(0.332,0.408)	83.452(74.288,91.33)	-3.517
Ischemic heart disease	Deaths	Ukraine	Both	214.997(203.978,221.904)	338.057(318.088,349.497)	297.503(232.626,365.311)	373.466(291.579,459.069)	-0.298
Ischemic heart disease	Deaths	Portugal	Female	7.094(6.482,7.461)	92.51(83.872,97.214)	5.168(4.075,5.759)	25.62(20.925,28.221)	-4.676
Ischemic heart disease	Deaths	Portugal	Male	7.582(7.272,7.881)	149.239(142.563,155.215)	5.535(5.044,5.884)	50.465(46.465,53.36)	-3.95
Ischemic heart disease	Deaths	Central Africa	Both	26.631(21.555,33.185)	117.418(96.98,143.368)	57.346(46.784,71.759)	111.32(91.49,137.057)	-0.3
Ischemic heart disease	Deaths	Argentina	Female	20.177(18.548,21.157)	118.194(107.676,124.276)	15.974(13.891,17.382)	44.161(38.707,47.842)	-2.734
Ischemic heart disease	Deaths	Argentina	Male	26.486(25.566,27.344)	210.065(201.357,217.226)	19.136(17.933,20.2)	81.691(76.323,86.346)	-2.629
Ischemic heart disease	Deaths	Gabon	Both	0.669(0.533,0.798)	135.266(108.082,162.059)	1.037(0.789,1.302)	126.771(99.327,155.151)	-0.331
Ischemic heart disease	Deaths	Uruguay	Female	2.628(2.382,2.765)	112.205(101.738,118.138)	1.748(1.496,1.901)	40.702(35.606,43.921)	-3.333
Ischemic heart disease	Deaths	Uruguay	Male	3.224(3.094,3.329)	203.859(194.796,210.633)	2.051(1.922,2.155)	87.799(82.303,92.219)	-2.765
Ischemic heart disease	Deaths	Morocco	Both	37.964(32.568,44.182)	296.205(254.389,342.551)	78.696(61.239,92.878)	267.152(210.842,310.864)	-0.352
Ischemic heart disease	Deaths	Antigua and Barbuda	Female	0.035(0.032,0.038)	97.941(88.993,106.421)	0.03(0.028,0.032)	59.323(54.977,63.102)	-1.959
Ischemic heart disease	Deaths	Antigua and Barbuda	Male	0.037(0.034,0.039)	166.101(153.744,175.891)	0.037(0.033,0.043)	83.618(76.375,96.982)	-2.328
Ischemic heart disease	Deaths	Philippines	Both	39.311(35.601,42.451)	174.144(159.023,186.445)	107.668(91.778,124.077)	150.42(129.193,171.925)	-0.353
Ischemic heart disease	Deaths	Barbados	Female	0.193(0.179,0.206)	102.444(94.876,108.912)	0.161(0.133,0.189)	53.971(44.606,63.476)	-1.892
Ischemic heart disease	Deaths	Barbados	Male	0.169(0.159,0.179)	144.099(134.841,152.592)	0.165(0.13,0.206)	72.604(57.668,90.311)	-2.629
Ischemic heart disease	Deaths	Azerbaijan	Both	15.241(14.227,16.285)	362.306(337.112,388.216)	23.93(21.063,26.989)	306.135(270.781,343.484)	-0.373
Ischemic heart disease	Deaths	Cuba	Female	9.141(8.631,9.441)	190.948(178.691,197.728)	10.352(9.027,11.636)	86.675(75.505,97.33)	-2.716
Ischemic heart disease	Deaths	Cuba	Male	11.287(10.829,11.618)	238.514(227.105,245.677)	11.552(9.999,13.188)	125.017(108.199,142.537)	-2.427
Ischemic heart disease	Deaths	Senegal	Both	3.469(2.801,4.1)	128.222(105.194,151.188)	7.718(6.034,9.736)	121.617(95.49,151.288)	-0.391
Ischemic heart disease	Deaths	Dominica	Female	0.046(0.041,0.051)	127.081(113.953,141.56)	0.036(0.031,0.042)	78.016(66.428,90.705)	-1.762
Ischemic heart disease	Deaths	Dominica	Male	0.04(0.037,0.044)	190.374(172.966,208.419)	0.035(0.029,0.042)	106.982(91.31,127.388)	-2.165
Ischemic heart disease	Deaths	Iraq	Both	18.669(15.99,21.777)	249.674(213.858,290.857)	47.232(37.101,56.094)	254.831(204.168,296.679)	-0.434
Ischemic heart disease	Deaths	Dominican Republic	Female	2.084(1.833,2.364)	142.48(125.236,161.02)	5.902(4.762,7.095)	114.201(92.286,137.203)	-0.048
Ischemic heart disease	Deaths	Dominican Republic	Male	2.538(2.208,2.876)	157.901(138.298,178.531)	8.188(6.38,10.501)	177.183(138.3,227.279)	0.988
Ischemic heart disease	Deaths	Comoros	Both	0.126(0.094,0.165)	77.256(60.014,98.64)	0.304(0.228,0.399)	73.163(55.288,95.051)	-0.443
Ischemic heart disease	Deaths	Grenada	Female	0.054(0.049,0.059)	112.274(101.948,122.964)	0.042(0.037,0.047)	72.524(63.807,80.286)	-1.612
Ischemic heart disease	Deaths	Grenada	Male	0.056(0.051,0.061)	187.523(171.046,205.733)	0.054(0.046,0.061)	131.94(117.183,147.098)	-1.285
Ischemic heart disease	Deaths	Syrian Arab Republic	Both	17.123(14.133,20.368)	370.802(309.81,437.572)	35.508(27.709,45.179)	353.007(281.642,432.021)	-0.467
Ischemic heart disease	Deaths	Guyana	Female	0.32(0.282,0.355)	191.107(170.126,210.545)	0.352(0.28,0.434)	122.194(98.507,149.688)	-1.369
Ischemic heart disease	Deaths	Guyana	Male	0.461(0.405,0.515)	273.198(240.648,304.608)	0.459(0.358,0.583)	165.883(132.154,207.194)	-1.225
Ischemic heart disease	Deaths	Fiji	Both	0.94(0.819,1.087)	291.086(256.253,329.571)	1.712(1.352,2.123)	266.777(216.966,322.307)	-0.497
Ischemic heart disease	Deaths	Jamaica	Female	0.673(0.612,0.713)	64.303(58.778,68.059)	0.885(0.708,1.098)	45.428(36.261,56.984)	-0.933
Ischemic heart disease	Deaths	Jamaica	Male	0.64(0.597,0.677)	78.781(73.476,83.389)	0.874(0.676,1.111)	59.491(46.051,75.283)	-0.413
Ischemic heart disease	Deaths	Equatorial Guinea	Both	0.252(0.193,0.323)	159.29(124.087,197.586)	0.546(0.378,0.753)	141.805(102.967,188.385)	-0.57
Ischemic heart disease	Deaths	Suriname	Female	0.186(0.167,0.203)	150.603(135.278,164.609)	0.234(0.184,0.293)	69.809(54.778,87.475)	-2.242
Ischemic heart disease	Deaths	Suriname	Male	0.225(0.204,0.245)	196.03(178.879,212.631)	0.318(0.237,0.408)	115.067(85.661,147.327)	-1.622
Ischemic heart disease	Deaths	North Macedonia	Both	3.484(3.139,3.87)	208.57(187.066,232.685)	4.658(3.973,5.43)	195.863(170.118,224.26)	-0.575
Ischemic heart disease	Deaths	Trinidad and Tobago	Female	0.768(0.73,0.803)	201.725(190.738,210.966)	0.861(0.691,1.059)	82.959(66.429,102.293)	-3.38
Ischemic heart disease	Deaths	Trinidad and Tobago	Male	0.907(0.87,0.942)	272.591(261.893,282.634)	1.121(0.858,1.432)	130.816(100.538,165.705)	-2.98
Ischemic heart disease	Deaths	Uganda	Both	3.788(2.92,4.764)	70.722(54.095,87.523)	8.689(6.837,11.117)	71.03(56.38,91.341)	-0.612
Ischemic heart disease	Deaths	Bolivia (Plurinational State of)	Female	1.89(1.324,2.681)	133.205(95.479,183.772)	3.01(2.046,4.647)	75.501(52.017,113.456)	-1.833
Ischemic heart disease	Deaths	Bolivia (Plurinational State of)	Male	1.896(1.348,2.394)	153.426(110.411,192.287)	3.413(2.351,4.82)	94.565(67.114,131.782)	-1.38
Ischemic heart disease	Deaths	Jamaica	Both	1.313(1.22,1.372)	71.381(66.35,74.655)	1.759(1.408,2.213)	52.447(42.065,66.208)	-0.641
Ischemic heart disease	Deaths	Ecuador	Female	2.098(1.988,2.184)	92.53(87.368,96.467)	4.979(4.161,5.958)	61.796(51.926,73.473)	-1.301
Ischemic heart disease	Deaths	Ecuador	Male	2.472(2.363,2.57)	107.71(102.493,112.157)	6.453(5.169,8.052)	95.46(77.786,117.075)	-0.527
Ischemic heart disease	Deaths	Malaysia	Both	15.01(13.793,16.006)	177.454(162.829,189.784)	37.821(35.175,40.188)	149.659(138.237,159.742)	-0.644
Ischemic heart disease	Deaths	Peru	Female	3.723(3.19,4.33)	65.847(56.478,76.595)	6.546(5.063,8.273)	35.879(27.846,45.22)	-2.635
Ischemic heart disease	Deaths	Peru	Male	5.01(4.246,5.816)	92.77(78.512,107.69)	8.564(6.604,10.93)	54.463(42.029,69.373)	-1.933
Ischemic heart disease	Deaths	Saudi Arabia	Both	11.469(8.755,14.416)	225.521(174.276,279.625)	32.33(26.304,39.774)	185.901(158.134,219.08)	-0.715
Ischemic heart disease	Deaths	Costa Rica	Female	0.875(0.79,0.928)	104.587(93.927,111.214)	1.25(1.047,1.402)	38.738(32.934,43.276)	-3.19
Ischemic heart disease	Deaths	Costa Rica	Male	1.156(1.086,1.213)	146.151(136.501,153.462)	1.861(1.638,2.07)	74.555(65.794,82.769)	-2.207
Ischemic heart disease	Deaths	El Salvador	Both	3.394(3.129,3.605)	118.019(108.484,125.473)	6.388(5.262,7.692)	94.735(78.35,113.895)	-0.788
Ischemic heart disease	Deaths	El Salvador	Female	1.601(1.432,1.731)	102.907(91.906,111.185)	3.119(2.554,3.79)	76.49(62.286,92.824)	-0.875
Ischemic heart disease	Deaths	El Salvador	Male	1.793(1.649,1.921)	135.275(124.072,145.099)	3.269(2.682,3.918)	120.002(97.958,144.108)	-0.619
Ischemic heart disease	Deaths	Sri Lanka	Both	12.406(11.273,13.577)	138.442(124.982,151.47)	23.291(15.803,31.234)	94.586(64.819,125.444)	-0.809
Ischemic heart disease	Deaths	Honduras	Female	0.836(0.693,1.011)	95.442(78.85,113.616)	3.955(3.098,5.026)	150.146(117.648,187.697)	1.419
Ischemic heart disease	Deaths	Honduras	Male	1.064(0.859,1.292)	133.496(108.373,159.427)	4.57(3.708,5.556)	188.345(152.678,228.94)	1.536
Ischemic heart disease	Deaths	Somali	Both	0.425(0.301,0.582)	78.209(55.513,103.422)	1.095(0.819,1.406)	62.629(45.689,81.36)	-0.815
Ischemic heart disease	Deaths	Nicaragua	Female	0.547(0.477,0.607)	72.296(62.706,80.522)	1.653(1.365,1.967)	70.073(57.776,82.647)	0.343
Ischemic heart disease	Deaths	Nicaragua	Male	0.631(0.568,0.683)	116.243(103.997,125.622)	1.757(1.454,2.109)	97.14(81.586,115.727)	-0.481
Ischemic heart disease	Deaths	Yemen	Both	13.201(10.073,16.958)	320.352(252.111,407.074)	30.562(22.982,39.981)	263.54(201.835,344.232)	-0.846
Ischemic heart disease	Deaths	Panama	Female	0.639(0.582,0.682)	91.881(83.528,98.087)	1.069(0.835,1.265)	42.267(33.367,49.899)	-2.263
Ischemic heart disease	Deaths	Panama	Male	0.799(0.743,0.84)	118.923(109.837,125.276)	1.428(1.118,1.722)	67.663(53.073,81.604)	-1.737
Ischemic heart disease	Deaths	Botswana	Both	0.435(0.328,0.548)	101.422(75.694,127.423)	0.907(0.698,1.145)	78.603(62.09,98.661)	-0.86
Ischemic heart disease	Deaths	Venezuela (Bolivarian Republic of)	Female	6.225(5.745,6.477)	138.362(126.256,144.61)	16.498(13.086,20.522)	102.429(81.445,127.244)	-1.211
Ischemic heart disease	Deaths	Venezuela (Bolivarian Republic of)	Male	8.493(8.174,8.755)	203.826(194.085,210.766)	23.762(18.403,30.131)	188.9(147.963,238.256)	-0.779
Ischemic heart disease	Deaths	Ecuador	Both	4.57(4.366,4.72)	99.856(94.735,103.33)	11.432(9.351,13.903)	77.474(64.107,93.121)	-0.891
Ischemic heart disease	Deaths	Algeria	Female	10.466(8.107,13.154)	323.145(251.669,397.444)	24.526(18.16,30.692)	235.888(179.899,288.03)	-0.452
Ischemic heart disease	Deaths	Algeria	Male	14.079(11.646,16.97)	319.096(272.444,376.781)	28.373(22.502,34.638)	204.769(163.105,246.533)	-1.695
Ischemic heart disease	Deaths	Mauritania	Both	1.17(0.923,1.467)	136.717(109.193,169.773)	2.017(1.506,2.604)	112.226(85.32,144.292)	-0.95
Ischemic heart disease	Deaths	Bahrain	Female	0.177(0.162,0.192)	349.515(318.918,379.444)	0.281(0.238,0.333)	136.673(117.178,158.291)	-3.611
Ischemic heart disease	Deaths	Bahrain	Male	0.297(0.271,0.325)	473.271(436.787,513.379)	0.55(0.465,0.642)	186.888(163.282,213.946)	-3.532
Ischemic heart disease	Deaths	Tajikistan	Both	7.406(6.482,8.164)	304.827(266.007,336.169)	10.078(8.552,11.707)	244.921(206.556,281.625)	-0.971
Ischemic heart disease	Deaths	Egypt	Female	34.977(29.696,40.147)	440.815(375.085,507.612)	67.059(56.591,79.518)	458.793(394.57,521.744)	0.994
Ischemic heart disease	Deaths	Egypt	Male	41.037(36.017,46.25)	342.795(297.728,388.547)	94.638(78.622,112.8)	327.811(273.072,388.89)	0.095
Ischemic heart disease	Deaths	Venezuela (Bolivarian Republic of)	Both	14.718(13.944,15.192)	169.556(157.913,175.878)	40.26(31.729,50.646)	141.395(112.207,177.145)	-0.981
Ischemic heart disease	Deaths	Iran (Islamic Republic of)	Female	20.961(19.203,22.828)	238.715(214.17,259.419)	43.305(38.056,47.335)	138.548(120.747,151.544)	-2.035
Ischemic heart disease	Deaths	Iran (Islamic Republic of)	Male	29.907(27.246,32.413)	276.312(250.261,299.731)	54.992(50.457,59.224)	155.489(141.254,167.791)	-1.993
Ischemic heart disease	Deaths	Afghanistan	Both	22.339(16.819,27.877)	361.392(279.985,444.56)	23.705(18.124,29.908)	280.035(221.409,346.2)	-0.983
Ischemic heart disease	Deaths	Iraq	Female	8.416(7.105,9.931)	217.131(182.623,255.532)	19.083(15.492,22.892)	203.369(167.013,240.978)	-0.616
Ischemic heart disease	Deaths	Iraq	Male	10.253(8.582,11.983)	283.657(238.212,331.69)	28.149(21.466,33.567)	312.674(244.568,364.437)	-0.275
Ischemic heart disease	Deaths	Lao People's Democratic Republic	Both	4.195(3.322,5.226)	235.344(187.599,286.465)	6.7(5.315,8.333)	176.462(141.651,213.265)	-1.066
Ischemic heart disease	Deaths	Jordan	Female	0.941(0.787,1.105)	191.294(159.909,223.702)	2.161(1.74,2.629)	94.829(76.386,114.607)	-2.851
Ischemic heart disease	Deaths	Jordan	Male	1.258(1.057,1.497)	206.187(171.469,243.938)	3.522(2.859,4.41)	103.352(85.066,127.974)	-2.672
Ischemic heart disease	Deaths	Sudan	Both	27.788(22.309,34.47)	339.569(276.215,415.933)	42.892(33.157,56.641)	255.881(202.403,330.729)	-1.081
Ischemic heart disease	Deaths	Kuwait	Female	0.307(0.278,0.334)	156.839(139.184,172.357)	0.438(0.362,0.508)	45.415(36.427,53.192)	-3.985
Ischemic heart disease	Deaths	Kuwait	Male	0.726(0.661,0.792)	232.162(210.023,252.838)	2.447(2.009,2.99)	155.801(127.686,189.268)	-1.245
Ischemic heart disease	Deaths	Burundi	Both	2.165(1.65,2.718)	104.94(80.729,131.972)	3.43(2.682,4.379)	85.797(68,108.322)	-1.173
Ischemic heart disease	Deaths	Lebanon	Female	1.717(1.38,2.197)	180.935(145.877,231.031)	2.544(2.067,3.015)	69.748(56.822,82.705)	-3.408
Ischemic heart disease	Deaths	Lebanon	Male	2.681(2.218,3.27)	295.026(246.809,358.463)	3.501(2.978,4.118)	118.479(100.714,139.144)	-2.821
Ischemic heart disease	Deaths	Algeria	Both	24.545(20.992,28.788)	310.634(267.492,359.893)	52.898(42.964,63.61)	212.015(172.716,251.712)	-1.21
Ischemic heart disease	Deaths	Libya	Female	1.24(0.941,1.571)	150.094(113.078,190.094)	3.416(2.63,4.35)	153.235(117.496,193.106)	0.631
Ischemic heart disease	Deaths	Libya	Male	1.572(1.236,1.943)	172.937(134.968,214.714)	4.747(3.58,6.018)	203.482(154.397,260.589)	1.005
Ischemic heart disease	Deaths	Tunisia	Both	8.615(7.17,9.916)	218.26(180.406,251.411)	19.263(14.374,25.409)	163.589(121.84,215.675)	-1.243
Ischemic heart disease	Deaths	Morocco	Female	16.997(13.131,20.904)	268.68(209.262,328.497)	37.376(27.96,46.413)	248.901(187.043,305.462)	-0.243
Ischemic heart disease	Deaths	Morocco	Male	20.967(17.203,24.396)	324.511(264.494,377.774)	41.32(32.026,48.044)	286.09(223.11,331.192)	-0.453
Ischemic heart disease	Deaths	Myanmar	Both	38.175(30.153,48.213)	193.328(157.009,238.034)	56.701(46.13,70.566)	138.21(113.023,171.61)	-1.247
Ischemic heart disease	Deaths	Palestine	Female	0.922(0.753,1.115)	229.823(189.442,275.598)	1.497(1.278,1.713)	151.694(127.235,173.529)	-1.445
Ischemic heart disease	Deaths	Palestine	Male	1.185(0.948,1.473)	370.067(301.571,451.356)	2.051(1.78,2.344)	243.285(213.28,274.478)	-1.442
Ischemic heart disease	Deaths	Cook Islands	Both	0.018(0.015,0.02)	160.267(141.383,183.707)	0.027(0.022,0.032)	107.154(88.988,128.052)	-1.247
Ischemic heart disease	Deaths	Oman	Female	0.627(0.486,0.802)	230.558(180.555,293.065)	0.901(0.736,1.078)	135.169(109.832,161.626)	-1.473
Ischemic heart disease	Deaths	Oman	Male	1.118(0.853,1.432)	380.878(298.628,477.794)	1.688(1.38,2.059)	236.759(200.866,279.933)	-1.21
Ischemic heart disease	Deaths	Seychelles	Both	0.075(0.069,0.081)	134.132(123.046,144.583)	0.09(0.081,0.101)	87.602(78.75,97.968)	-1.272
Ischemic heart disease	Deaths	Qatar	Female	0.061(0.052,0.071)	287.498(244.657,329.843)	0.148(0.12,0.181)	97.102(78.837,118.529)	-4.253
Ischemic heart disease	Deaths	Qatar	Male	0.196(0.163,0.231)	451.978(387.498,519.138)	0.505(0.381,0.654)	147.147(116.559,180.59)	-4.478
Ischemic heart disease	Deaths	Türkiye	Both	61.298(54.355,68.193)	204.646(180.707,228.182)	112.055(92.077,131.674)	133.377(109.886,155.942)	-1.287
Ischemic heart disease	Deaths	Saudi Arabia	Female	4.493(3.556,5.788)	208.325(163.312,265.436)	9.864(7.874,12.206)	161.801(131.855,197.496)	-1.066
Ischemic heart disease	Deaths	Saudi Arabia	Male	6.977(5.206,8.926)	237.749(179.437,300.335)	22.466(18.166,27.361)	201.132(171.522,235.006)	-0.545
Ischemic heart disease	Deaths	Guyana	Both	0.781(0.706,0.859)	230.593(209.182,251.946)	0.811(0.646,1.015)	143.23(115.496,177.298)	-1.298
Ischemic heart disease	Deaths	Syrian Arab Republic	Female	7.123(5.921,8.397)	346.441(290.433,404.242)	13.627(10.744,17.221)	338.815(280.415,408.128)	-0.36
Ischemic heart disease	Deaths	Syrian Arab Republic	Male	10.001(8.169,12.071)	394.643(322.568,473.97)	21.881(16.912,28.127)	386.74(306.57,483.26)	-0.345
Ischemic heart disease	Deaths	Oman	Both	1.745(1.358,2.198)	301.163(238.036,376.567)	2.59(2.15,3.129)	179.252(150.326,211.697)	-1.4
Ischemic heart disease	Deaths	Tunisia	Female	3.236(2.397,4.035)	173.278(128.918,217.091)	7.664(5.346,10.953)	121.418(84.589,172.911)	-1.365
Ischemic heart disease	Deaths	Tunisia	Male	5.379(4.502,6.324)	265.489(218.416,310.391)	11.6(8.47,16.026)	214.329(159.395,292.491)	-1.082
Ischemic heart disease	Deaths	Brunei Darussalam	Both	0.134(0.12,0.15)	149.624(132.747,166.477)	0.227(0.2,0.256)	84.505(74.32,95.884)	-1.416
Ischemic heart disease	Deaths	Türkiye	Female	24.101(20.126,28.172)	153.88(128.598,180.115)	50.342(40.263,60.424)	109.01(86.975,131.524)	-0.703
Ischemic heart disease	Deaths	Türkiye	Male	37.198(32.255,42.314)	260.909(227.878,295.138)	61.712(50.993,74.209)	160.355(133.099,192.004)	-1.759
Ischemic heart disease	Deaths	Turkmenistan	Both	6.353(6.046,6.609)	407.005(383.663,423.461)	11.242(9.064,13.846)	343.676(280.943,419.996)	-1.504
Ischemic heart disease	Deaths	United Arab Emirates	Female	0.274(0.218,0.341)	234.473(185.923,286.991)	0.842(0.673,1.015)	417.544(343,490.57)	4.134
Ischemic heart disease	Deaths	United Arab Emirates	Male	0.63(0.495,0.793)	287.077(226.662,351.188)	2.043(1.592,2.539)	115.033(91.671,138.096)	-1.891
Ischemic heart disease	Deaths	Ethiopia	Both	13.975(11.642,17.944)	81.269(68.447,99.831)	20.975(16.988,25.153)	55.812(45.205,66.721)	-1.508
Ischemic heart disease	Deaths	Yemen	Female	6.157(4.227,8.426)	287.461(203.388,392.677)	12.932(8.853,18.09)	226.017(157.748,308.507)	-1.001
Ischemic heart disease	Deaths	Yemen	Male	7.044(5.243,9.292)	354.821(271.592,454.564)	17.63(13.188,23.069)	303.45(233.464,391.215)	-0.713
Ischemic heart disease	Deaths	Palestine	Both	2.107(1.728,2.567)	288.993(240.399,346.989)	3.547(3.085,3.981)	188.682(162.694,211.702)	-1.512
Ischemic heart disease	Deaths	Afghanistan	Female	8.494(5.73,11.896)	301.942(209.553,410.367)	10.628(7.207,14.695)	248.619(175.366,334.228)	-0.761
Ischemic heart disease	Deaths	Afghanistan	Male	13.845(10.299,17.763)	416.375(317.188,526.845)	13.077(9.554,16.991)	317.898(234.143,403.768)	-1.052
Ischemic heart disease	Deaths	Bosnia and Herzegovina	Both	6.796(6.209,7.344)	200.094(181.518,217.006)	8.774(7.269,10.282)	138.295(114.103,162.529)	-1.601
Ischemic heart disease	Deaths	Bangladesh	Female	18.289(14.431,22.401)	93.56(73.78,115.964)	48.696(37.017,62.851)	80.406(60.945,104.611)	-0.153
Ischemic heart disease	Deaths	Bangladesh	Male	35.85(30.187,42.95)	140.023(117.217,166.287)	86.245(66.394,109.48)	133.611(104.204,165.801)	-0.105
Ischemic heart disease	Deaths	Bolivia (Plurinational State of)	Both	3.787(2.951,4.972)	142.745(113.772,184.172)	6.423(4.614,9.295)	84.627(62.402,121.697)	-1.601
Ischemic heart disease	Deaths	Nepal	Female	4.929(3.648,6.528)	123.476(91.292,159.083)	10.388(7.669,14.458)	98.179(72.138,134.926)	-0.575
Ischemic heart disease	Deaths	Nepal	Male	5.765(4.261,7.312)	136.639(103.907,172.716)	17.245(13.386,21.635)	180.622(140.838,224.565)	1.267
Ischemic heart disease	Deaths	Russian Federation	Both	482.851(462.865,492.437)	311.267(294.206,318.673)	512.524(470.912,551.238)	212.914(195.608,229.023)	-1.614
Ischemic heart disease	Deaths	Pakistan	Female	33.519(27.032,39.949)	152.466(122.902,182.308)	84.769(64.698,112.877)	172.651(133.433,225.966)	0.234
Ischemic heart disease	Deaths	Pakistan	Male	38.138(27.31,46.086)	132.54(93.077,160.28)	109.265(82.31,141.404)	193.502(146.387,247.524)	1.275
Ischemic heart disease	Deaths	Hungary	Both	35.548(34.096,36.647)	262.801(250.24,271.327)	33.246(29.342,36.489)	155.359(137.208,170.609)	-1.712
Ischemic heart disease	Deaths	Angola	Female	1.472(1.083,1.922)	105.907(80.244,137.048)	4.667(3.465,6.161)	102.658(77.723,135.118)	-0.326
Ischemic heart disease	Deaths	Angola	Male	2.36(1.834,2.995)	147.678(116.597,182.875)	6.325(4.853,7.939)	155.104(122.822,191.22)	-0.021
Ischemic heart disease	Deaths	Mongolia	Both	2.787(2.439,3.178)	324.794(286.634,365.708)	3.557(3.061,4.029)	219.587(190.329,247.395)	-1.733
Ischemic heart disease	Deaths	Equatorial Guinea	Female	0.109(0.075,0.151)	133.196(92.579,183.462)	0.263(0.165,0.386)	125.058(81.75,175.995)	-0.254
Ischemic heart disease	Deaths	Equatorial Guinea	Male	0.143(0.105,0.188)	190.504(138.745,241.02)	0.283(0.194,0.386)	164.456(115.186,217.684)	-0.837
Ischemic heart disease	Deaths	Ghana	Both	7.14(5.869,8.577)	142.8(119.348,169.633)	12.867(10.266,15.725)	97.559(78.351,118.19)	-1.763
Ischemic heart disease	Deaths	Gabon	Female	0.301(0.224,0.399)	111.859(82.995,149.013)	0.446(0.319,0.591)	104.378(73.402,136.258)	-0.448
Ischemic heart disease	Deaths	Gabon	Male	0.369(0.273,0.463)	162.699(119.913,202.269)	0.591(0.429,0.765)	151.818(111.131,190.319)	-0.277
Ischemic heart disease	Deaths	Slovakia	Both	18.673(17.79,19.46)	327.255(310.376,341.424)	17.504(15.199,19.597)	184.766(160.513,206.697)	-1.77
Ischemic heart disease	Deaths	Burundi	Female	1.07(0.71,1.457)	98.804(66.502,134.809)	1.443(1.073,1.872)	77.096(56.28,100.813)	-1.358
Ischemic heart disease	Deaths	Burundi	Male	1.095(0.727,1.513)	111.663(75.091,153.882)	1.988(1.463,2.621)	93.828(69.994,122.107)	-1.034
Ischemic heart disease	Deaths	Dominica	Both	0.086(0.08,0.092)	151.503(140.134,162.344)	0.071(0.063,0.084)	92.212(81.491,107.845)	-1.812
Ischemic heart disease	Deaths	Comoros	Female	0.061(0.043,0.083)	75.108(55.562,100.52)	0.149(0.104,0.2)	66.678(47.739,88.773)	-0.62
Ischemic heart disease	Deaths	Comoros	Male	0.065(0.046,0.086)	78.799(56.754,103.688)	0.155(0.105,0.213)	80.809(54.246,110.426)	-0.224
Ischemic heart disease	Deaths	Grenada	Both	0.11(0.101,0.12)	143.967(131.722,156.438)	0.096(0.084,0.108)	95.36(83.859,105.782)	-1.844
Ischemic heart disease	Deaths	Djibouti	Female	0.028(0.02,0.038)	59.564(42.975,79.647)	0.141(0.091,0.202)	67.657(45.02,95.314)	0.376
Ischemic heart disease	Deaths	Djibouti	Male	0.045(0.027,0.064)	79.239(51.304,110.922)	0.307(0.217,0.426)	114.094(85.175,152.602)	1.049
Ischemic heart disease	Deaths	Kazakhstan	Both	32.667(30.425,35.005)	298.652(276.158,319.98)	32.081(28.763,35.521)	235.977(212.041,258.87)	-1.883
Ischemic heart disease	Deaths	Eritrea	Female	0.346(0.225,0.468)	75.219(51.868,99.186)	0.919(0.631,1.267)	77.27(53.256,104.554)	0.227
Ischemic heart disease	Deaths	Eritrea	Male	0.403(0.297,0.562)	90.094(66.111,125.518)	1.075(0.794,1.413)	110.453(86.967,139.513)	0.481
Ischemic heart disease	Deaths	Kuwait	Both	1.033(0.952,1.109)	198.318(179.168,212.956)	2.885(2.385,3.473)	109.096(90.44,131.441)	-1.89
Ischemic heart disease	Deaths	Ethiopia	Female	5.899(4.459,8.246)	74.836(56.775,99.466)	9.039(6.815,11.622)	49.693(37.103,63.773)	-1.653
Ischemic heart disease	Deaths	Ethiopia	Male	8.075(6.284,10.705)	86.752(68.19,110.053)	11.935(9.33,15.066)	61.884(48.348,77.64)	-1.364
Ischemic heart disease	Deaths	Suriname	Both	0.41(0.377,0.44)	172.965(158.644,185.239)	0.553(0.426,0.69)	90.941(69.95,113.448)	-1.91
Ischemic heart disease	Deaths	Kenya	Female	1.41(0.973,1.837)	42.145(28.733,54.831)	5.27(3.585,7.098)	55.403(37.518,74.753)	1.504
Ischemic heart disease	Deaths	Kenya	Male	1.284(0.941,1.678)	37.459(27.804,48.371)	5.652(4.15,7.268)	68.593(50.396,87.91)	1.927
Ischemic heart disease	Deaths	Lithuania	Both	15.965(15.058,16.542)	365.286(343.235,379.011)	13.394(11.903,14.673)	197.078(176.611,215.913)	-1.966
Ischemic heart disease	Deaths	Madagascar	Female	1.297(1.063,1.604)	63.401(51.08,79.397)	3.341(2.431,4.362)	78.39(57.709,102.376)	0.257
Ischemic heart disease	Deaths	Madagascar	Male	2.367(1.933,2.75)	101.248(82.818,118.306)	5.755(4.01,7.698)	124.026(89.509,162.094)	0.336
Ischemic heart disease	Deaths	Panama	Both	1.438(1.339,1.509)	105.333(97.328,110.854)	2.496(1.956,2.982)	54.476(43.03,64.931)	-1.966
Ischemic heart disease	Deaths	Malawi	Female	0.932(0.718,1.192)	56.771(43.711,72.859)	1.939(1.417,2.572)	57.756(43.073,74.002)	-0.148
Ischemic heart disease	Deaths	Malawi	Male	1.28(1.029,1.518)	84.485(67.95,100.158)	3.408(2.684,4.217)	120.297(97.46,145.661)	0.94
Ischemic heart disease	Deaths	Armenia	Both	7.036(6.608,7.396)	307.435(286.833,323.829)	9.024(8.034,10.045)	209.775(186.39,233.393)	-1.977
Ischemic heart disease	Deaths	Mozambique	Female	0.689(0.547,0.87)	30.611(23.922,38.428)	1.497(0.996,2.014)	33.948(22.097,46.318)	0.734
Ischemic heart disease	Deaths	Mozambique	Male	0.915(0.725,1.115)	39.393(31.296,47.866)	2.859(2.148,3.639)	68.611(53.864,85.393)	2.303
Ischemic heart disease	Deaths	Iran (Islamic Republic of)	Both	50.868(47.343,53.912)	259.876(238.061,276.232)	98.298(88.892,105.322)	146.111(130.708,156.953)	-2.078
Ischemic heart disease	Deaths	Rwanda	Female	1.304(0.867,1.898)	103.864(70.577,153.794)	1.728(1.111,2.653)	61.296(39.246,94.222)	-2.638
Ischemic heart disease	Deaths	Rwanda	Male	0.985(0.636,1.391)	86.886(56.969,121.938)	1.463(0.985,2.101)	69.647(46.465,98.861)	-1.657
Ischemic heart disease	Deaths	Antigua and Barbuda	Both	0.072(0.067,0.077)	127.159(118.693,134.924)	0.066(0.062,0.073)	71.431(66.589,77.888)	-2.174
Ischemic heart disease	Deaths	Seychelles	Female	0.031(0.027,0.035)	89.834(78.25,102.383)	0.039(0.033,0.045)	69.235(57.559,79.288)	-0.629
Ischemic heart disease	Deaths	Seychelles	Male	0.044(0.04,0.049)	192.474(173.598,213.062)	0.051(0.045,0.058)	106.011(93.835,120.187)	-1.901
Ischemic heart disease	Deaths	Rwanda	Both	2.288(1.669,3.038)	97.171(72.204,127.115)	3.191(2.246,4.32)	65.09(46.312,88.102)	-2.225
Ischemic heart disease	Deaths	Somalia	Female	0.583(0.372,0.915)	62.251(39.835,93.789)	1.657(0.981,2.712)	62.398(37.73,99.254)	0.112
Ischemic heart disease	Deaths	Somalia	Male	0.712(0.463,1.075)	69.989(46.503,103.079)	1.76(1.013,2.607)	75.497(44.759,109.07)	0.334
Ischemic heart disease	Deaths	Peru	Both	8.732(7.615,9.912)	79.047(69.194,89.609)	15.11(11.734,18.834)	44.8(34.862,55.872)	-2.254
Ischemic heart disease	Deaths	Uganda	Female	1.499(1.016,2.089)	57.555(39.308,81.467)	3.686(2.452,5.474)	55.127(37.004,81.062)	-0.812
Ischemic heart disease	Deaths	Uganda	Male	2.29(1.602,3.062)	84.337(59.895,111.787)	5.003(3.729,6.478)	92.921(70.358,119.928)	-0.24
Ischemic heart disease	Deaths	Barbados	Both	0.362(0.339,0.38)	120.804(112.912,126.456)	0.325(0.267,0.389)	62.547(51.404,74.632)	-2.261
Ischemic heart disease	Deaths	Zambia	Female	0.657(0.494,0.844)	62.887(47.34,80.248)	2.027(1.43,2.799)	73.821(53.187,101.377)	0.466
Ischemic heart disease	Deaths	Zambia	Male	0.788(0.597,1.052)	61.849(46.732,82.19)	3.139(2.305,4.019)	113.768(87.598,142.433)	2.016
Ischemic heart disease	Deaths	Greece	Both	20.546(19.203,21.346)	142.044(132.213,147.902)	21.284(18.464,22.78)	72.903(65.198,76.931)	-2.334
Ischemic heart disease	Deaths	Botswana	Female	0.179(0.122,0.242)	80.666(55.609,108.464)	0.373(0.264,0.498)	58.004(41.427,75.969)	-0.589
Ischemic heart disease	Deaths	Botswana	Male	0.255(0.196,0.323)	127.536(99.603,159.372)	0.535(0.419,0.678)	108.25(87.644,134.353)	-0.848
Ischemic heart disease	Deaths	Romania	Both	62.748(60.268,64.675)	278.033(264.183,287.37)	62.394(56.689,68.404)	154.192(140.014,169.13)	-2.448
Ischemic heart disease	Deaths	Lesotho	Female	0.21(0.156,0.295)	44.629(33.459,62.808)	0.451(0.29,0.642)	82.918(54.847,115.672)	3.296
Ischemic heart disease	Deaths	Lesotho	Male	0.153(0.103,0.217)	60.114(40.99,83.304)	0.355(0.205,0.619)	94.998(56.311,162.467)	1.976
Ischemic heart disease	Deaths	Republic of Moldova	Both	13.478(12.962,13.865)	404.166(382.513,417.022)	13.93(12.632,15.262)	230.518(209.69,252.492)	-2.522
Ischemic heart disease	Deaths	Namibia	Female	0.218(0.162,0.283)	82.357(60.107,105.466)	0.472(0.319,0.645)	76.042(51.869,103.513)	-0.554
Ischemic heart disease	Deaths	Namibia	Male	0.308(0.251,0.371)	132.554(108.084,157.114)	0.683(0.537,0.846)	145.348(117.289,174.415)	0.296
Ischemic heart disease	Deaths	Thailand	Both	24.293(20.886,28.177)	84.418(71.207,97.77)	50.625(39.49,62.946)	47.055(36.804,58.634)	-2.536
Ischemic heart disease	Deaths	South Africa	Female	6.205(4.922,7.344)	57.605(45.146,68.065)	14.702(13.044,16.564)	63.976(56.602,71.823)	0.264
Ischemic heart disease	Deaths	South Africa	Male	7.706(6.65,8.658)	97.316(82.154,110.244)	15.599(14.235,17.249)	97.748(89.647,107.141)	-0.189
Ischemic heart disease	Deaths	Czechia	Both	39.784(38.182,40.977)	296.032(282.627,305.485)	29.572(25.743,32.539)	126.684(110.354,139.623)	-2.556
Ischemic heart disease	Deaths	Zimbabwe	Female	1.245(1.005,1.531)	79.266(63.924,97.771)	3.307(2.493,4.427)	116.877(90.625,151.207)	2.336
Ischemic heart disease	Deaths	Zimbabwe	Male	1.215(0.979,1.468)	85.308(69.934,102.007)	2.853(2.325,3.543)	118.86(99.35,143.394)	1.224
Ischemic heart disease	Deaths	Serbia	Both	25.355(23.284,27.31)	309.118(280.439,334.363)	29.979(25.783,34.468)	174.284(150.255,200.216)	-2.556
Ischemic heart disease	Deaths	Benin	Female	0.534(0.41,0.677)	60.114(46.364,76.762)	1.468(1.159,1.822)	65.363(52.166,79.678)	0.368
Ischemic heart disease	Deaths	Benin	Male	0.754(0.622,0.927)	87.84(72.38,107.416)	1.763(1.384,2.196)	93.121(75.459,113.22)	0.227
Ischemic heart disease	Deaths	Cuba	Both	20.428(19.512,20.941)	214.237(203.037,220.236)	21.904(19.099,24.567)	104.757(91.343,117.293)	-2.565
Ischemic heart disease	Deaths	Burkina Faso	Female	1.229(0.88,1.65)	67.865(48.694,90.682)	3.397(2.381,4.684)	86.345(60.623,117.993)	1.259
Ischemic heart disease	Deaths	Burkina Faso	Male	1.721(1.316,2.183)	102.348(78.966,130.071)	3.894(2.728,5.203)	110.439(78.322,144.555)	0.339
Ischemic heart disease	Deaths	Croatia	Both	14.729(14.007,15.366)	287.385(271.391,300.651)	12.816(11.288,14.065)	130.522(114.928,143.144)	-2.597
Ischemic heart disease	Deaths	Cameroon	Female	1.365(0.928,1.982)	77.222(52.42,111.308)	4.809(3.304,6.881)	95.341(67.562,133.354)	0.89
Ischemic heart disease	Deaths	Cameroon	Male	1.435(0.993,1.924)	82.542(58.099,110.178)	5.298(3.786,7.267)	112.041(83.258,149.794)	1.029
Ischemic heart disease	Deaths	Costa Rica	Both	2.031(1.878,2.133)	124.754(114.391,131.167)	3.111(2.708,3.459)	55.097(48.174,61.104)	-2.649
Ischemic heart disease	Deaths	Cabo Verde	Female	0.079(0.063,0.095)	57.355(45.84,68.56)	0.235(0.186,0.284)	90.792(72.268,109.671)	1.13
Ischemic heart disease	Deaths	Cabo Verde	Male	0.092(0.075,0.108)	92.319(75.948,108.243)	0.268(0.22,0.316)	169.06(141.081,201.101)	1.099
Ischemic heart disease	Deaths	Argentina	Both	46.663(44.423,48.178)	158.804(149.312,164.644)	35.11(32.242,37.064)	60.792(55.949,64.113)	-2.684
Ischemic heart disease	Deaths	Chad	Female	1.065(0.76,1.447)	83.703(60.76,113.378)	1.968(1.334,2.799)	94.316(66.394,131.088)	0.451
Ischemic heart disease	Deaths	Chad	Male	1.117(0.833,1.434)	92.435(68.126,120.349)	2.89(2.137,3.736)	113.134(84.006,146.219)	0.427
Ischemic heart disease	Deaths	Latvia	Both	11.813(11.168,12.28)	343.061(322.504,356.657)	7.353(6.477,8.118)	160.3(141.759,177.136)	-2.749
Ischemic heart disease	Deaths	Côte d'Ivoire	Female	1.119(0.811,1.466)	88.815(66.422,113.832)	3.913(2.972,5.299)	97.58(77.397,129.37)	0.714
Ischemic heart disease	Deaths	Côte d'Ivoire	Male	2.359(1.798,2.971)	144.679(115.612,174.118)	6.333(4.86,8.207)	142.562(113.209,181.118)	-0.428
Ischemic heart disease	Deaths	Maldives	Both	0.124(0.11,0.139)	167.991(147.793,188.244)	0.229(0.19,0.272)	79.429(66.245,93.769)	-2.799
Ischemic heart disease	Deaths	Gambia	Female	0.138(0.103,0.18)	102.458(78.044,131.502)	0.543(0.396,0.707)	125.982(93.426,163.712)	0.611
Ischemic heart disease	Deaths	Gambia	Male	0.177(0.135,0.236)	121.749(94.503,159.178)	0.596(0.434,0.773)	156.447(115.603,198.464)	0.686
Ischemic heart disease	Deaths	Jordan	Both	2.199(1.889,2.525)	199.157(171.565,228.44)	5.682(4.651,6.939)	98.283(80.733,117.657)	-2.832
Ischemic heart disease	Deaths	Ghana	Female	3.459(2.686,4.194)	135.79(105.819,164.656)	5.736(4.382,7.294)	78.744(60.607,99.246)	-2.432
Ischemic heart disease	Deaths	Ghana	Male	3.682(2.976,4.625)	150.251(124.835,185.522)	7.131(5.661,8.779)	124.19(100.051,149.526)	-1.013
Ischemic heart disease	Deaths	Bulgaria	Both	34.134(32.738,35.42)	403.978(387.8,416.732)	28.584(25.171,32.292)	204.404(180.504,230.298)	-2.847
Ischemic heart disease	Deaths	Guinea	Female	1.479(1.057,1.908)	103.224(73.065,133.314)	2.49(1.837,3.382)	106.479(79.468,140.931)	0.45
Ischemic heart disease	Deaths	Guinea	Male	1.188(0.875,1.543)	81.33(59.67,105.184)	2.763(2.037,3.617)	114.4(86.33,146.013)	1.254
Ischemic heart disease	Deaths	Republic of Korea	Both	12.339(10.73,14.138)	60.149(51.832,68.908)	25.415(20.652,29.169)	28.273(22.866,32.572)	-3.025
Ischemic heart disease	Deaths	Guinea-Bissau	Female	0.214(0.151,0.285)	132.984(95.879,174.044)	0.413(0.296,0.545)	140.82(103.147,183.359)	0.298
Ischemic heart disease	Deaths	Guinea-Bissau	Male	0.283(0.21,0.372)	168.456(128.019,212.614)	0.46(0.346,0.567)	176.595(138.526,211.832)	0.168
Ischemic heart disease	Deaths	Italy	Both	94.746(86.024,99.144)	108.501(97.925,113.853)	85.031(70.075,92.947)	44.272(37.559,47.755)	-3.039
Ischemic heart disease	Deaths	Liberia	Female	0.491(0.393,0.589)	112.609(91.113,131.507)	0.91(0.691,1.246)	114.273(88.721,153.319)	0.17
Ischemic heart disease	Deaths	Liberia	Male	0.548(0.446,0.682)	103.557(85.118,125.168)	0.981(0.724,1.318)	114.097(85.259,149.596)	0.176
Ischemic heart disease	Deaths	Uruguay	Both	5.853(5.53,6.052)	152.277(143.294,157.844)	3.798(3.45,4.02)	60.548(55.496,63.766)	-3.039
Ischemic heart disease	Deaths	Mali	Female	1.495(1.041,2.031)	95.69(67.484,129.607)	2.876(2.124,3.88)	85.103(63.259,112.138)	-0.318
Ischemic heart disease	Deaths	Mali	Male	0.851(0.649,1.224)	54.49(41.491,78.187)	2.112(1.516,2.882)	59.104(43.786,79.329)	0.475
Ischemic heart disease	Deaths	Poland	Both	109.992(105.217,112.66)	269.751(255.72,276.995)	88.242(78.193,95.58)	113.265(100.868,122.581)	-3.078
Ischemic heart disease	Deaths	Mauritania	Female	0.676(0.513,0.863)	147.024(113.257,185.416)	1.085(0.788,1.454)	121.565(88.671,162.07)	-0.852
Ischemic heart disease	Deaths	Mauritania	Male	0.493(0.354,0.673)	123.906(88.989,165.255)	0.932(0.62,1.305)	103.152(69.672,143.091)	-0.984
Ischemic heart disease	Deaths	Lebanon	Both	4.398(3.687,5.364)	235.272(199.017,287.021)	6.045(5.086,7.076)	92.094(77.658,107.982)	-3.087
Ischemic heart disease	Deaths	Niger	Female	0.796(0.492,1.217)	79.909(50.288,120.543)	2.795(1.75,4.158)	86.949(56.266,128.564)	0.274
Ischemic heart disease	Deaths	Niger	Male	0.623(0.388,0.978)	56.725(36.004,90.396)	1.717(0.926,2.734)	57.308(32.53,88.534)	0.164
Ischemic heart disease	Deaths	Trinidad and Tobago	Both	1.674(1.615,1.725)	234.715(225.533,241.924)	1.982(1.55,2.472)	105.955(83.201,131.894)	-3.116
Ischemic heart disease	Deaths	Nigeria	Female	21.127(15.564,27.591)	112.252(83.515,145.168)	37.081(28.11,48.566)	103.239(79.999,131.14)	-0.258
Ischemic heart disease	Deaths	Nigeria	Male	17.59(11.998,25.137)	99.41(68.683,138.196)	39.216(27.618,53.473)	116.973(85.141,156.779)	0.681
Ischemic heart disease	Deaths	Austria	Both	20.059(18.449,20.82)	163.496(150.031,169.727)	15.283(13.004,16.524)	68.11(59.019,73.182)	-3.163
Ischemic heart disease	Deaths	Sao Tome and Principe	Female	0.027(0.023,0.032)	81.918(69.501,94.835)	0.045(0.037,0.055)	95.772(80.229,115.098)	0.469
Ischemic heart disease	Deaths	Sao Tome and Principe	Male	0.018(0.015,0.021)	85.646(72.928,98.494)	0.047(0.039,0.057)	112.117(92.816,134.625)	1.542
Ischemic heart disease	Deaths	Malta	Both	0.829(0.775,0.871)	207.705(192.053,218.972)	0.784(0.667,0.867)	71.187(61.302,78.483)	-3.428
Ischemic heart disease	Deaths	Senegal	Female	1.598(1.241,2.018)	121.091(94.884,151)	3.78(2.741,4.95)	113.641(82.968,147.945)	-0.307
Ischemic heart disease	Deaths	Senegal	Male	1.871(1.448,2.294)	135.217(104.38,165.505)	3.938(3.026,4.953)	130.64(101.315,162.308)	-0.444
Ischemic heart disease	Deaths	Bahrain	Both	0.474(0.446,0.506)	408.071(381.772,433.034)	0.831(0.706,0.958)	161.624(140.64,184.38)	-3.562
Ischemic heart disease	Deaths	Sierra Leone	Female	1.008(0.789,1.235)	117.759(92.919,143.117)	1.984(1.487,2.596)	126.36(96.802,162.217)	0.474
Ischemic heart disease	Deaths	Sierra Leone	Male	1.299(1.025,1.622)	139.095(112.081,172.638)	2.072(1.575,2.67)	132.775(102.166,168.589)	-0.034
Ischemic heart disease	Deaths	New Zealand	Both	7.171(6.7,7.477)	185.368(172.374,193.642)	5.609(4.818,6.038)	60.985(52.785,65.35)	-3.807
Ischemic heart disease	Deaths	Togo	Female	0.551(0.436,0.675)	109.075(87.165,135.409)	1.667(1.193,2.252)	101.275(75.526,134.899)	-0.363
Ischemic heart disease	Deaths	Togo	Male	0.564(0.456,0.695)	119.955(97.866,144.022)	1.725(1.248,2.289)	140.301(105.502,181.239)	0.167
Ischemic heart disease	Deaths	Slovenia	Both	3.108(2.901,3.272)	128.302(119.029,135.282)	2.449(2.068,2.749)	45.948(39.166,51.607)	-3.846
Ischemic heart disease	Deaths	Southern Africa	Female	11.898(10.472,13.614)	60.78(52.311,70.215)	29.651(26.341,33.336)	69.053(61.229,76.949)	0.438
Ischemic heart disease	Deaths	Southern Africa	Male	15.097(13.453,16.596)	90.285(79.032,99.651)	36.026(32.39,39.681)	107.374(97.623,117.723)	0.452
Ischemic heart disease	Deaths	Singapore	Both	2.927(2.804,3.011)	148.22(140.144,153.038)	3.896(3.497,4.151)	46.738(41.784,49.854)	-3.962
Ischemic heart disease	Deaths	Cook Islands	Female	0.006(0.005,0.007)	114.383(91.375,143.124)	0.01(0.008,0.012)	74.061(56.779,93.022)	-1.415
Ischemic heart disease	Deaths	Cook Islands	Male	0.012(0.01,0.013)	202.286(180.324,227.924)	0.017(0.014,0.02)	142.584(118.064,168.717)	-1.022
Ischemic heart disease	Deaths	Luxembourg	Both	0.815(0.769,0.849)	153.827(144.6,160.394)	0.551(0.485,0.606)	45.699(40.604,50.172)	-4.005
Ischemic heart disease	Deaths	Nauru	Female	0.004(0.003,0.006)	297.269(226.908,379.91)	0.009(0.007,0.01)	330.692(270.891,394.455)	0.251
Ischemic heart disease	Deaths	Nauru	Male	0.013(0.01,0.015)	503.15(414.423,597.392)	0.014(0.011,0.018)	552.789(456.903,663.454)	0.308
Ischemic heart disease	Deaths	Georgia	Both	20.226(19.157,21.127)	358.645(337.552,374.962)	7.87(7.03,8.676)	124.155(111.043,136.512)	-4.009
Ischemic heart disease	Deaths	Niue	Female	0.003(0.002,0.003)	181.77(149.163,220.155)	0.002(0.002,0.002)	176.314(143.619,208.347)	-0.298
Ischemic heart disease	Deaths	Niue	Male	0.003(0.002,0.003)	312.907(264.796,359.739)	0.003(0.002,0.003)	324.765(268.74,374.033)	0.056
Ischemic heart disease	Deaths	Cyprus	Both	1.425(1.28,1.578)	271.506(244.971,299.09)	1.48(1.278,1.679)	86.951(75.848,98.11)	-4.032
Ischemic heart disease	Deaths	South Sudan	Female	0.558(0.373,0.786)	60.957(41.021,85.592)	0.97(0.65,1.422)	67.358(45.678,98.182)	0.249
Ischemic heart disease	Deaths	South Sudan	Male	1.071(0.758,1.471)	79.967(58.005,107.465)	1.636(1.114,2.31)	93.917(64.943,126.894)	0.398
Ischemic heart disease	Deaths	Portugal	Both	14.675(13.825,15.186)	116.872(109.188,121.4)	10.702(9.14,11.543)	36.8(32.355,39.41)	-4.223
Ischemic heart disease	Deaths	Sudan	Female	12.706(9.194,17.304)	325.604(241.549,439.935)	17.612(12.776,24.169)	235.746(175.581,317.889)	-1.198
Ischemic heart disease	Deaths	Sudan	Male	15.082(11.651,18.998)	352.317(276.573,435.289)	25.28(18.911,33.407)	273.642(206.859,354.791)	-1
Ischemic heart disease	Deaths	Qatar	Both	0.257(0.219,0.298)	384.948(334.477,437.711)	0.653(0.499,0.826)	123.165(97.95,147.939)	-4.514
Ischemic heart disease	Deaths	Somali	Female	0.309(0.198,0.481)	97.501(63.209,142.946)	0.409(0.276,0.585)	68.564(47.283,97.926)	-1.58
Ischemic heart disease	Deaths	Somali	Male	0.116(0.063,0.18)	49.386(28.864,77.329)	0.685(0.454,0.952)	60.637(40.126,83.902)	0.763
Ischemic heart disease	Deaths	Estonia	Both	7.085(6.719,7.352)	368.951(347.372,383.267)	3.005(2.608,3.349)	92.057(80.715,102.433)	-4.837
Ischemic heart disease	Deaths	Central Africa	Female	11.514(8.207,15.387)	102.14(74.287,133.489)	24.706(17.956,33.415)	93.816(68.855,124.762)	-0.394
Ischemic heart disease	Deaths	Central Africa	Male	15.118(11.787,18.993)	134.966(106.709,167.519)	32.64(26.151,39.45)	131.766(108.025,157.299)	-0.22
Ischemic heart disease	Incidence	Uzbekistan	Both	64.012(55.946,73.763)	581.987(511.671,667.68)	246.908(225.966,273.978)	1206.01(1125.017,1305.45)	2.523
Ischemic heart disease	Incidence	China	Female	1057.277(852.792,1292.714)	282.236(229.402,344.51)	3485.993(2792.003,4259.778)	328.081(263.97,397.245)	0.567
Ischemic heart disease	Incidence	China	Male	1244.366(991.819,1520.02)	348.589(279.976,423.581)	3818.58(3034.881,4650.552)	401.19(321.973,481.19)	0.731
Ischemic heart disease	Incidence	Tajikistan	Both	15.386(12.646,18.857)	587.546(486.504,715.968)	37.234(31.501,43.789)	774.645(678.931,883.794)	1.094
Ischemic heart disease	Incidence	Cambodia	Female	3.884(3.053,4.819)	178.484(142.29,222.042)	11.777(9.54,14.475)	188.143(156.819,224.215)	0.302
Ischemic heart disease	Incidence	Cambodia	Male	4.88(3.812,6.066)	284.542(226.721,351.091)	14.375(11.808,17.611)	309.062(257.083,365.195)	0.473
Ischemic heart disease	Incidence	Azerbaijan	Both	30.188(26.013,35.577)	654.644(567.564,759.474)	70.362(61.774,80.779)	806.265(725.598,906.904)	1.024
Ischemic heart disease	Incidence	Indonesia	Female	90.525(72.118,111.328)	205.021(164.671,254.856)	235.08(187.099,289.959)	221.651(178.014,273.038)	0.41
Ischemic heart disease	Incidence	Indonesia	Male	121.162(96.005,149.055)	277.615(221.381,339.657)	347.04(276.651,430.974)	321.815(257.366,393.812)	0.744
Ischemic heart disease	Incidence	China	Both	2301.644(1861.969,2792.193)	315.308(255.53,382.493)	7304.573(5815.313,8949.995)	365.671(293.315,440.07)	0.661
Ischemic heart disease	Incidence	Lao People's Democratic Republic	Female	1.906(1.486,2.408)	211.103(167.111,264.048)	4.173(3.371,5.163)	204.019(166.823,250.159)	-0.003
Ischemic heart disease	Incidence	Lao People's Democratic Republic	Male	2.788(2.183,3.502)	314.176(250.002,384.928)	6.012(4.793,7.364)	298.861(241.311,360.629)	-0.05
Ischemic heart disease	Incidence	Indonesia	Both	211.687(168.424,260.334)	240.209(192.048,295.204)	582.12(463.533,718.983)	270.65(215.265,331.459)	0.606
Ischemic heart disease	Incidence	Malaysia	Female	10.839(8.985,13.004)	245.387(203.7,295.295)	31.754(26.875,37.056)	244.906(208.627,285.43)	-0.195
Ischemic heart disease	Incidence	Malaysia	Male	16.158(13.448,19.251)	380.44(319.78,447.701)	52.665(44.964,62.777)	382.3(329.689,450.631)	-0.063
Ischemic heart disease	Incidence	Dominican Republic	Both	12.805(10.361,15.533)	352.937(284.852,424.879)	38.374(32.237,45.022)	383.623(323.094,448.029)	0.551
Ischemic heart disease	Incidence	Maldives	Female	0.053(0.041,0.068)	189.442(146.453,242.032)	0.244(0.193,0.309)	176.46(138.754,227.133)	-0.248
Ischemic heart disease	Incidence	Maldives	Male	0.128(0.097,0.162)	274.387(212.787,349.708)	0.48(0.385,0.585)	257.821(202.636,325.163)	-0.198
Ischemic heart disease	Incidence	Honduras	Both	6.534(5.264,8.022)	326.841(260.07,401.619)	22.259(18.422,26.788)	365.944(304.086,434.335)	0.5
Ischemic heart disease	Incidence	Myanmar	Female	27.528(23.112,33.317)	257.084(219.341,304.086)	54.373(46.188,64.271)	216.845(186.485,250.577)	-0.603
Ischemic heart disease	Incidence	Myanmar	Male	30.822(25.293,37.026)	306.506(258.62,363.648)	53.792(45.546,64.588)	268.794(231.837,318.352)	-0.379
Ischemic heart disease	Incidence	Zimbabwe	Both	13.651(10.998,17.141)	352.722(282.074,435.205)	25.188(19.946,31.408)	389.535(313.509,469.305)	0.387
Ischemic heart disease	Incidence	Philippines	Female	24.446(19.258,31.034)	186.885(147.456,239.232)	57.827(45.529,72.644)	145.382(116.165,181.794)	-0.866
Ischemic heart disease	Incidence	Philippines	Male	33.965(27.038,42.665)	255.016(199.709,324.838)	77.392(61.328,96.682)	213.298(169.359,263.907)	-0.508
Ischemic heart disease	Incidence	Viet Nam	Both	83.462(70.352,99.885)	219.396(186.787,257.411)	215.89(185.841,255.361)	232.723(201.984,270.452)	0.38
Ischemic heart disease	Incidence	Sri Lanka	Female	9.674(7.747,11.857)	211.438(170.254,256.929)	29.132(24.078,35.268)	201.132(168.713,239.317)	-0.023
Ischemic heart disease	Incidence	Sri Lanka	Male	17.063(14.116,20.454)	344.697(287.968,411.082)	34.758(28.808,41.52)	307.154(261.298,358.675)	-0.348
Ischemic heart disease	Incidence	Cambodia	Both	8.763(6.942,10.881)	223.406(178.72,274.131)	26.153(21.31,31.739)	237.774(197.741,281.578)	0.369
Ischemic heart disease	Incidence	Thailand	Female	30.801(25.188,36.839)	182.55(151.394,218.635)	84.279(69.33,101.928)	139.667(114.818,168.411)	-1.199
Ischemic heart disease	Incidence	Thailand	Male	38.577(31.423,47.115)	260.649(216.773,307.741)	100.035(80.742,121.593)	204.237(166.506,243.899)	-1.111
Ischemic heart disease	Incidence	Timor-Leste	Both	0.511(0.402,0.636)	211.128(164.725,271.085)	1.754(1.37,2.217)	221.76(174.748,277.007)	0.366
Ischemic heart disease	Incidence	Timor-Leste	Female	0.194(0.152,0.24)	172.629(134.239,223.809)	0.699(0.544,0.895)	180.636(141.724,228.042)	0.346
Ischemic heart disease	Incidence	Timor-Leste	Male	0.317(0.243,0.398)	246.728(190.804,314.001)	1.054(0.82,1.333)	263.116(206.704,330.949)	0.437
Ischemic heart disease	Incidence	Lesotho	Both	2.497(1.946,3.161)	308.759(241.174,390.799)	3.419(2.653,4.315)	337.226(262.887,422.866)	0.342
Ischemic heart disease	Incidence	Viet Nam	Female	40.133(33.282,47.93)	177.069(147.437,211.311)	90.1(75.638,106.878)	169.368(143.123,199.215)	-0.034
Ischemic heart disease	Incidence	Viet Nam	Male	43.329(36.606,51.867)	281.462(241.892,330.675)	125.789(106.994,149.313)	323.213(282.262,378.228)	0.694
Ischemic heart disease	Incidence	Solomon Islands	Both	0.476(0.363,0.601)	407.887(316.181,515.293)	1.305(1.029,1.626)	426.825(330.704,533.323)	0.311
Ischemic heart disease	Incidence	Fiji	Female	0.551(0.431,0.699)	363.643(278.456,470.83)	1.298(1.001,1.651)	365.259(284.301,458.512)	0.084
Ischemic heart disease	Incidence	Fiji	Male	0.833(0.643,1.037)	511.627(400.744,638.403)	1.735(1.339,2.216)	523.937(410.248,649.994)	0.142
Ischemic heart disease	Incidence	Cook Islands	Both	0.04(0.032,0.051)	350.754(275.57,446.846)	0.098(0.076,0.126)	381.646(297.164,486.76)	0.301
Ischemic heart disease	Incidence	Kiribati	Female	0.064(0.05,0.082)	374.285(290.945,483.439)	0.127(0.099,0.164)	372.257(290.167,483.567)	0.024
Ischemic heart disease	Incidence	Kiribati	Male	0.071(0.055,0.091)	491.006(379.209,626.705)	0.137(0.105,0.177)	492.152(379.701,624.86)	0.046
Ischemic heart disease	Incidence	Vanuatu	Both	0.231(0.18,0.292)	430.05(334.59,542.089)	0.696(0.542,0.876)	456.375(354.876,574.228)	0.241
Ischemic heart disease	Incidence	Micronesia (Federated States of)	Female	0.077(0.06,0.097)	340.422(265.586,439.882)	0.111(0.086,0.141)	340.917(267.303,434.054)	0.091
Ischemic heart disease	Incidence	Micronesia (Federated States of)	Male	0.096(0.074,0.123)	442.967(341.738,563.516)	0.142(0.106,0.185)	451.39(350.063,577.888)	0.14
Ischemic heart disease	Incidence	Guinea	Both	10.998(8.728,13.748)	350.756(279.626,431.254)	19.975(16.139,24.436)	369.166(299.071,447.288)	0.234
Ischemic heart disease	Incidence	Papua New Guinea	Female	2.098(1.609,2.661)	306.898(237.854,385.925)	6.069(4.838,7.593)	305.82(238.327,384.186)	-0.064
Ischemic heart disease	Incidence	Papua New Guinea	Male	3.33(2.549,4.244)	397.527(306.199,502.686)	10.093(7.878,12.68)	399.917(312.102,498.074)	-0.02
Ischemic heart disease	Incidence	Djibouti	Both	0.43(0.331,0.545)	336.089(260.215,425.256)	2.195(1.7,2.793)	359.642(278.637,456.561)	0.232
Ischemic heart disease	Incidence	Samoa	Female	0.137(0.106,0.174)	347.149(267.586,440.029)	0.238(0.185,0.301)	353.707(275.028,447.911)	0.076
Ischemic heart disease	Incidence	Samoa	Male	0.173(0.134,0.223)	453.811(352.014,579.219)	0.311(0.241,0.399)	464.766(359.327,593.047)	0.07
Ischemic heart disease	Incidence	Montenegro	Both	2.163(1.704,2.689)	351.588(278.563,438.436)	3.458(2.67,4.389)	364.684(288.854,453.295)	0.22
Ischemic heart disease	Incidence	Solomon Islands	Female	0.161(0.125,0.204)	337.947(262.744,432.772)	0.507(0.395,0.637)	354.553(274.511,451.635)	0.263
Ischemic heart disease	Incidence	Solomon Islands	Male	0.315(0.237,0.395)	461.97(360.076,581.49)	0.797(0.622,1)	498.119(387.126,624.001)	0.456
Ischemic heart disease	Incidence	Barbados	Both	1.058(0.831,1.335)	367.464(290.573,464.831)	1.954(1.527,2.505)	390.553(308.035,491.166)	0.211
Ischemic heart disease	Incidence	Tonga	Female	0.086(0.067,0.11)	334.546(259.141,429.398)	0.149(0.118,0.189)	348.026(273.362,443.505)	0.134
Ischemic heart disease	Incidence	Tonga	Male	0.109(0.085,0.139)	439.028(344.537,560.226)	0.166(0.129,0.211)	461.138(357.031,590.28)	0.161
Ischemic heart disease	Incidence	Egypt	Both	272.704(234.607,315.154)	1075.981(954.185,1224.533)	653.785(560.06,748.574)	1063.027(927.444,1200.311)	0.187
Ischemic heart disease	Incidence	Vanuatu	Female	0.085(0.066,0.107)	368.578(289.43,466.31)	0.29(0.227,0.366)	392.983(304.402,499.725)	0.238
Ischemic heart disease	Incidence	Vanuatu	Male	0.146(0.111,0.185)	480.517(371.242,616.226)	0.406(0.313,0.515)	520.267(402.419,662.585)	0.308
Ischemic heart disease	Incidence	Cabo Verde	Both	0.852(0.664,1.106)	368.442(284.684,474.626)	1.728(1.352,2.151)	391.915(307.849,495.613)	0.181
Ischemic heart disease	Incidence	Armenia	Female	7.859(6.555,9.492)	547.454(460.317,653.125)	12.852(10.579,15.761)	499.138(411.777,608.737)	-0.543
Ischemic heart disease	Incidence	Armenia	Male	8.385(6.856,10.389)	781.462(652.412,932.969)	12.698(10.356,15.329)	706.945(586.055,840.248)	-0.468
Ischemic heart disease	Incidence	Kyrgyzstan	Both	16.279(13.137,19.8)	574.334(468.946,692.844)	25.645(21.398,30.619)	594.103(510.655,697.784)	0.168
Ischemic heart disease	Incidence	Azerbaijan	Female	14.507(12.351,17.09)	522.521(448.255,606.472)	32.884(28.741,38.194)	678.715(600.67,777.28)	1.269
Ischemic heart disease	Incidence	Azerbaijan	Male	15.681(13.257,18.704)	850.469(737.031,970.998)	37.478(32.439,43.136)	975.675(875.391,1095.698)	0.681
Ischemic heart disease	Incidence	Grenada	Both	0.283(0.221,0.353)	384.963(303.116,479.489)	0.432(0.341,0.544)	395.819(313.851,493.345)	0.167
Ischemic heart disease	Incidence	Georgia	Female	24.204(21.294,28.3)	641.185(566.678,743.634)	18.085(14.77,22.061)	457.169(371.761,562.871)	-1.507
Ischemic heart disease	Incidence	Georgia	Male	21.725(18.656,25.267)	984.433(867.422,1112.723)	15.724(12.978,18.881)	683.686(576.068,807.281)	-1.531
Ischemic heart disease	Incidence	Saudi Arabia	Both	50.791(41.793,61.7)	877.872(719.087,1065.035)	202.758(167.092,247.5)	920.139(777.974,1085.338)	0.161
Ischemic heart disease	Incidence	Kazakhstan	Female	38.81(33.531,45.201)	517.207(449.417,597.355)	47.82(40.668,57.268)	495.136(429.357,583.514)	-0.484
Ischemic heart disease	Incidence	Kazakhstan	Male	35.729(30.976,41.586)	814.681(715.858,931.188)	46.519(39.388,55.444)	709.573(624.366,818.957)	-0.95
Ischemic heart disease	Incidence	Pakistan	Both	351.003(281.282,428.891)	635.063(507.996,780.59)	823.022(669.034,1004.96)	673.645(540.863,825.308)	0.152
Ischemic heart disease	Incidence	Kyrgyzstan	Female	8.359(6.786,10.235)	470.613(384.391,573.855)	12.354(10.37,15.011)	498.695(424.822,592.166)	0.203
Ischemic heart disease	Incidence	Kyrgyzstan	Male	7.92(6.383,9.835)	733.985(600.336,881.324)	13.292(11.054,15.926)	722.333(620.935,842.47)	0.063
Ischemic heart disease	Incidence	Gabon	Both	1.883(1.465,2.414)	347.789(271.214,445.283)	3.676(2.816,4.631)	366.643(286.004,458.787)	0.148
Ischemic heart disease	Incidence	Mongolia	Female	3.282(2.67,4.047)	615.812(501.302,757.137)	6.248(4.933,7.705)	562.07(459.868,684.887)	-0.827
Ischemic heart disease	Incidence	Mongolia	Male	3.935(3.25,4.814)	923.728(762.269,1114.01)	7.443(6.019,9.126)	807.358(664.481,959.646)	-0.939
Ischemic heart disease	Incidence	Dominica	Both	0.218(0.172,0.275)	376.425(296.503,470.85)	0.313(0.243,0.397)	384.713(299.192,481.601)	0.143
Ischemic heart disease	Incidence	Tajikistan	Female	7.073(5.833,8.704)	478.938(397.478,587.89)	15.294(12.905,18.205)	641.222(550.804,741.446)	1.02
Ischemic heart disease	Incidence	Tajikistan	Male	8.313(6.762,10.253)	719.966(595.912,875.868)	21.94(18.614,25.623)	922.062(812.575,1044.209)	1.142
Ischemic heart disease	Incidence	Tonga	Both	0.196(0.153,0.248)	386.929(302.69,493.888)	0.316(0.247,0.402)	403.037(315.337,515.138)	0.135
Ischemic heart disease	Incidence	Turkmenistan	Female	5.932(4.866,7.169)	588.137(489.691,701.871)	11.693(9.751,14.167)	561.887(475.246,662.059)	-0.458
Ischemic heart disease	Incidence	Turkmenistan	Male	6.27(5.132,7.473)	893.91(751.275,1048.081)	13.802(11.628,16.397)	857.859(745.224,985.533)	-0.481
Ischemic heart disease	Incidence	Ukraine	Both	455.872(369.124,558.152)	681.847(558.417,831.098)	587.713(471.323,730.07)	752.315(608.025,916.089)	0.134
Ischemic heart disease	Incidence	Uzbekistan	Female	31.433(27.355,36.379)	481.518(419.863,557.155)	122.249(111.373,135.648)	1073.094(989.598,1171.643)	2.881
Ischemic heart disease	Incidence	Uzbekistan	Male	32.58(28.296,37.715)	717.45(631.076,821.674)	124.659(111.77,139.117)	1326.438(1216.389,1433.542)	1.902
Ischemic heart disease	Incidence	Antigua and Barbuda	Both	0.203(0.159,0.253)	375.718(294.503,465.246)	0.398(0.313,0.504)	382.378(302.875,481.551)	0.129
Ischemic heart disease	Incidence	Albania	Female	2.757(2.181,3.462)	261.087(204.874,327.196)	6.021(4.854,7.466)	265.915(215.835,323.924)	0.133
Ischemic heart disease	Incidence	Albania	Male	3.975(3.096,5.03)	404.368(321.915,495.82)	7.62(6.071,9.428)	380.355(311.363,464.931)	-0.135
Ischemic heart disease	Incidence	Botswana	Both	1.855(1.411,2.345)	355.202(277.36,449.391)	5.43(4.218,6.797)	379.054(294.214,473.615)	0.128
Ischemic heart disease	Incidence	Bosnia and Herzegovina	Female	6.496(5.281,7.99)	311.203(257.716,377.127)	9.678(7.758,11.924)	273.431(221.955,335.01)	-0.496
Ischemic heart disease	Incidence	Bosnia and Herzegovina	Male	7.859(6.322,9.748)	449.224(368.686,546.433)	10.129(8.018,12.525)	380.102(306.169,466.564)	-0.766
Ischemic heart disease	Incidence	Nauru	Both	0.015(0.012,0.02)	397.679(311.205,508.37)	0.021(0.016,0.026)	416.087(325.246,526.977)	0.125
Ischemic heart disease	Incidence	Bulgaria	Female	25.784(22.295,29.892)	444.072(393.278,499.501)	28.848(25.27,33.088)	332.862(289.838,384.004)	-1.539
Ischemic heart disease	Incidence	Bulgaria	Male	34.106(29.952,39.348)	691.149(623.384,773.372)	28.62(25.176,33.145)	510.184(450.96,586.623)	-1.446
Ischemic heart disease	Incidence	Cameroon	Both	13.067(10.185,16.377)	317.054(250.943,393.667)	41.019(33.568,50.4)	340.415(281.489,413.148)	0.119
Ischemic heart disease	Incidence	Croatia	Female	11.618(9.936,13.403)	337.211(291.188,386.657)	10.807(9.353,12.485)	189.252(164.514,218.85)	-1.578
Ischemic heart disease	Incidence	Croatia	Male	12.27(10.214,14.578)	559.928(483.531,646.065)	10.905(9.308,12.835)	306.183(262.627,358.031)	-1.811
Ischemic heart disease	Incidence	Niue	Both	0.009(0.007,0.011)	375.643(293.676,472.466)	0.008(0.006,0.011)	390.063(306.837,494.722)	0.107
Ischemic heart disease	Incidence	Czechia	Female	33.568(29.622,37.98)	401.097(353.719,453.251)	38.19(32.808,44.947)	305.882(256.576,366.349)	-1.501
Ischemic heart disease	Incidence	Czechia	Male	40.014(35.905,45.182)	746.136(677.36,832.316)	38.398(33.087,45.364)	441.045(379.089,518.19)	-2.062
Ischemic heart disease	Incidence	Micronesia (Federated States of)	Both	0.173(0.135,0.219)	392.409(305.338,501.695)	0.253(0.195,0.323)	394.327(309.179,495.805)	0.097
Ischemic heart disease	Incidence	Hungary	Female	37.07(32.301,43.79)	431.712(378.147,504.384)	40.058(34.614,46.207)	311.4(268.194,369.63)	-1.1
Ischemic heart disease	Incidence	Hungary	Male	43.9(38.075,51.337)	763.955(675.237,884.72)	35.458(30.144,42.225)	471.321(406.829,555.992)	-1.523
Ischemic heart disease	Incidence	South Sudan	Both	7.536(5.925,9.449)	312.412(243.427,387.345)	12.118(9.498,15.295)	327.207(259.953,413.783)	0.095
Ischemic heart disease	Incidence	North Macedonia	Female	2.88(2.328,3.548)	311.123(252.673,378.572)	5.058(4.093,6.305)	327.982(271.312,397.527)	0.125
Ischemic heart disease	Incidence	North Macedonia	Male	3.901(3.074,4.866)	446.043(356.8,548.063)	6.511(5.071,8.149)	456.125(370.239,550.473)	-0.156
Ischemic heart disease	Incidence	Jamaica	Both	6.305(4.978,7.858)	353.637(278.612,441.327)	11.753(9.313,14.653)	368.868(289.309,457.194)	0.091
Ischemic heart disease	Incidence	Montenegro	Female	1.003(0.777,1.263)	291.136(226.752,368.428)	1.588(1.224,2.044)	297.124(231.516,372.711)	0.145
Ischemic heart disease	Incidence	Montenegro	Male	1.16(0.908,1.449)	421.667(333.243,524.598)	1.87(1.441,2.375)	441.986(352.477,548.193)	0.273
Ischemic heart disease	Incidence	Sao Tome and Principe	Both	0.233(0.181,0.298)	376.156(292.266,483.555)	0.417(0.324,0.526)	389.789(304.274,497.036)	0.09
Ischemic heart disease	Incidence	Poland	Female	91.199(70.789,116.297)	352.894(276.814,442.628)	61.797(52.327,72.951)	146.036(124.78,171.577)	-3.447
Ischemic heart disease	Incidence	Poland	Male	108.426(86.345,133.656)	646.19(513.944,794.787)	96.686(81.915,112.459)	327.524(281.156,376.351)	-2.769
Ischemic heart disease	Incidence	Fiji	Both	1.384(1.082,1.726)	439.928(344.215,553.777)	3.033(2.357,3.831)	441.764(346.448,549.383)	0.088
Ischemic heart disease	Incidence	Romania	Female	62.332(54.804,71.364)	447.739(400.901,502.937)	71.202(63.417,81.881)	310.838(270.392,361.891)	-1.946
Ischemic heart disease	Incidence	Romania	Male	67.296(59.171,77.283)	605.46(543.453,679.331)	64.773(57.085,75.045)	428.427(377.933,492.904)	-1.606
Ischemic heart disease	Incidence	Seychelles	Both	0.122(0.095,0.158)	216.512(167.969,277.641)	0.245(0.192,0.315)	223.443(175.386,287.927)	0.076
Ischemic heart disease	Incidence	Serbia	Female	22.062(19.122,25.918)	406.183(356.488,463.853)	41.755(36.435,48.277)	438.125(376.641,512.597)	-0.212
Ischemic heart disease	Incidence	Serbia	Male	28.466(24.69,32.728)	580.442(518.464,648.715)	33.372(28.456,39.324)	485.968(417.582,567.928)	-1.039
Ischemic heart disease	Incidence	Guinea-Bissau	Both	1.41(1.1,1.773)	394.782(308.38,497.416)	2.714(2.135,3.364)	405.006(321.49,508.408)	0.076
Ischemic heart disease	Incidence	Slovakia	Female	14.013(12.283,15.995)	402.12(352.81,458.149)	17.399(15.138,20.185)	299.371(258.271,346.403)	-0.866
Ischemic heart disease	Incidence	Slovakia	Male	16.208(14.198,18.656)	672.675(596.381,764.117)	15.783(13.222,18.822)	424.287(361.005,493.524)	-1.346
Ischemic heart disease	Incidence	Samoa	Both	0.31(0.242,0.395)	402.373(314.759,509.258)	0.549(0.426,0.697)	410.126(319.201,524.12)	0.063
Ischemic heart disease	Incidence	Slovenia	Female	4.336(3.462,5.329)	289.003(231.816,354.804)	6.07(4.736,7.685)	231.472(180.13,295.726)	-1.534
Ischemic heart disease	Incidence	Slovenia	Male	4.108(3.249,5.109)	424.035(337.243,526.773)	6.364(4.93,8.092)	341.858(269.844,429.812)	-1.342
Ischemic heart disease	Incidence	Syrian Arab Republic	Both	54.365(46.713,64.584)	1085.679(945.14,1279.348)	140.407(120.647,166.779)	1130.302(993.532,1305.601)	0.055
Ischemic heart disease	Incidence	Belarus	Female	40.354(35.848,46.33)	481.926(428.34,549.205)	51.391(45.944,58.201)	460.663(411.904,523.238)	-0.235
Ischemic heart disease	Incidence	Belarus	Male	33.893(29.669,38.944)	776.43(690.342,884.684)	45.97(40.979,52.467)	834.221(755.405,946.994)	0.308
Ischemic heart disease	Incidence	Belarus	Both	74.248(66.434,84.87)	597.436(539.33,674.705)	97.361(88.334,109.277)	606.694(552.129,679.031)	0.034
Ischemic heart disease	Incidence	Estonia	Female	6.86(5.892,8.007)	501.388(438.656,579.464)	8.676(7.065,10.756)	456.349(367.323,573.075)	-0.531
Ischemic heart disease	Incidence	Estonia	Male	5.4(4.846,6.092)	815.815(731.12,934.156)	6.562(5.217,8.116)	681.64(546.887,838.21)	-0.933
Ischemic heart disease	Incidence	El Salvador	Both	8.584(6.947,10.512)	287.368(231.014,354.17)	18.822(15.258,23.011)	293.73(237.001,360.884)	0.031
Ischemic heart disease	Incidence	Latvia	Female	9.23(7.906,10.676)	383.406(330.042,441.626)	8.999(7.609,10.69)	290.658(243.31,350.513)	-1.358
Ischemic heart disease	Incidence	Latvia	Male	8.332(7.16,9.824)	694.533(603.736,802.021)	7.078(5.761,8.672)	514.674(421.234,629.827)	-1.308
Ischemic heart disease	Incidence	Nigeria	Both	156.802(124.156,196.251)	374.978(294.969,470.633)	344.837(275.335,426.401)	389.427(306.22,488.324)	0.027
Ischemic heart disease	Incidence	Lithuania	Female	12.04(10.657,13.727)	420.022(372.594,474.809)	14.38(12.672,16.547)	317.221(273.622,372.776)	-0.758
Ischemic heart disease	Incidence	Lithuania	Male	12.805(11.247,14.386)	763.755(670.789,859.009)	11.229(9.593,13.176)	549.254(469.983,642.074)	-0.647
Ischemic heart disease	Incidence	Gambia	Both	1.325(1.035,1.663)	405.364(313.008,517.722)	3.91(3.134,4.833)	416.259(325.284,522.864)	0.018
Ischemic heart disease	Incidence	Republic of Moldova	Female	12.421(10.628,14.384)	547.953(476.613,623.061)	16.012(13.804,18.626)	412.552(354.639,478.61)	-1.078
Ischemic heart disease	Incidence	Republic of Moldova	Male	12.055(10.347,13.978)	799.135(708.651,907.998)	14.582(12.307,17.085)	636.361(545.387,736.331)	-0.822
Ischemic heart disease	Incidence	Kiribati	Both	0.135(0.107,0.172)	427.836(332.776,548.017)	0.264(0.203,0.337)	424.756(331.646,544.554)	0.017
Ischemic heart disease	Incidence	Russian Federation	Female	680.828(541.048,844.698)	592.67(481.058,728.508)	964.303(770.35,1202.87)	610.642(492.483,747.858)	-0.192
Ischemic heart disease	Incidence	Russian Federation	Male	545.191(437.308,663.954)	982.907(790.892,1182.878)	755.082(601.628,930.48)	873.335(700.079,1053.883)	-0.642
Ischemic heart disease	Incidence	Comoros	Both	0.601(0.467,0.77)	330.625(254.105,419.582)	1.573(1.235,1.992)	335.586(264.208,426.513)	0.015
Ischemic heart disease	Incidence	Ukraine	Female	265.924(209.001,332.787)	581.42(466.944,721.138)	322.327(253.745,405.028)	610.288(486.728,757.922)	-0.063
Ischemic heart disease	Incidence	Ukraine	Male	189.949(151.661,230.153)	844.193(683.635,1029.285)	265.385(209.635,325.089)	952.263(761.727,1150.735)	0.24
Ischemic heart disease	Incidence	Equatorial Guinea	Both	0.669(0.52,0.84)	378.673(297.965,475.635)	1.9(1.492,2.355)	381.849(298.35,486.931)	0.007
Ischemic heart disease	Incidence	Brunei Darussalam	Female	0.038(0.03,0.049)	88.581(68.608,116.352)	0.118(0.09,0.152)	80.596(62.362,104.426)	-0.339
Ischemic heart disease	Incidence	Brunei Darussalam	Male	0.092(0.072,0.114)	167.405(131.506,210.185)	0.256(0.196,0.33)	151.057(116.061,194.003)	-0.276
Ischemic heart disease	Incidence	Burkina Faso	Both	13.573(10.721,16.932)	339.729(270.689,420.108)	29.838(24,36.755)	336.685(273.255,411.116)	-0.004
Ischemic heart disease	Incidence	Republic of Korea	Female	21.109(17.864,25.069)	153.437(130.903,177.457)	39.176(32.041,47.573)	71.904(59.132,87.631)	-2.86
Ischemic heart disease	Incidence	Republic of Korea	Male	29.886(24.85,35.934)	282.081(239.641,333.302)	49.582(39.712,60.93)	124.435(101.979,150.459)	-1.623
Ischemic heart disease	Incidence	Morocco	Both	139.258(121.259,161.694)	1007.638(875.895,1163.146)	333.143(288.945,389.486)	995.041(874.592,1143.152)	-0.004
Ischemic heart disease	Incidence	Singapore	Female	1.618(1.283,2.042)	149.117(118.15,187.477)	4.523(3.55,5.777)	100.55(78.852,128.493)	-0.904
Ischemic heart disease	Incidence	Singapore	Male	2.942(2.353,3.645)	299.926(237.332,368.228)	8.205(6.414,10.316)	199.272(155.11,248.139)	-0.654
Ischemic heart disease	Incidence	Liberia	Both	4.226(3.281,5.272)	390.871(304.851,486.903)	8.199(6.487,10.111)	397.864(309.19,493.34)	-0.006
Ischemic heart disease	Incidence	New Zealand	Female	7.255(5.683,9.159)	322.898(255.12,403.577)	8.136(6.728,9.75)	174.941(145.06,208.261)	-2.699
Ischemic heart disease	Incidence	New Zealand	Male	11.141(8.646,14.186)	650.15(503.884,824.642)	13.318(11.055,15.917)	347.203(288.547,414.486)	-2.502
Ischemic heart disease	Incidence	North Macedonia	Both	6.781(5.41,8.345)	378.223(306.395,459.466)	11.57(9.194,14.313)	391.573(322.762,471.362)	-0.01
Ischemic heart disease	Incidence	Austria	Female	12.362(10.95,13.963)	151.839(135.729,170.172)	14.22(12.46,16.174)	117.719(101.731,135.06)	-1.039
Ischemic heart disease	Incidence	Austria	Male	15.276(13.486,17.271)	346.585(308.533,389.945)	21.469(19.035,24.498)	276.288(245.566,314.686)	-0.821
Ischemic heart disease	Incidence	Libya	Both	16.432(13.153,20.439)	880.777(701.38,1083.966)	48.971(39.601,60.741)	922.519(746.181,1115.009)	-0.021
Ischemic heart disease	Incidence	Cyprus	Female	0.384(0.292,0.495)	93.159(74.661,118.194)	0.731(0.572,0.945)	69.885(55.829,86.887)	-1.578
Ischemic heart disease	Incidence	Cyprus	Male	0.802(0.633,1.01)	219.718(175.532,270.342)	1.627(1.276,2.047)	171.598(135.16,213.075)	-1.189
Ischemic heart disease	Incidence	Ecuador	Both	13.167(10.651,15.908)	250.742(202.847,303.443)	40.34(33.021,48.642)	250.344(204.208,301.14)	-0.022
Ischemic heart disease	Incidence	Greece	Female	10.734(9.109,12.735)	128.99(110.84,150.572)	12.533(11.054,14.042)	70.548(62.354,79.195)	-2.326
Ischemic heart disease	Incidence	Greece	Male	21.403(17.763,25.458)	314.768(263.754,372.548)	19.389(16.939,22.027)	184.493(158.065,211.465)	-1.869
Ischemic heart disease	Incidence	Papua New Guinea	Both	5.428(4.183,6.837)	354.927(274.222,447.246)	16.162(12.72,20.163)	356.493(280.143,441.739)	-0.024
Ischemic heart disease	Incidence	Italy	Female	84.705(65.639,108.716)	158.95(123.829,201.77)	76.096(63.287,91.179)	87.94(72.914,103.668)	-2.171
Ischemic heart disease	Incidence	Italy	Male	142.738(112.466,177.146)	392.172(310.587,480.377)	150.283(124.432,177.26)	254.52(212.515,299.84)	-1.637
Ischemic heart disease	Incidence	Lao People's Democratic Republic	Both	4.694(3.671,5.867)	261.1(208.702,320.853)	10.184(8.11,12.379)	250.173(205.219,302.231)	-0.029
Ischemic heart disease	Incidence	Luxembourg	Female	0.289(0.22,0.373)	85.751(66.684,109.526)	0.395(0.307,0.507)	63.135(49.302,80.948)	-0.906
Ischemic heart disease	Incidence	Luxembourg	Male	0.495(0.386,0.617)	223.531(175.678,276.769)	0.849(0.665,1.067)	174.096(136.803,216.954)	-0.761
Ischemic heart disease	Incidence	Suriname	Both	1.026(0.823,1.266)	404.926(323.507,504.255)	2.525(1.997,3.179)	404.091(321.099,502.448)	-0.035
Ischemic heart disease	Incidence	Malta	Female	0.197(0.156,0.252)	84.009(66.555,106.684)	0.35(0.27,0.449)	59.407(46.418,75.297)	-1.348
Ischemic heart disease	Incidence	Malta	Male	0.481(0.383,0.606)	260.627(208.001,326.585)	0.799(0.615,1.02)	188.742(147.033,237.713)	-1.129
Ischemic heart disease	Incidence	Albania	Both	6.732(5.337,8.368)	333.016(266.806,412.139)	13.641(11.112,16.923)	322.155(263.647,390.871)	-0.04
Ischemic heart disease	Incidence	Portugal	Female	8.996(7.501,10.759)	113.825(96.207,133.765)	6.845(5.722,8.115)	38.903(33.049,45.611)	-4.055
Ischemic heart disease	Incidence	Portugal	Male	14.772(11.994,17.872)	261.268(217.834,311.838)	11.336(9.472,13.602)	113.393(94.9,135.676)	-3.235
Ischemic heart disease	Incidence	Madagascar	Both	16.056(12.839,19.871)	344.323(276.474,418.749)	36.273(28.948,44.658)	346.212(282.011,415.535)	-0.041
Ischemic heart disease	Incidence	Argentina	Female	38.876(33.748,45.023)	222.412(194.695,257.036)	50.44(43.174,58.781)	152.45(129.161,180.381)	-1.608
Ischemic heart disease	Incidence	Argentina	Male	71.936(62.343,83.935)	521.695(456.725,599.903)	84.968(71.775,102.256)	351.369(297.636,421.776)	-1.651
Ischemic heart disease	Incidence	Kenya	Both	27.47(21.59,34.74)	349.462(270.748,444.768)	76.758(59.808,96.609)	349.264(271.661,443.536)	-0.042
Ischemic heart disease	Incidence	Uruguay	Female	3.652(2.981,4.484)	158.967(130.311,193.126)	4.593(3.67,5.847)	125.673(100.175,159.228)	-1.001
Ischemic heart disease	Incidence	Uruguay	Male	6.289(5.087,7.697)	379.863(309.452,458.347)	6.811(5.334,8.535)	301.267(234.209,376.065)	-0.942
Ischemic heart disease	Incidence	Chad	Both	10.036(8.003,12.53)	374.333(298.873,463.122)	20.755(16.681,25.573)	375.095(298.441,461.027)	-0.06
Ischemic heart disease	Incidence	Antigua and Barbuda	Female	0.106(0.083,0.133)	327.294(254.077,411.668)	0.188(0.147,0.242)	342.401(268.627,436.439)	0.161
Ischemic heart disease	Incidence	Antigua and Barbuda	Male	0.098(0.077,0.122)	429.539(337.956,540.336)	0.21(0.164,0.267)	423.943(336.678,530.284)	0.072
Ischemic heart disease	Incidence	Iraq	Both	80.619(69.649,94.68)	1029.536(889.603,1214.451)	242.772(207.51,286.008)	1040.554(915.128,1202.987)	-0.073
Ischemic heart disease	Incidence	Barbados	Female	0.562(0.441,0.727)	321.115(251.984,406.424)	0.984(0.777,1.278)	351.043(279.066,447.51)	0.232
Ischemic heart disease	Incidence	Barbados	Male	0.495(0.393,0.617)	422.311(336.192,526.843)	0.97(0.749,1.231)	433.85(338.388,542.668)	0.167
Ischemic heart disease	Incidence	Bolivia (Plurinational State of)	Both	7.965(6.434,9.793)	258.776(209.358,316.384)	22.213(17.983,27.22)	251.693(203.871,304.627)	-0.08
Ischemic heart disease	Incidence	Cuba	Female	19.433(16.333,22.924)	381.821(321.053,450.61)	31.387(25.978,37.455)	294.115(244.162,353.767)	-1.068
Ischemic heart disease	Incidence	Cuba	Male	24.574(21.119,28.545)	496.405(423.823,577.014)	32.753(27.143,39.406)	368.079(305.779,440.227)	-1.143
Ischemic heart disease	Incidence	Malaysia	Both	26.997(22.65,31.701)	310.825(261.406,366.604)	84.419(72.294,99.082)	313.097(271.034,364.896)	-0.094
Ischemic heart disease	Incidence	Dominica	Female	0.118(0.092,0.15)	331.896(260.261,417.361)	0.151(0.117,0.19)	341.316(265.299,426.774)	0.072
Ischemic heart disease	Incidence	Dominica	Male	0.1(0.079,0.125)	434.082(340.049,547.861)	0.162(0.123,0.209)	421.068(328.407,533.293)	0.021
Ischemic heart disease	Incidence	Guyana	Both	1.55(1.249,1.923)	414.378(329.136,516.683)	2.46(1.961,3.068)	397.673(315.739,495.412)	-0.106
Ischemic heart disease	Incidence	Dominican Republic	Female	5.535(4.471,6.753)	311.859(252.164,381.567)	17.494(14.622,20.635)	336.095(279.866,398.91)	0.501
Ischemic heart disease	Incidence	Dominican Republic	Male	7.27(5.86,8.902)	395.085(319.175,483.193)	20.879(17.688,24.679)	431.097(364.622,504.155)	0.564
Ischemic heart disease	Incidence	Nicaragua	Both	4.867(3.887,6.026)	318.28(253.229,393.819)	15.051(12.177,18.365)	309.057(251.084,377.51)	-0.11
Ischemic heart disease	Incidence	Grenada	Female	0.152(0.12,0.192)	335.413(263.469,416.23)	0.207(0.164,0.261)	349.81(277.019,439.064)	0.156
Ischemic heart disease	Incidence	Grenada	Male	0.131(0.102,0.165)	442.457(346.646,557.027)	0.225(0.172,0.286)	435.522(345.57,542.268)	0.069
Ischemic heart disease	Incidence	United Arab Emirates	Both	5.522(4.262,6.895)	1084.944(843.507,1370.022)	62.589(45.589,80.891)	1084.313(843.392,1343.893)	-0.111
Ischemic heart disease	Incidence	Guyana	Female	0.67(0.534,0.84)	355.7(280.753,451.091)	1.149(0.916,1.445)	356.449(283.522,443.747)	-0.045
Ischemic heart disease	Incidence	Guyana	Male	0.88(0.697,1.092)	475.729(374.629,590.467)	1.312(1.022,1.636)	441.072(352.559,546.56)	-0.149
Ischemic heart disease	Incidence	Benin	Both	6.974(5.483,8.702)	365.067(285.775,456.914)	18.149(14.314,22.618)	361.708(286.181,449.815)	-0.119
Ischemic heart disease	Incidence	Jamaica	Female	3.033(2.401,3.827)	306.861(241.643,384.836)	5.645(4.468,6.935)	328.059(257.174,408.669)	0.122
Ischemic heart disease	Incidence	Jamaica	Male	3.272(2.59,4.051)	403.026(317.024,499.432)	6.108(4.81,7.624)	409.884(325.186,513.755)	0.054
Ischemic heart disease	Incidence	Togo	Both	4.517(3.566,5.585)	394.031(310.037,490.773)	13.912(10.997,17.354)	386.94(305.715,475.796)	-0.128
Ischemic heart disease	Incidence	Suriname	Female	0.458(0.359,0.571)	351.468(279.038,439.303)	1.226(0.965,1.544)	361.152(283.667,453.183)	-0.015
Ischemic heart disease	Incidence	Suriname	Male	0.568(0.449,0.705)	459.521(363.869,571.904)	1.299(1.015,1.638)	448.5(355.016,563.783)	-0.051
Ischemic heart disease	Incidence	Eritrea	Both	3.196(2.456,4.11)	317.81(247.308,404.004)	8.119(6.349,10.2)	310.986(243.086,391.381)	-0.135
Ischemic heart disease	Incidence	Trinidad and Tobago	Female	1.672(1.327,2.09)	388.111(307.023,484.611)	3.81(3,4.76)	375.692(295.754,465.09)	-0.313
Ischemic heart disease	Incidence	Trinidad and Tobago	Male	2.019(1.607,2.488)	517.117(414.85,631.878)	4.195(3.302,5.292)	469.075(371.169,583.018)	-0.47
Ischemic heart disease	Incidence	Bangladesh	Both	237.583(203.452,279.663)	511.17(439.899,602.084)	644.472(556.234,762.316)	469.752(405.858,551.3)	-0.147
Ischemic heart disease	Incidence	Bolivia (Plurinational State of)	Female	3.358(2.649,4.188)	210.418(167.115,261.642)	9.436(7.49,11.646)	207.005(165.911,251.445)	-0.052
Ischemic heart disease	Incidence	Bolivia (Plurinational State of)	Male	4.607(3.705,5.737)	313.886(256.816,382.977)	12.776(10.292,15.635)	300.47(245.976,361.372)	-0.128
Ischemic heart disease	Incidence	Oman	Both	6.676(5.441,8.068)	1019.247(823.836,1229.621)	21.787(17.319,27.024)	1027.08(829.692,1253.841)	-0.151
Ischemic heart disease	Incidence	Ecuador	Female	5.489(4.46,6.69)	208.692(168.763,255.684)	17.617(14.363,21.372)	206.748(168.665,250.852)	-0.088
Ischemic heart disease	Incidence	Ecuador	Male	7.678(6.164,9.407)	293.58(233.983,359.508)	22.724(18.349,27.778)	297.79(243.227,361.223)	0.057
Ischemic heart disease	Incidence	Palestine	Both	7.959(6.337,9.895)	958.714(769.234,1179.165)	23.442(18.614,29.519)	942.078(762.358,1163.085)	-0.154
Ischemic heart disease	Incidence	Peru	Female	11.805(9.502,14.482)	195.355(157.225,240.097)	32.712(26.166,40.141)	182.685(145.513,225.559)	-0.394
Ischemic heart disease	Incidence	Peru	Male	17.682(14.411,21.307)	300.626(247.147,359.955)	43.837(35.624,53.522)	264.39(214.73,323.212)	-0.519
Ischemic heart disease	Incidence	Somalia	Both	7.641(5.931,9.646)	343.188(270.73,430.988)	19.653(15.353,24.755)	337.685(266.498,416.638)	-0.163
Ischemic heart disease	Incidence	Costa Rica	Female	2.597(2.05,3.183)	290.316(228.382,356.53)	8.259(6.522,10.31)	269.807(213.127,337.836)	-0.436
Ischemic heart disease	Incidence	Costa Rica	Male	3.662(2.939,4.555)	423.011(341.927,527.709)	9.912(7.785,12.259)	390.438(307.273,478.696)	-0.376
Ischemic heart disease	Incidence	Mauritania	Both	3.833(3.034,4.813)	407.444(319.757,508.195)	8.308(6.497,10.438)	398.48(311.123,498.682)	-0.168
Ischemic heart disease	Incidence	El Salvador	Female	3.803(3.024,4.668)	238.183(188.781,294.448)	9.387(7.63,11.477)	246.913(197.19,304.921)	0.076
Ischemic heart disease	Incidence	El Salvador	Male	4.781(3.854,5.908)	343.097(275.98,425.795)	9.435(7.55,11.524)	358.45(286.535,442.482)	0.103
Ischemic heart disease	Incidence	Mali	Both	12.944(10.217,16.327)	359.769(286.198,449.893)	29.119(23.009,36.573)	351.991(284.453,433.231)	-0.175
Ischemic heart disease	Incidence	Honduras	Female	2.673(2.11,3.302)	266.919(210.626,330.567)	9.734(7.837,11.798)	308.498(250.504,373.472)	0.477
Ischemic heart disease	Incidence	Honduras	Male	3.862(3.076,4.784)	390.538(315.358,478.189)	12.525(10.24,15.103)	431.644(361.746,512.483)	0.562
Ischemic heart disease	Incidence	Panama	Both	4.58(3.676,5.651)	308.234(246.144,381.503)	13.39(10.501,16.736)	298.486(234.767,372.788)	-0.183
Ischemic heart disease	Incidence	Nicaragua	Female	2.074(1.642,2.581)	254.622(200.864,322.323)	6.745(5.464,8.258)	255.176(204.848,314.065)	-0.06
Ischemic heart disease	Incidence	Nicaragua	Male	2.793(2.205,3.499)	393.356(312.378,493.475)	8.305(6.605,10.22)	373.12(302.938,456.48)	-0.146
Ischemic heart disease	Incidence	Nepal	Both	49.265(39.088,61.536)	539.484(431.433,669.66)	116.482(97.3,143.067)	511.87(431.317,615.357)	-0.193
Ischemic heart disease	Incidence	Panama	Female	1.847(1.471,2.307)	251.163(198.865,314.925)	5.81(4.546,7.305)	245.648(189.533,311.387)	-0.199
Ischemic heart disease	Incidence	Panama	Male	2.733(2.177,3.374)	363.399(289.609,450.126)	7.581(5.972,9.448)	352.49(277.91,439.45)	-0.149
Ischemic heart disease	Incidence	Malawi	Both	12.043(9.422,15.15)	336.544(264.444,416.867)	24.18(19.277,30.064)	335.696(268.961,412.546)	-0.196
Ischemic heart disease	Incidence	Venezuela (Bolivarian Republic of)	Female	14.878(12.129,17.829)	301.562(248.26,362.579)	41.917(34.882,50.123)	254.699(212.467,302.323)	-0.703
Ischemic heart disease	Incidence	Venezuela (Bolivarian Republic of)	Male	20.521(17.346,24.654)	440.853(374.743,520.592)	55.351(47.219,65.189)	403.548(349.403,466.365)	-0.446
Ischemic heart disease	Incidence	Côte d'Ivoire	Both	14.671(11.875,18.197)	400.603(323.999,493.4)	42.073(33.984,51.739)	390.727(316.458,467.782)	-0.214
Ischemic heart disease	Incidence	Algeria	Female	48.216(39.921,58.838)	831.944(708.349,993.451)	117.133(99.585,138.861)	714.197(616.046,833.097)	-0.912
Ischemic heart disease	Incidence	Algeria	Male	76.298(65.138,91.912)	1352.779(1172.183,1606.535)	183.409(157.399,219.114)	1009.631(870.881,1203.114)	-1.255
Ischemic heart disease	Incidence	Lebanon	Both	20.896(16.917,25.633)	1002.507(817.311,1199.42)	56.1(45.622,66.902)	931.417(756.096,1127.784)	-0.227
Ischemic heart disease	Incidence	Bahrain	Female	0.624(0.488,0.771)	870.512(670.136,1081.889)	2.831(2.164,3.621)	800.215(629.75,1002.549)	-0.524
Ischemic heart disease	Incidence	Bahrain	Male	1.282(0.991,1.621)	1275.976(994.769,1602.449)	7.368(5.465,9.722)	1179.083(914.187,1502.255)	-0.549
Ischemic heart disease	Incidence	Niger	Both	9.227(7.262,11.54)	363.716(285.784,451.748)	27.301(21.725,34.14)	350.989(282.033,429.685)	-0.233
Ischemic heart disease	Incidence	Egypt	Female	105.132(91.309,122.019)	908.392(809.926,1031.199)	233.969(201.61,271.823)	918.827(812.433,1044.784)	0.375
Ischemic heart disease	Incidence	Egypt	Male	167.571(141.328,197.942)	1239.022(1075.587,1440.925)	419.815(353.033,485.533)	1215.079(1047.935,1383.137)	0.092
Ischemic heart disease	Incidence	Burundi	Both	7.105(5.61,8.889)	326.346(257.877,405.763)	14.915(11.607,18.899)	317.536(247.493,398.053)	-0.239
Ischemic heart disease	Incidence	Iran (Islamic Republic of)	Female	91.506(72.09,115.155)	816.217(643.689,1006.135)	279.794(221.493,345.348)	741.675(587.003,913.367)	-0.71
Ischemic heart disease	Incidence	Iran (Islamic Republic of)	Male	152.195(117.821,192.933)	1167.578(914.11,1438.251)	403.694(322.691,502.99)	1034.18(816.24,1272.787)	-0.881
Ischemic heart disease	Incidence	Namibia	Both	2.19(1.674,2.78)	362.896(282.308,456.58)	4.568(3.559,5.719)	344.669(269.371,434.934)	-0.243
Ischemic heart disease	Incidence	Iraq	Female	32.207(27.575,38.544)	806.342(687.379,960.779)	89.874(76.877,106.426)	778.034(667.583,908.839)	-0.193
Ischemic heart disease	Incidence	Iraq	Male	48.412(41.265,57.454)	1260.821(1078.485,1494.349)	152.898(128.705,180.293)	1318.634(1139.999,1544.835)	0.009
Ischemic heart disease	Incidence	Tunisia	Both	41.618(33.409,51.173)	869.562(708.786,1051.433)	111.133(92.383,136.954)	847.529(711.004,1026.1)	-0.243
Ischemic heart disease	Incidence	Jordan	Female	4.852(3.873,6.075)	797.984(638.064,987.761)	25.46(20.03,32.24)	731.421(580.79,919.716)	-0.616
Ischemic heart disease	Incidence	Jordan	Male	7.779(5.929,9.93)	1138.824(893.566,1405.412)	44.927(36.155,56.512)	1074.156(861.807,1345.613)	-0.487
Ischemic heart disease	Incidence	Central Africa	Both	93.736(76.472,115.503)	359.584(295.119,431.117)	219.492(179.801,270.895)	344.131(284.748,412.89)	-0.25
Ischemic heart disease	Incidence	Kuwait	Female	1.958(1.54,2.416)	855.711(660.21,1079.514)	11.082(8.527,13.972)	855.667(660.756,1084.487)	-0.173
Ischemic heart disease	Incidence	Kuwait	Male	4.878(3.747,6.179)	1237.421(972.556,1566.323)	22.762(17.81,28.944)	1210.829(963.692,1517.227)	-0.277
Ischemic heart disease	Incidence	Somali	Both	2.002(1.545,2.571)	312.286(242.24,396.86)	6.382(4.945,7.985)	307.48(238.279,386.102)	-0.261
Ischemic heart disease	Incidence	Lebanon	Female	8.098(6.384,10.027)	765.39(617.924,931.096)	23.987(19.419,28.929)	730.124(582.916,892.391)	-0.27
Ischemic heart disease	Incidence	Lebanon	Male	12.798(10.367,15.716)	1255.681(1033.36,1498.363)	32.113(26.525,38.62)	1170.504(954.78,1423.18)	-0.129
Ischemic heart disease	Incidence	Qatar	Both	1.387(1.071,1.751)	1066.524(822.42,1342.995)	12.703(9.554,16.299)	1032.071(800.614,1299.531)	-0.264
Ischemic heart disease	Incidence	Libya	Female	6.184(4.936,7.684)	718.014(575.395,888.558)	18.987(15.416,23.081)	743.978(598.768,904.128)	-0.001
Ischemic heart disease	Incidence	Libya	Male	10.248(8.049,12.771)	1021.664(804.676,1268.529)	29.985(23.872,37.061)	1097.677(882.193,1343.595)	0.036
Ischemic heart disease	Incidence	Maldives	Both	0.182(0.139,0.229)	238.827(184.282,305.008)	0.723(0.582,0.885)	221.434(173.671,278.996)	-0.265
Ischemic heart disease	Incidence	Morocco	Female	54.966(47.43,64.567)	806.053(700.082,946.479)	129.009(110.722,150.477)	770.691(671.042,890.105)	-0.106
Ischemic heart disease	Incidence	Morocco	Male	84.291(72.385,98.685)	1210.691(1040.599,1411.599)	204.134(175.869,241.517)	1225.175(1063.404,1429.435)	0.064
Ischemic heart disease	Incidence	Senegal	Both	12.621(9.991,15.814)	414.965(327.232,514.761)	29.295(23.528,35.765)	390.427(314.419,472.115)	-0.281
Ischemic heart disease	Incidence	Palestine	Female	3.498(2.788,4.375)	772.092(616.359,958.033)	9.456(7.634,11.807)	753.033(603.98,933.697)	-0.211
Ischemic heart disease	Incidence	Palestine	Male	4.46(3.513,5.576)	1199.778(953.584,1482.468)	13.987(10.955,17.696)	1177.896(953.182,1455.369)	0.015
Ischemic heart disease	Incidence	Sierra Leone	Both	8.288(6.675,10.203)	424.052(339.772,523.487)	14.296(11.499,17.591)	393.116(315.903,485.575)	-0.293
Ischemic heart disease	Incidence	Oman	Female	2.273(1.823,2.74)	793.008(637.182,965.01)	6.752(5.361,8.254)	807.32(635.83,990.948)	-0.086
Ischemic heart disease	Incidence	Oman	Male	4.403(3.558,5.368)	1205.447(979.868,1459.805)	15.035(11.723,18.777)	1207.697(980.022,1474.588)	-0.152
Ischemic heart disease	Incidence	Mozambique	Both	19.022(14.743,23.994)	338.358(265.526,419.972)	35.337(27.964,44.055)	325.998(257.171,403.417)	-0.298
Ischemic heart disease	Incidence	Qatar	Female	0.285(0.225,0.353)	813.623(632.389,1039.23)	2.499(1.899,3.124)	791.762(618.632,1007.666)	-0.18
Ischemic heart disease	Incidence	Qatar	Male	1.102(0.831,1.406)	1191.408(924.281,1487.658)	10.204(7.599,13.281)	1154.253(899.808,1450.537)	-0.318
Ischemic heart disease	Incidence	Kuwait	Both	6.837(5.311,8.594)	1093.384(851.474,1394.249)	33.844(26.412,42.607)	1061.151(836.055,1330.517)	-0.304
Ischemic heart disease	Incidence	Saudi Arabia	Female	16.205(12.93,19.742)	694.055(566.633,846.352)	57.777(46.873,71.436)	723.532(593.62,855.519)	0.03
Ischemic heart disease	Incidence	Saudi Arabia	Male	34.586(28.239,42.555)	1008.014(836.331,1223.397)	144.981(119.361,175.814)	1046.875(888.89,1243.886)	0.163
Ischemic heart disease	Incidence	Sri Lanka	Both	26.737(22.1,32.135)	278.369(231.964,331.751)	63.89(53.189,75.781)	248.499(210.553,290.201)	-0.308
Ischemic heart disease	Incidence	Syrian Arab Republic	Female	19.34(16.201,23.414)	844.647(714.822,989.525)	51.139(43.084,61.66)	924.593(809.941,1083.395)	0.305
Ischemic heart disease	Incidence	Syrian Arab Republic	Male	35.025(29.817,41.876)	1305.223(1130.94,1537.121)	89.268(76.381,105.581)	1344.04(1162.608,1570.373)	-0.004
Ischemic heart disease	Incidence	Yemen	Both	47.748(40.173,56.681)	1016.649(871.981,1183.223)	130.405(111.99,153.887)	948.502(819.699,1114.356)	-0.309
Ischemic heart disease	Incidence	Tunisia	Female	15.69(12.469,19.389)	689.396(556.181,833.298)	44.87(36.453,55.385)	660.637(539.844,801.602)	-0.296
Ischemic heart disease	Incidence	Tunisia	Male	25.928(20.722,32.015)	1042.268(856.152,1254.684)	66.263(55.196,80.526)	1051.282(886.135,1253.773)	-0.138
Ischemic heart disease	Incidence	Russian Federation	Both	1226.019(986.689,1484.62)	741.292(599.605,898.587)	1719.385(1372.804,2108.62)	727.967(586.204,880.942)	-0.345
Ischemic heart disease	Incidence	Türkiye	Female	110.389(93.655,131.837)	616.508(527.473,725.083)	250.709(212.294,299.081)	507.308(432.161,600.628)	-0.776
Ischemic heart disease	Incidence	Türkiye	Male	176.784(150.091,208.805)	1052.264(910.817,1236.74)	370.37(306.753,443.82)	843.164(703.941,1003.859)	-0.729
Ischemic heart disease	Incidence	Southern Africa	Both	159.815(125.87,199.748)	382.009(300.949,478.985)	332.58(264.659,414.144)	360.055(285.905,442.784)	-0.354
Ischemic heart disease	Incidence	United Arab Emirates	Female	1.27(1.018,1.554)	851.151(664.76,1073.62)	9.202(6.758,11.946)	840.38(649.269,1050.753)	0.072
Ischemic heart disease	Incidence	United Arab Emirates	Male	4.252(3.191,5.447)	1220.486(943.474,1551.908)	53.387(38.862,68.866)	1152.995(899.435,1422.975)	-0.361
Ischemic heart disease	Incidence	Zambia	Both	8.606(6.828,10.735)	322.502(254.421,404.227)	20.713(16.463,25.608)	305.265(242.232,377.403)	-0.361
Ischemic heart disease	Incidence	Yemen	Female	18.599(15.48,22.142)	787.784(666.816,931.964)	50.772(43.018,60.273)	749.328(644.948,884.848)	-0.238
Ischemic heart disease	Incidence	Yemen	Male	29.149(24.437,34.807)	1266.131(1085.644,1477.769)	79.633(67.894,94.627)	1155.843(989.649,1374.012)	-0.384
Ischemic heart disease	Incidence	Brunei Darussalam	Both	0.13(0.103,0.16)	130.108(102.314,163.777)	0.373(0.289,0.475)	115.465(90.121,146.754)	-0.365
Ischemic heart disease	Incidence	Afghanistan	Female	26.17(22.131,31.19)	854.097(735.588,994.858)	38.668(33.213,45.619)	779.602(674.124,910.576)	-0.489
Ischemic heart disease	Incidence	Afghanistan	Male	50.304(43.327,59.48)	1430.66(1243.612,1667.533)	56.804(48.05,66.278)	1189.364(1012.792,1404.101)	-0.761
Ischemic heart disease	Incidence	Rwanda	Both	7.958(6.131,9.999)	309.006(241.389,387.223)	17.77(13.959,22.25)	294.245(231.489,366.287)	-0.366
Ischemic heart disease	Incidence	Bangladesh	Female	77.381(63.478,93.503)	380.48(314.199,452.973)	242.86(206.124,291.144)	366.824(312.363,436.189)	-0.115
Ischemic heart disease	Incidence	Bangladesh	Male	160.203(136.016,189.637)	616.244(527.285,726.009)	401.613(341.36,475.819)	571.192(487.88,671.501)	-0.043
Ischemic heart disease	Incidence	Trinidad and Tobago	Both	3.691(2.99,4.552)	451.347(363.668,558.534)	8.005(6.302,10.02)	422.864(336.91,521.426)	-0.387
Ischemic heart disease	Incidence	Nepal	Female	18.654(14.801,23.187)	432.376(348.6,531.307)	46.927(37.93,58.013)	393.26(322.287,478.56)	-0.414
Ischemic heart disease	Incidence	Nepal	Male	30.611(24.385,38.599)	641.533(515.878,798.486)	69.555(58.458,84.267)	646.453(546.486,766.959)	0.047
Ischemic heart disease	Incidence	Sudan	Both	95.095(81.199,112.124)	1067.64(916.412,1248.863)	188.178(162.201,221.429)	973.5(845.402,1130.975)	-0.388
Ischemic heart disease	Incidence	Pakistan	Female	121.159(96.647,148.523)	502.486(400.728,617.619)	296.097(237.449,360.456)	524.474(418.888,642.807)	0.037
Ischemic heart disease	Incidence	Pakistan	Male	229.844(184.256,282.569)	743.814(593.075,913.754)	526.924(428.281,644.109)	810.303(659.089,992.039)	0.268
Ischemic heart disease	Incidence	Uganda	Both	18.935(15.148,23.659)	310.747(247.297,384.667)	42.189(33.807,52.289)	291.894(235.734,356.685)	-0.406
Ischemic heart disease	Incidence	Angola	Female	5.976(4.665,7.535)	343.882(274.011,429.54)	19.173(15.382,23.962)	316.776(257.161,386.376)	-0.411
Ischemic heart disease	Incidence	Angola	Male	7.826(6.088,9.776)	428.208(341.23,523.472)	19.987(15.775,24.682)	383.802(313.355,460.011)	-0.517
Ischemic heart disease	Incidence	Costa Rica	Both	6.259(5.027,7.617)	355.358(284.053,433.154)	18.17(14.454,22.445)	325.925(259.79,401.55)	-0.434
Ischemic heart disease	Incidence	Equatorial Guinea	Female	0.332(0.256,0.422)	345.324(269.192,436.791)	0.956(0.748,1.201)	349.467(272.558,447.307)	0.012
Ischemic heart disease	Incidence	Equatorial Guinea	Male	0.337(0.261,0.425)	419.894(331.98,527.788)	0.944(0.729,1.18)	424.563(331.396,537.227)	0.011
Ischemic heart disease	Incidence	Turkmenistan	Both	12.203(10.114,14.559)	714.653(598.11,837.119)	25.495(21.37,30.521)	689.66(588.789,796.609)	-0.443
Ischemic heart disease	Incidence	Gabon	Female	0.936(0.728,1.209)	316.12(248.54,403.538)	1.73(1.354,2.196)	331.369(258.247,418.032)	0.121
Ischemic heart disease	Incidence	Gabon	Male	0.948(0.725,1.213)	386.169(298.518,488.976)	1.947(1.47,2.483)	405.016(317.028,509.628)	0.12
Ischemic heart disease	Incidence	Peru	Both	29.487(24.415,35.87)	246.825(202.193,299.472)	76.55(62.017,93.381)	222.237(178.433,271.493)	-0.47
Ischemic heart disease	Incidence	Burundi	Female	3.379(2.692,4.264)	287.938(228.149,363.494)	6.271(4.926,7.879)	283.68(221.699,358.19)	-0.193
Ischemic heart disease	Incidence	Burundi	Male	3.725(2.961,4.662)	373.416(293.203,465.918)	8.644(6.619,10.932)	349.256(270.372,438.679)	-0.381
Ischemic heart disease	Incidence	Bahrain	Both	1.906(1.484,2.384)	1090.259(849.572,1357.19)	10.199(7.628,13.354)	1023.474(792.345,1294.137)	-0.474
Ischemic heart disease	Incidence	Comoros	Female	0.269(0.208,0.341)	291.956(226.284,373.689)	0.749(0.586,0.945)	300.077(233.712,379.08)	0.066
Ischemic heart disease	Incidence	Comoros	Male	0.332(0.256,0.424)	372.869(287.059,474.122)	0.824(0.644,1.047)	376.973(293.162,479.479)	-0.007
Ischemic heart disease	Incidence	Ghana	Both	24.291(19.663,29.425)	423.163(348.72,504.616)	62.153(51.124,75.666)	387.943(322.491,459.15)	-0.482
Ischemic heart disease	Incidence	Djibouti	Female	0.18(0.14,0.229)	294.987(228.095,372.597)	0.869(0.677,1.101)	316.681(243.197,400.334)	0.246
Ischemic heart disease	Incidence	Djibouti	Male	0.25(0.193,0.318)	378.477(293.294,481.872)	1.326(1.01,1.705)	397.789(308.717,505.571)	0.166
Ischemic heart disease	Incidence	Armenia	Both	16.243(13.49,19.767)	649.549(547.435,772.115)	25.551(21.096,30.96)	591.003(490.42,710.551)	-0.492
Ischemic heart disease	Incidence	Eritrea	Female	1.57(1.205,2.019)	283.623(220.86,362.109)	4.127(3.236,5.247)	280.925(218.027,354.347)	-0.068
Ischemic heart disease	Incidence	Eritrea	Male	1.627(1.236,2.112)	368.893(286.646,468.627)	3.991(3.047,5.026)	355.458(276.682,448.276)	-0.214
Ischemic heart disease	Incidence	Angola	Both	13.802(10.938,17.214)	385.89(307.891,473.373)	39.16(31.266,48.236)	346.951(282.026,418.746)	-0.499
Ischemic heart disease	Incidence	Ethiopia	Female	23.816(18.609,30.055)	279.502(219.945,351.235)	54.674(43.213,67.601)	261.663(205.363,326.578)	-0.399
Ischemic heart disease	Incidence	Ethiopia	Male	33.336(25.878,41.898)	349.849(277.264,432.895)	68.228(54.315,84.094)	311.689(245.936,385.505)	-0.605
Ischemic heart disease	Incidence	Myanmar	Both	58.35(48.514,70.12)	282.206(239.916,334.753)	108.165(92.678,128.823)	241.695(208.57,279.857)	-0.505
Ischemic heart disease	Incidence	Kenya	Female	12.172(9.562,15.354)	307.451(238.286,391.02)	36.785(28.883,46.492)	316.604(246.759,404.211)	0.038
Ischemic heart disease	Incidence	Kenya	Male	15.298(12.044,19.325)	393.271(305.125,495.114)	39.972(30.807,50.577)	388.266(302.061,490.779)	-0.07
Ischemic heart disease	Incidence	Jordan	Both	12.631(9.874,15.961)	973.249(770.263,1198.422)	70.386(56.434,89.068)	913.43(737.791,1134.18)	-0.519
Ischemic heart disease	Incidence	Madagascar	Female	6.574(5.082,8.166)	285.101(224.251,354.168)	16.085(12.773,20.17)	301.096(243.003,366.944)	0.086
Ischemic heart disease	Incidence	Madagascar	Male	9.481(7.632,11.731)	402.342(328.187,484.224)	20.188(16.315,24.63)	396.313(325.592,469.899)	-0.084
Ischemic heart disease	Incidence	South Africa	Both	85.209(67.282,106.271)	419.962(329.417,528.107)	172.647(136.319,217.054)	380.133(300.487,471.612)	-0.522
Ischemic heart disease	Incidence	Malawi	Female	5.602(4.435,7.053)	298.8(235.136,369.692)	11.91(9.489,14.718)	302.166(239.852,368.65)	-0.135
Ischemic heart disease	Incidence	Malawi	Male	6.441(5.005,8.162)	379.557(297.201,474.631)	12.27(9.594,15.561)	379.679(302.745,473.744)	-0.193
Ischemic heart disease	Incidence	Ethiopia	Both	57.152(44.739,71.854)	315.17(247.438,391.046)	122.902(97.184,151.82)	286.896(225.646,356.631)	-0.523
Ischemic heart disease	Incidence	Mozambique	Female	8.839(6.816,10.983)	302.249(236.542,375.705)	17.676(13.823,22.031)	295.539(230.686,370.32)	-0.271
Ischemic heart disease	Incidence	Mozambique	Male	10.182(7.848,12.818)	379.573(299.305,472.932)	17.661(13.829,22.306)	368.641(294.364,455.688)	-0.238
Ischemic heart disease	Incidence	Venezuela (Bolivarian Republic of)	Both	35.399(29.607,41.976)	368.653(308.131,435.169)	97.268(83.418,114.14)	323.974(279.302,375.278)	-0.562
Ischemic heart disease	Incidence	Rwanda	Female	3.886(3.009,4.935)	278.33(217.117,347.827)	9.198(7.245,11.722)	268.43(211.83,336.062)	-0.315
Ischemic heart disease	Incidence	Rwanda	Male	4.072(3.123,5.11)	347.973(274.375,433.383)	8.572(6.602,10.782)	329.717(259.304,412.797)	-0.399
Ischemic heart disease	Incidence	Bosnia and Herzegovina	Both	14.355(11.697,17.613)	374.063(310.596,447.277)	19.808(16.045,24.296)	324.883(265.565,394.411)	-0.594
Ischemic heart disease	Incidence	Seychelles	Female	0.06(0.047,0.078)	178.176(138.619,227.698)	0.105(0.082,0.137)	181.437(141.371,233.528)	0.022
Ischemic heart disease	Incidence	Seychelles	Male	0.062(0.048,0.079)	261.501(200.726,336.359)	0.14(0.108,0.178)	264.905(208.322,340.998)	0.009
Ischemic heart disease	Incidence	Serbia	Both	50.528(44.341,57.831)	490.382(436.471,548.953)	75.126(65.034,87.256)	468.449(404.198,544.852)	-0.6
Ischemic heart disease	Incidence	Somalia	Female	3.442(2.684,4.363)	302.131(236.234,381.983)	9.8(7.748,12.474)	305.127(242.02,379.021)	-0.07
Ischemic heart disease	Incidence	Somalia	Male	4.2(3.228,5.334)	389.844(304.314,492.143)	9.852(7.522,12.246)	384.288(303.276,470.499)	-0.171
Ischemic heart disease	Incidence	Singapore	Both	4.56(3.652,5.644)	218.729(174.55,270.066)	12.728(9.871,16.14)	149.874(117.588,187.947)	-0.631
Ischemic heart disease	Incidence	Uganda	Female	8.588(6.824,10.799)	276.631(218.476,346.222)	21.319(16.989,26.308)	265.541(214.826,321.404)	-0.312
Ischemic heart disease	Incidence	Uganda	Male	10.347(8.129,12.948)	347.705(275.774,429.453)	20.87(16.348,26.224)	326.541(260.472,404.543)	-0.437
Ischemic heart disease	Incidence	Estonia	Both	12.26(10.831,13.875)	624.084(554.73,701.002)	15.239(12.355,18.762)	559.351(451.605,686.34)	-0.642
Ischemic heart disease	Incidence	Zambia	Female	3.563(2.802,4.509)	283.61(223.334,356.457)	9.472(7.432,11.855)	273.185(215.918,348.4)	-0.307
Ischemic heart disease	Incidence	Zambia	Male	5.043(3.993,6.296)	358.429(283.138,447.415)	11.241(8.812,13.95)	340.883(268.849,418.282)	-0.334
Ischemic heart disease	Incidence	Luxembourg	Both	0.783(0.619,0.982)	145.569(115.57,180.509)	1.244(0.973,1.568)	117.083(91.605,147.189)	-0.648
Ischemic heart disease	Incidence	Botswana	Female	0.912(0.697,1.162)	318.824(245.643,403.618)	2.68(2.092,3.361)	336.877(262.663,422.449)	0.099
Ischemic heart disease	Incidence	Botswana	Male	0.943(0.707,1.197)	401.889(312.269,509.836)	2.75(2.097,3.426)	436.081(335.884,543.579)	0.201
Ischemic heart disease	Incidence	Kazakhstan	Both	74.539(64.822,85.938)	631.535(553.86,718.386)	94.34(80.747,112.584)	584.391(515.351,677.976)	-0.669
Ischemic heart disease	Incidence	Lesotho	Female	1.472(1.143,1.854)	283.003(220.333,356.043)	1.873(1.462,2.38)	304.323(235.895,381.592)	0.28
Ischemic heart disease	Incidence	Lesotho	Male	1.025(0.786,1.305)	355.769(277.109,454.66)	1.547(1.172,1.954)	391.832(303.684,496.643)	0.352
Ischemic heart disease	Incidence	Philippines	Both	58.411(46.432,73.225)	218.706(171.464,279.173)	135.219(107.152,168.062)	177.159(140.097,219.905)	-0.673
Ischemic heart disease	Incidence	Namibia	Female	1.069(0.811,1.362)	325.279(251.24,409.55)	2.339(1.819,2.969)	307.319(240.285,390.078)	-0.314
Ischemic heart disease	Incidence	Namibia	Male	1.121(0.85,1.435)	410.543(315.677,517.546)	2.228(1.732,2.817)	398.375(311.738,501.634)	-0.112
Ischemic heart disease	Incidence	Lithuania	Both	24.845(22.118,27.43)	559.231(498.277,616.779)	25.61(22.498,29.265)	413.593(360.413,476.267)	-0.68
Ischemic heart disease	Incidence	South Africa	Female	44.761(35.487,56.278)	384.725(302.162,485.461)	89.651(70.733,112.046)	342.42(268.912,429.82)	-0.61
Ischemic heart disease	Incidence	South Africa	Male	40.448(31.939,50.383)	467.729(365.839,583.159)	82.996(65.226,104.237)	433.17(342.395,531.942)	-0.419
Ischemic heart disease	Incidence	Austria	Both	27.638(24.828,30.736)	232.317(208.393,258.278)	35.689(31.672,40.199)	192.624(170.884,218.823)	-0.74
Ischemic heart disease	Incidence	Zimbabwe	Female	6.359(5.033,7.858)	319.443(253.278,396.886)	13.136(10.418,16.389)	364.262(295.64,436.308)	0.701
Ischemic heart disease	Incidence	Zimbabwe	Male	7.292(5.765,9.247)	389.565(310.103,481.103)	12.052(9.477,14.979)	421.896(334.307,515.064)	0.101
Ischemic heart disease	Incidence	Türkiye	Both	287.174(248.898,339.69)	824.262(718.279,963.208)	621.079(527.077,740.295)	665.071(568.25,784.583)	-0.753
Ischemic heart disease	Incidence	Benin	Female	3.241(2.532,4.106)	330.062(257.852,416.333)	8.864(7.058,11.041)	333.795(265.531,418.051)	-0.034
Ischemic heart disease	Incidence	Benin	Male	3.733(2.933,4.618)	403.744(319.171,501.771)	9.284(7.199,11.707)	393.691(309.939,491.215)	-0.191
Ischemic heart disease	Incidence	Afghanistan	Both	76.475(66.09,89.577)	1155.811(1011.105,1350.111)	95.472(82.029,111.417)	964.61(833.222,1125.981)	-0.776
Ischemic heart disease	Incidence	Burkina Faso	Female	6.312(4.949,7.943)	304.938(237.537,378.871)	14.217(11.377,17.578)	305.685(246.083,377.473)	0.056
Ischemic heart disease	Incidence	Burkina Faso	Male	7.261(5.73,9.197)	378.759(301.863,472.286)	15.621(12.491,19.354)	372.21(301.621,458.202)	-0.052
Ischemic heart disease	Incidence	Iran (Islamic Republic of)	Both	243.701(190.111,308.621)	999.154(787.696,1227.712)	683.489(547.533,847.575)	887.063(698.93,1089.009)	-0.852
Ischemic heart disease	Incidence	Cameroon	Female	5.969(4.627,7.482)	287.613(224.177,357.331)	19.277(15.581,23.836)	314.171(252.517,382.967)	0.194
Ischemic heart disease	Incidence	Cameroon	Male	7.099(5.499,8.885)	348.183(277.701,431.844)	21.742(17.77,26.826)	368.931(304.899,445.233)	0.06
Ischemic heart disease	Incidence	Mongolia	Both	7.217(5.877,8.774)	754.071(614.267,912.759)	13.691(11.007,16.562)	669.064(547.477,799.773)	-0.895
Ischemic heart disease	Incidence	Cabo Verde	Female	0.449(0.345,0.582)	336.707(259.542,436.754)	0.914(0.719,1.145)	359.583(282.438,456.551)	0.202
Ischemic heart disease	Incidence	Cabo Verde	Male	0.403(0.313,0.523)	412.614(320.171,524.858)	0.813(0.633,1.029)	432.807(339.186,549.894)	0.115
Ischemic heart disease	Incidence	Republic of Moldova	Both	24.476(21.286,28.168)	651.767(571.13,736.02)	30.594(26.654,35.235)	511.826(444.575,586.704)	-0.904
Ischemic heart disease	Incidence	Chad	Female	4.66(3.681,5.829)	337.68(268.01,421.893)	8.728(6.93,10.793)	345.18(274.081,429.306)	0.037
Ischemic heart disease	Incidence	Chad	Male	5.376(4.28,6.745)	415.497(330.876,516.623)	12.026(9.616,14.906)	402.049(323.276,491.514)	-0.209
Ischemic heart disease	Incidence	Uruguay	Both	9.941(8.117,11.952)	257.647(211.478,308.282)	11.405(9.039,14.141)	204.178(159.748,254.808)	-0.963
Ischemic heart disease	Incidence	Côte d'Ivoire	Female	5.751(4.584,7.184)	346.444(276.773,433.712)	17.942(14.485,22.303)	355.888(287.685,437.468)	0.056
Ischemic heart disease	Incidence	Côte d'Ivoire	Male	8.92(7.077,11.219)	449.079(365.978,541.676)	24.132(19.229,29.363)	423.461(343.073,503.8)	-0.396
Ischemic heart disease	Incidence	Malta	Both	0.677(0.537,0.852)	162.298(128.492,202.849)	1.149(0.9,1.463)	121.224(94.341,152.418)	-1.059
Ischemic heart disease	Incidence	Gambia	Female	0.554(0.437,0.701)	359.604(276.485,459.983)	1.851(1.472,2.283)	381.188(300.088,477.757)	0.129
Ischemic heart disease	Incidence	Gambia	Male	0.771(0.588,0.975)	447.184(342.643,566.412)	2.059(1.616,2.572)	453.511(351.383,569.629)	-0.024
Ischemic heart disease	Incidence	Slovakia	Both	30.222(26.619,34.465)	518.822(458.127,586.701)	33.182(28.546,38.706)	357.345(308.067,412.719)	-1.093
Ischemic heart disease	Incidence	Ghana	Female	11.354(9.133,13.917)	389.805(320.953,474.057)	30.934(25.343,37.571)	349.296(289.673,413.961)	-0.585
Ischemic heart disease	Incidence	Ghana	Male	12.938(10.474,15.818)	458.493(380.277,547.382)	31.219(25.85,37.571)	437.737(365.919,520.394)	-0.312
Ischemic heart disease	Incidence	Cuba	Both	44.007(37.735,51.095)	438.496(376.311,508.377)	64.14(53.168,76.901)	330.266(274.525,396.396)	-1.111
Ischemic heart disease	Incidence	Guinea	Female	4.984(3.934,6.219)	321.197(257.151,395.552)	9.076(7.338,11.051)	340.197(276.23,413.541)	0.264
Ischemic heart disease	Incidence	Guinea	Male	6.015(4.749,7.502)	380.572(301.872,468.212)	10.9(8.696,13.5)	398.929(323.563,485.436)	0.205
Ischemic heart disease	Incidence	Algeria	Both	124.514(106.099,149.671)	1106.433(963.372,1304.267)	300.542(259.633,355.484)	861.129(753.015,1009.41)	-1.135
Ischemic heart disease	Incidence	Guinea-Bissau	Female	0.633(0.492,0.799)	352.515(271.467,453.672)	1.329(1.048,1.644)	372.409(297.982,467.413)	0.184
Ischemic heart disease	Incidence	Guinea-Bissau	Male	0.777(0.605,0.978)	440.99(346.896,549.645)	1.385(1.084,1.737)	444.206(348.546,558.485)	-0.001
Ischemic heart disease	Incidence	Thailand	Both	69.378(56.69,83.549)	218.795(182.138,258.623)	184.313(151.705,222.381)	169.585(139.958,200.894)	-1.145
Ischemic heart disease	Incidence	Liberia	Female	1.719(1.342,2.166)	351.267(269.296,436.787)	3.547(2.79,4.379)	365.119(284.971,453.412)	0.089
Ischemic heart disease	Incidence	Liberia	Male	2.507(1.945,3.135)	425.226(332.113,527.555)	4.652(3.672,5.777)	428.029(332.348,533.007)	-0.068
Ischemic heart disease	Incidence	Latvia	Both	17.562(15.221,20.284)	501.132(438.665,574.32)	16.076(13.603,19.114)	385.103(320.588,460.536)	-1.257
Ischemic heart disease	Incidence	Mali	Female	5.707(4.499,7.218)	323.111(257.211,403.432)	12.636(10.02,15.812)	313.732(250.82,388.928)	-0.256
Ischemic heart disease	Incidence	Mali	Male	7.237(5.692,9.198)	396.948(315.14,494.776)	16.484(12.965,20.903)	388.112(313.991,483.167)	-0.144
Ischemic heart disease	Incidence	Hungary	Both	80.97(71.1,95.051)	571.99(504.748,661.52)	75.516(65.983,87.501)	382.612(333.995,448.408)	-1.296
Ischemic heart disease	Incidence	Mauritania	Female	1.836(1.455,2.307)	370.96(292.387,468.695)	3.813(2.962,4.778)	369.868(288.689,461.926)	-0.068
Ischemic heart disease	Incidence	Mauritania	Male	1.997(1.555,2.516)	447.944(348.743,565.653)	4.495(3.51,5.661)	428.02(337.834,537.844)	-0.273
Ischemic heart disease	Incidence	Cyprus	Both	1.185(0.936,1.495)	151.54(122.114,186.506)	2.357(1.857,2.959)	119.581(95.441,148.282)	-1.311
Ischemic heart disease	Incidence	Niger	Female	3.895(3.08,4.841)	327.807(256.87,405.3)	12.951(10.252,16.198)	329.064(265.562,403.116)	-0.082
Ischemic heart disease	Incidence	Niger	Male	5.332(4.105,6.748)	398.28(315.705,495.553)	14.35(11.254,18.159)	374.536(298.699,460.892)	-0.339
Ischemic heart disease	Incidence	Slovenia	Both	8.444(6.711,10.387)	347.637(276.907,424.341)	12.435(9.762,15.796)	286.632(226.167,359.685)	-1.327
Ischemic heart disease	Incidence	Nigeria	Female	68.034(53.474,84.747)	334.279(262.138,417.435)	174.32(138.19,216.121)	372.968(293.835,464.847)	0.33
Ischemic heart disease	Incidence	Nigeria	Male	88.768(69.186,111.225)	411.646(323.072,516.685)	170.517(136.346,210.901)	410.077(323.099,512.498)	-0.143
Ischemic heart disease	Incidence	Georgia	Both	45.929(40.557,52.955)	780.373(695.726,888.331)	33.809(28.191,40.643)	553.85(458.859,662.119)	-1.486
Ischemic heart disease	Incidence	Sao Tome and Principe	Female	0.116(0.09,0.151)	340.076(264.048,440.951)	0.198(0.156,0.251)	357.969(278.693,463.649)	0.136
Ischemic heart disease	Incidence	Sao Tome and Principe	Male	0.117(0.089,0.152)	420.069(325.67,535.32)	0.219(0.169,0.277)	424.031(330.483,537.579)	0.012
Ischemic heart disease	Incidence	Bulgaria	Both	59.89(52.787,68.201)	557.45(501.966,620.727)	57.468(50.592,65.15)	413.131(364.076,471.424)	-1.488
Ischemic heart disease	Incidence	Senegal	Female	5.563(4.408,6.957)	373.223(296.214,467.746)	14.103(11.379,17.21)	363.791(296.189,439.66)	-0.136
Ischemic heart disease	Incidence	Senegal	Male	7.058(5.594,8.8)	456.999(361.85,558.812)	15.192(12.177,18.722)	419.659(335.8,511.767)	-0.391
Ischemic heart disease	Incidence	Croatia	Both	23.888(20.344,27.774)	427.218(371.35,489.84)	21.712(18.855,25.018)	245.538(213.014,283.693)	-1.55
Ischemic heart disease	Incidence	Sierra Leone	Female	3.543(2.822,4.36)	376.59(300.963,466.089)	6.487(5.235,7.891)	363.653(292.219,445.285)	-0.104
Ischemic heart disease	Incidence	Sierra Leone	Male	4.745(3.841,5.864)	469.179(380.658,578.726)	7.809(6.201,9.739)	421.604(335.729,523.931)	-0.449
Ischemic heart disease	Incidence	Argentina	Both	110.812(97.236,128.209)	357.69(315.706,410.379)	135.407(115.179,160.52)	243.869(207.225,291.572)	-1.611
Ischemic heart disease	Incidence	Togo	Female	2.101(1.647,2.599)	353.454(274.059,440.269)	7.085(5.595,8.8)	353.131(279.305,434.625)	-0.079
Ischemic heart disease	Incidence	Togo	Male	2.415(1.906,3.002)	440.01(347.472,550.824)	6.826(5.353,8.606)	432.315(340.577,529.835)	-0.095
Ischemic heart disease	Incidence	Italy	Both	227.442(178.386,281.938)	262.216(206.081,325.303)	226.379(187.77,263.972)	166.394(138.507,194.881)	-1.712
Ischemic heart disease	Incidence	Southern Africa	Female	79.029(62.838,98.598)	347.448(272.506,435.208)	168.929(134.235,210.148)	325.756(258.146,404.131)	-0.376
Ischemic heart disease	Incidence	Southern Africa	Male	80.786(63.605,101.021)	424.413(334.486,527.776)	163.651(129.813,204.832)	406.363(321.482,496.431)	-0.302
Ischemic heart disease	Incidence	Czechia	Both	73.582(66.211,82.612)	546.762(493.675,612.388)	76.589(66.263,89.208)	369.33(314.803,435.606)	-1.735
Ischemic heart disease	Incidence	Cook Islands	Female	0.016(0.013,0.02)	300.728(236.603,383.248)	0.044(0.034,0.058)	330.268(258.375,425.797)	0.343
Ischemic heart disease	Incidence	Cook Islands	Male	0.024(0.019,0.031)	393.085(305.971,494.5)	0.054(0.041,0.069)	433.416(334.391,551.631)	0.356
Ischemic heart disease	Incidence	Romania	Both	129.628(115.598,147.905)	518.93(468.552,576.692)	135.975(121.077,155.466)	364.287(322.163,417.778)	-1.754
Ischemic heart disease	Incidence	Nauru	Female	0.005(0.004,0.007)	339.115(264.595,434.971)	0.01(0.008,0.012)	365.809(287.427,464.977)	0.203
Ischemic heart disease	Incidence	Nauru	Male	0.01(0.008,0.013)	443.718(345.332,565.656)	0.011(0.009,0.014)	478.645(370.822,609.1)	0.242
Ischemic heart disease	Incidence	Greece	Both	32.137(27.04,37.731)	215.209(182.549,251.057)	31.922(28.144,35.863)	124.495(108.66,140.868)	-1.994
Ischemic heart disease	Incidence	Niue	Female	0.005(0.004,0.006)	328.124(256.875,422.508)	0.004(0.003,0.005)	338.906(266.468,437.26)	0.098
Ischemic heart disease	Incidence	Niue	Male	0.004(0.003,0.005)	428.71(332.855,547.326)	0.004(0.003,0.005)	445.032(344.646,567.394)	0.115
Ischemic heart disease	Incidence	Republic of Korea	Both	50.995(43.012,60.717)	207.36(179.123,241.594)	88.758(73.097,107.551)	96.277(79.259,116.316)	-2.179
Ischemic heart disease	Incidence	South Sudan	Female	2.734(2.141,3.413)	271.974(210.722,340.813)	5.116(3.961,6.389)	291.995(226.087,368.691)	0.175
Ischemic heart disease	Incidence	South Sudan	Male	4.802(3.764,6.081)	343.054(268.33,425.791)	7.002(5.499,8.835)	359.702(285.237,449.659)	0.096
Ischemic heart disease	Incidence	New Zealand	Both	18.396(14.431,23.252)	474.915(372.76,600.934)	21.454(18.019,25.603)	257.384(214.878,304.929)	-2.543
Ischemic heart disease	Incidence	Sudan	Female	34.325(29.148,40.805)	820.626(702.122,973.66)	67.828(57.967,81.311)	777.817(675.433,916.105)	-0.236
Ischemic heart disease	Incidence	Sudan	Male	60.77(51.266,71.461)	1294.894(1108.921,1515.464)	120.35(103.099,140.614)	1141.696(981.621,1323.839)	-0.521
Ischemic heart disease	Incidence	Poland	Both	199.625(157.436,247.816)	475.271(379.927,588.164)	158.482(135.882,185.359)	227.308(195.026,261.711)	-2.979
Ischemic heart disease	Incidence	Somali	Female	0.934(0.726,1.184)	282.782(219.276,360.038)	2.174(1.675,2.773)	276.156(215.911,348.4)	-0.234
Ischemic heart disease	Incidence	Somali	Male	1.068(0.799,1.394)	349.549(272.162,443.523)	4.208(3.208,5.292)	326.347(252.997,409.745)	-0.399
Ischemic heart disease	Incidence	Portugal	Both	23.768(19.781,28.204)	178.436(150.66,208.672)	18.181(15.527,21.337)	72.932(61.364,85.883)	-3.442
Ischemic heart disease	Incidence	Central Africa	Female	43.422(34.926,54.389)	320.046(259.006,387.77)	102.489(83.919,126.981)	313.222(258.898,376.196)	-0.155
Ischemic heart disease	Incidence	Central Africa	Male	50.313(41.622,61.087)	405.054(336.04,484.459)	117.003(94.714,144.08)	378.072(314.279,451.476)	-0.366
Ischemic heart disease	Prevalence	Uzbekistan	Both	425.53(392.674,464.153)	3845.505(3546.486,4202.847)	1173.369(1079.579,1274.519)	5015.588(4660.914,5391.591)	0.998
Ischemic heart disease	Prevalence	China	Female	8856.76(7651.263,10222.044)	2235.321(1938.256,2585.033)	29759.44(25359.422,35857.849)	2724.157(2320.215,3259.047)	0.607
Ischemic heart disease	Prevalence	China	Male	10648.703(9142.88,12348.341)	2838.176(2466.64,3277.455)	33571.872(28288.613,40380.503)	3379.152(2895.869,4036.348)	0.669
Ischemic heart disease	Prevalence	Equatorial Guinea	Both	4.067(3.681,4.492)	2272.522(2030.488,2526.489)	12.605(11.281,14.117)	2663.513(2380.361,3001.561)	0.669
Ischemic heart disease	Prevalence	Cambodia	Female	30.043(27.123,33.384)	1318.385(1191.717,1468.395)	92.07(81.851,103.535)	1411.224(1263.696,1587.097)	0.272
Ischemic heart disease	Prevalence	Cambodia	Male	38.877(35.068,43.229)	2256.026(2036.322,2495.376)	115.054(101.766,129.353)	2449.215(2192.882,2730.47)	0.375
Ischemic heart disease	Prevalence	China	Both	19505.463(16754.811,22537.174)	2526.442(2189.974,2914.974)	63331.312(53812.324,76196.537)	3042.351(2601.68,3629.87)	0.64
Ischemic heart disease	Prevalence	Indonesia	Female	765.698(660.198,887.516)	1698.985(1462.887,1966.121)	2052.523(1722.07,2451.445)	1857.796(1578.467,2205.291)	0.359
Ischemic heart disease	Prevalence	Indonesia	Male	1076.328(925.713,1242.457)	2511.135(2152.627,2897.179)	3105.56(2598.56,3685.793)	2888.131(2450.108,3421.055)	0.595
Ischemic heart disease	Prevalence	Saudi Arabia	Both	344.963(321.904,370.003)	6267.772(5855.695,6718.939)	1407.289(1272.029,1545.986)	7341.645(6747.533,7966.798)	0.59
Ischemic heart disease	Prevalence	Lao People's Democratic Republic	Female	14.465(13.068,16.061)	1529.987(1386.314,1693.285)	32.637(29.024,36.608)	1536.239(1369.998,1731.37)	0.044
Ischemic heart disease	Prevalence	Lao People's Democratic Republic	Male	21.783(19.702,24.257)	2459.191(2234.002,2717.32)	49.256(43.867,55.417)	2445.796(2195.461,2746.213)	0.04
Ischemic heart disease	Prevalence	Malaysia	Both	222.541(205.104,242.662)	2583.189(2381.38,2807.027)	770.701(690.323,851.719)	2857.758(2581.661,3143.704)	0.517
Ischemic heart disease	Prevalence	Malaysia	Female	86.999(80.118,95.271)	1963.013(1799.837,2150.646)	277.816(248.045,314.324)	2098.009(1875.791,2352.137)	0.331
Ischemic heart disease	Prevalence	Malaysia	Male	135.542(124.375,148.22)	3254.472(2977.839,3565.087)	492.885(445.206,544.216)	3630.942(3284.473,4007.682)	0.565
Ischemic heart disease	Prevalence	Indonesia	Both	1842.026(1574.671,2126.113)	2085.576(1796.264,2404.553)	5158.083(4325.307,6144.844)	2349.893(1998.831,2782.385)	0.499
Ischemic heart disease	Prevalence	Maldives	Female	0.463(0.416,0.516)	1540.33(1386.418,1695.522)	2.107(1.874,2.367)	1506.776(1335.407,1706.278)	-0.138
Ischemic heart disease	Prevalence	Maldives	Male	1.212(1.085,1.361)	2583.71(2328.954,2871.691)	4.536(4.038,5.091)	2507.825(2231.904,2825.687)	-0.145
Ischemic heart disease	Prevalence	Lesotho	Both	14.976(13.537,16.775)	1820.566(1641.242,2037.283)	21.579(19.104,24.143)	2086.283(1849.585,2341.283)	0.491
Ischemic heart disease	Prevalence	Myanmar	Female	190.284(174.587,206.964)	1743.497(1596.264,1901.77)	408.365(368.158,456.097)	1597.158(1440.152,1778.245)	-0.257
Ischemic heart disease	Prevalence	Myanmar	Male	240.899(218.849,265.554)	2451.437(2240.658,2686.212)	462.475(413.13,513.284)	2365.386(2124.984,2619.606)	-0.043
Ischemic heart disease	Prevalence	Dominican Republic	Both	103.796(94.187,113.587)	2847.613(2583.051,3119.365)	322.84(291.882,358.235)	3246.158(2931.527,3606.368)	0.49
Ischemic heart disease	Prevalence	Philippines	Female	219.872(188.717,252.874)	1597.818(1386.577,1841.412)	614.728(522.219,724.647)	1488.457(1272.17,1746.464)	-0.505
Ischemic heart disease	Prevalence	Philippines	Male	318.708(270.898,365.987)	2406.775(2064.678,2789.917)	836.845(702.927,989.992)	2365.63(2007.547,2784.121)	-0.237
Ischemic heart disease	Prevalence	Viet Nam	Both	677.193(618.262,746.309)	1758.771(1608.376,1930.925)	1842.805(1661.105,2043.084)	1961.274(1779.887,2182.095)	0.485
Ischemic heart disease	Prevalence	Sri Lanka	Female	77.968(70.671,85.978)	1629.299(1482.687,1789.317)	249.999(223.98,281.483)	1688.065(1518.338,1886.817)	0.162
Ischemic heart disease	Prevalence	Sri Lanka	Male	143.988(131.374,158.74)	2867.691(2625.502,3143.412)	332.059(293.191,370.38)	2866.032(2554.149,3178.944)	-0.011
Ischemic heart disease	Prevalence	Nigeria	Both	1044.361(889.685,1214.161)	2440.675(2081.135,2837.445)	2424.485(2031.768,2865.818)	2745.672(2322.039,3286.986)	0.467
Ischemic heart disease	Prevalence	Thailand	Female	247.948(224.793,271.92)	1439.431(1312.907,1587.082)	813.357(722.729,915.918)	1351.001(1205.428,1517.851)	-0.33
Ischemic heart disease	Prevalence	Thailand	Male	343.513(312.128,380.333)	2291.813(2089.16,2520.068)	1075.334(947.128,1205.29)	2187.093(1934.652,2444.926)	-0.261
Ischemic heart disease	Prevalence	Cabo Verde	Both	5.737(5.194,6.384)	2475.121(2250.923,2739.068)	12.222(10.924,13.712)	2813.848(2504.579,3182.1)	0.462
Ischemic heart disease	Prevalence	Timor-Leste	Female	1.517(1.374,1.684)	1308.099(1179.798,1458.616)	5.718(5.065,6.485)	1421.437(1266.702,1603.263)	0.34
Ischemic heart disease	Prevalence	Timor-Leste	Male	2.741(2.439,3.062)	2176.482(1940.065,2411.955)	9.527(8.444,10.804)	2362.623(2104.341,2671.872)	0.352
Ischemic heart disease	Prevalence	Egypt	Both	1599.278(1500.684,1715.76)	6393.323(6001.589,6810.005)	4274.327(3925.681,4666.757)	7100.287(6580.936,7664.242)	0.449
Ischemic heart disease	Prevalence	Viet Nam	Female	322.074(292.037,356.913)	1414.566(1284.356,1564.965)	797.041(714.602,895.678)	1482.681(1329.557,1664.792)	0.236
Ischemic heart disease	Prevalence	Viet Nam	Male	355.119(322.227,392.375)	2257.744(2047.574,2489.292)	1045.764(940.764,1161.628)	2634.088(2384.041,2918.945)	0.677
Ischemic heart disease	Prevalence	Guinea	Both	69.996(62.905,77.666)	2172.59(1955.686,2416.63)	132.93(117.977,149.01)	2442.438(2155.683,2746.162)	0.414
Ischemic heart disease	Prevalence	Fiji	Female	4.144(3.802,4.565)	2663.53(2433.473,2938.358)	10.226(9.178,11.511)	2774.536(2493.214,3108.617)	0.145
Ischemic heart disease	Prevalence	Fiji	Male	6.384(5.8,7.017)	4042.939(3681.439,4421.518)	13.656(12.097,15.214)	4164.031(3760.172,4605.141)	0.183
Ischemic heart disease	Prevalence	Peru	Both	238.055(216.003,261.606)	2018.376(1829.601,2223.099)	750.183(667.829,838.82)	2233.017(1984.487,2504.74)	0.402
Ischemic heart disease	Prevalence	Kiribati	Female	0.461(0.419,0.508)	2572.494(2354.377,2832.34)	0.926(0.823,1.047)	2579.596(2309.206,2902.172)	-0.02
Ischemic heart disease	Prevalence	Kiribati	Male	0.52(0.47,0.572)	3614.442(3287.367,3976.1)	0.984(0.861,1.116)	3603.543(3219.008,4049.443)	-0.003
Ischemic heart disease	Prevalence	Cameroon	Both	84.284(76.439,94.262)	2015.287(1825.763,2246.742)	274.051(243.975,305.526)	2276.991(2033.417,2565.311)	0.388
Ischemic heart disease	Prevalence	Micronesia (Federated States of)	Female	0.545(0.493,0.601)	2351.288(2133.855,2586.395)	0.814(0.721,0.916)	2407.118(2148.453,2704.822)	0.087
Ischemic heart disease	Prevalence	Micronesia (Federated States of)	Male	0.718(0.65,0.791)	3313.774(3003.584,3653.562)	1.048(0.928,1.184)	3373.583(3007.695,3797.204)	0.108
Ischemic heart disease	Prevalence	Djibouti	Both	3.063(2.764,3.421)	2398.48(2159.028,2662.999)	16.436(14.411,18.516)	2668.37(2349.239,3018.089)	0.364
Ischemic heart disease	Prevalence	Papua New Guinea	Female	15.558(14.099,17.126)	2170.288(1979.666,2381.387)	45.347(40.241,50.541)	2248.193(2004.306,2529.13)	0.096
Ischemic heart disease	Prevalence	Papua New Guinea	Male	25.414(22.969,28.096)	3074.815(2797.025,3387.53)	77.699(69.288,86.806)	3186.668(2846.806,3541.347)	0.126
Ischemic heart disease	Prevalence	Botswana	Both	12.766(11.554,14.25)	2429.186(2204.969,2707.448)	38.444(34.081,42.672)	2743.35(2440.895,3073.512)	0.364
Ischemic heart disease	Prevalence	Samoa	Female	1.031(0.938,1.13)	2575.357(2352.344,2823.059)	1.829(1.635,2.055)	2673.253(2388.376,3007.839)	0.109
Ischemic heart disease	Prevalence	Samoa	Male	1.378(1.253,1.522)	3618.199(3302.526,3956.523)	2.473(2.192,2.771)	3725.774(3327.832,4166.354)	0.102
Ischemic heart disease	Prevalence	Azerbaijan	Both	191.713(177.985,207.895)	4081.707(3790.907,4400.165)	414.985(377.049,455.226)	4415.231(4047.749,4805.902)	0.357
Ischemic heart disease	Prevalence	Solomon Islands	Female	1.135(1.034,1.249)	2284.847(2089.428,2518.667)	3.602(3.214,4.047)	2434.631(2184.772,2756.984)	0.204
Ischemic heart disease	Prevalence	Solomon Islands	Male	2.275(2.053,2.507)	3376.369(3061.36,3713.662)	5.681(5.091,6.371)	3647.049(3259.828,4100.75)	0.358
Ischemic heart disease	Prevalence	Barbados	Both	9.006(8.194,9.916)	3083.11(2811.878,3386.103)	17.565(15.637,19.763)	3422.847(3064.351,3832.005)	0.349
Ischemic heart disease	Prevalence	Tonga	Female	0.664(0.601,0.726)	2530.405(2298.127,2779.102)	1.141(1.026,1.282)	2672.556(2405.603,3007.674)	0.157
Ischemic heart disease	Prevalence	Tonga	Male	0.882(0.799,0.973)	3515.209(3191.171,3841.713)	1.331(1.179,1.479)	3698.606(3289.167,4114.338)	0.168
Ischemic heart disease	Prevalence	Sao Tome and Principe	Both	1.547(1.394,1.712)	2443.137(2203.888,2697.37)	2.92(2.602,3.252)	2709.642(2411.033,3048.193)	0.344
Ischemic heart disease	Prevalence	Vanuatu	Female	0.641(0.585,0.697)	2635.965(2421.201,2880.844)	2.193(1.943,2.456)	2831.263(2513.076,3187.432)	0.181
Ischemic heart disease	Prevalence	Vanuatu	Male	1.112(1.001,1.233)	3681.129(3321.312,4081.179)	3.086(2.742,3.471)	3978.525(3567.578,4469.054)	0.242
Ischemic heart disease	Prevalence	Cook Islands	Both	0.327(0.298,0.358)	2836.31(2586.725,3113.704)	0.814(0.736,0.907)	3134.546(2841.95,3485.259)	0.342
Ischemic heart disease	Prevalence	Armenia	Female	46.685(42.619,51.157)	3159.78(2884.547,3458.081)	86.17(76.715,96.796)	3359.832(3012.098,3769.199)	0.219
Ischemic heart disease	Prevalence	Armenia	Male	51.946(47.947,56.881)	4809.315(4432.979,5241.286)	92.093(82.802,102.264)	5042.801(4556.827,5580.477)	0.247
Ischemic heart disease	Prevalence	Grenada	Both	2.166(1.974,2.39)	2996.78(2729.074,3310.724)	3.726(3.292,4.181)	3305.105(2940.496,3698.393)	0.338
Ischemic heart disease	Prevalence	Azerbaijan	Female	93.918(86.505,102.772)	3302.043(3043.731,3605.66)	184.908(166.934,202.994)	3592.26(3270.573,3932.528)	0.368
Ischemic heart disease	Prevalence	Azerbaijan	Male	97.795(90.383,107.021)	5292.11(4903.279,5734.145)	230.077(209.364,253.693)	5461.985(5013.545,5974.916)	0.206
Ischemic heart disease	Prevalence	Jamaica	Both	53.271(48.449,59.023)	2984.949(2717.661,3301.739)	102.513(91.701,114.393)	3285.337(2942.445,3675.941)	0.335
Ischemic heart disease	Prevalence	Georgia	Female	138.359(127.017,150.768)	3615.503(3326.123,3935.096)	130.505(116.975,146.167)	3414.248(3039.195,3802.604)	-0.341
Ischemic heart disease	Prevalence	Georgia	Male	130.416(120.552,141.33)	5669.855(5262.199,6115.67)	120.061(107.628,133.772)	5106.27(4594.973,5676.03)	-0.434
Ischemic heart disease	Prevalence	Somali	Both	12.288(10.449,14.334)	1844.599(1567.621,2146.466)	43.311(36.511,51.642)	2094.574(1777.876,2507.574)	0.312
Ischemic heart disease	Prevalence	Kazakhstan	Female	269.957(248.868,296.062)	3548.051(3273.265,3888.735)	358.168(320.836,401.867)	3531.55(3179.433,3952.33)	-0.136
Ischemic heart disease	Prevalence	Kazakhstan	Male	249.166(230.157,271.331)	5655.545(5263.552,6132.101)	360.738(322.47,398.918)	5285.841(4785.773,5816.887)	-0.365
Ischemic heart disease	Prevalence	Chad	Both	65.774(59.322,72.906)	2383.073(2145.925,2657.256)	146.135(129.925,164.465)	2623.662(2319.447,2950.563)	0.311
Ischemic heart disease	Prevalence	Kyrgyzstan	Female	54.807(50.168,59.783)	3075.251(2814.292,3355.886)	73.183(66.158,81.393)	2888.004(2615.902,3217.695)	-0.233
Ischemic heart disease	Prevalence	Kyrgyzstan	Male	50.892(46.509,55.936)	4704.638(4312.994,5121.041)	81.7(72.818,90.379)	4320.392(3914.037,4754.084)	-0.275
Ischemic heart disease	Prevalence	Timor-Leste	Both	4.258(3.83,4.705)	1749.592(1572.266,1925.513)	15.244(13.534,17.314)	1887.255(1692.821,2134.91)	0.308
Ischemic heart disease	Prevalence	Mongolia	Female	19.385(17.712,21.187)	3529.414(3229.806,3852.745)	40.828(36.436,45.198)	3484.669(3107.103,3846.533)	-0.164
Ischemic heart disease	Prevalence	Mongolia	Male	23.5(21.535,25.711)	5338.603(4905.744,5831.437)	47.948(42.933,53.524)	5217.067(4709.698,5791.866)	-0.161
Ischemic heart disease	Prevalence	Oman	Both	40.027(37.41,42.916)	6313.536(5888.173,6754.715)	138.192(124.248,152.42)	6854.909(6258.97,7535.674)	0.305
Ischemic heart disease	Prevalence	Tajikistan	Female	46.258(42.466,50.496)	3125.951(2863.142,3414.329)	86.041(77.161,96.117)	3325.41(3011.199,3699.616)	0.279
Ischemic heart disease	Prevalence	Tajikistan	Male	54.599(49.986,59.515)	4825.581(4425.443,5234.533)	128.057(114.883,142.136)	4934.71(4442.72,5425.295)	0.126
Ischemic heart disease	Prevalence	Cambodia	Both	68.92(62.311,76.313)	1709.595(1550.94,1891.69)	207.124(185.053,231.187)	1828.624(1645.608,2037.776)	0.297
Ischemic heart disease	Prevalence	Turkmenistan	Female	35.141(32.096,38.478)	3385.131(3106.346,3702.366)	76.049(68.403,84.691)	3632.013(3286.152,4050.147)	0.202
Ischemic heart disease	Prevalence	Turkmenistan	Male	37.74(34.705,41.177)	5296.058(4874.876,5721.348)	90.53(80.484,100.678)	5547.08(4988.955,6114.829)	0.132
Ischemic heart disease	Prevalence	Ecuador	Both	110.734(100.904,121.703)	2122.475(1927.802,2338.335)	378.091(335.337,421.344)	2312.921(2056.887,2582.212)	0.293
Ischemic heart disease	Prevalence	Uzbekistan	Female	207.783(190.366,227.262)	3150.752(2890.162,3443.307)	520.751(480.089,569.841)	4116.116(3832.469,4465.344)	1.014
Ischemic heart disease	Prevalence	Uzbekistan	Male	217.746(199.525,238.699)	4838.973(4445.77,5286.375)	652.618(595.535,714.023)	6095.564(5640.585,6575.27)	0.858
Ischemic heart disease	Prevalence	Dominica	Both	1.75(1.594,1.922)	2964.422(2696.473,3247.61)	2.669(2.382,2.998)	3198.262(2863.713,3587.493)	0.285
Ischemic heart disease	Prevalence	Albania	Female	25.077(22.481,28.008)	2384.804(2131.313,2667.954)	51.85(45.599,58.824)	2254.502(1997.136,2531.76)	-0.19
Ischemic heart disease	Prevalence	Albania	Male	38.797(34.182,43.93)	4007.069(3524.189,4515.067)	77.387(67.382,87.942)	3697.172(3251.585,4170.727)	-0.264
Ischemic heart disease	Prevalence	Liberia	Both	27.573(24.822,30.715)	2460.056(2213.173,2743.296)	54.411(48.516,60.525)	2643.856(2332.076,2977.659)	0.279
Ischemic heart disease	Prevalence	Bosnia and Herzegovina	Female	51.857(46.542,58.137)	2381.895(2148.41,2657.546)	86.756(76.925,98.459)	2469.381(2199.867,2787.548)	0.076
Ischemic heart disease	Prevalence	Bosnia and Herzegovina	Male	68.657(61.31,77.564)	3992.439(3567.566,4482.267)	112.006(97.705,127.068)	4102.545(3600.94,4632.719)	0.042
Ischemic heart disease	Prevalence	Estonia	Both	74.835(69.192,81.141)	3699.755(3431.939,4007.83)	107.711(97.61,120.217)	3966.291(3592.127,4385.343)	0.278
Ischemic heart disease	Prevalence	Bulgaria	Female	171.181(154.636,190.327)	2696.87(2462.962,2963.826)	215.018(191.929,243.722)	2520.097(2246.708,2834.888)	-0.379
Ischemic heart disease	Prevalence	Bulgaria	Male	254.156(227.971,283.262)	4644.896(4217.746,5138.001)	260.717(228.854,290.947)	4368.545(3864.787,4853.162)	-0.285
Ischemic heart disease	Prevalence	El Salvador	Both	64.155(58.302,69.876)	2187.176(1987.122,2386.967)	148.777(133.809,165.515)	2380.216(2132.17,2657.842)	0.276
Ischemic heart disease	Prevalence	Croatia	Female	78.25(69.742,88.83)	2220.637(1990.628,2492.912)	100.495(88.505,114.535)	1931.882(1696.652,2212.509)	-0.639
Ischemic heart disease	Prevalence	Croatia	Male	102.731(89.983,118.244)	4400.331(3873.066,4984.757)	143.666(123.955,164.908)	3827.092(3320.787,4355.719)	-0.529
Ischemic heart disease	Prevalence	Tajikistan	Both	100.857(92.806,109.49)	3865.587(3560.112,4190.302)	214.098(192.328,238.498)	4105.808(3730.248,4525.266)	0.261
Ischemic heart disease	Prevalence	Czechia	Female	250.844(227.248,278.462)	3019.367(2734.617,3336.041)	323.242(289.273,359.265)	2634.259(2337.337,2925.865)	-0.898
Ischemic heart disease	Prevalence	Czechia	Male	300.31(270.582,332.522)	5468.67(4953.822,6018.785)	392.181(345.569,439.355)	4218.042(3730.134,4713.622)	-1.076
Ischemic heart disease	Prevalence	Lebanon	Both	132.033(123.313,141.855)	6340.742(5935.008,6811.82)	410.574(377.768,447.702)	6814.647(6242.723,7463.043)	0.26
Ischemic heart disease	Prevalence	Hungary	Female	304.914(274.334,338.654)	3477.907(3149.343,3851.146)	328.86(295.879,371.456)	2684.316(2418.591,3014.341)	-0.958
Ischemic heart disease	Prevalence	Hungary	Male	375.218(337.861,417.869)	6293.109(5697.57,6932.542)	358.429(319.16,398.796)	4573.18(4094.417,5074.727)	-1.142
Ischemic heart disease	Prevalence	Guinea-Bissau	Both	8.614(7.79,9.604)	2330.718(2104.82,2591.09)	17.192(15.364,19.332)	2525.64(2246.271,2852.315)	0.259
Ischemic heart disease	Prevalence	North Macedonia	Female	25.091(22.667,27.934)	2653.339(2404.039,2959.096)	44.239(39.107,50.205)	2625.645(2353.28,2938.26)	-0.085
Ischemic heart disease	Prevalence	North Macedonia	Male	38.677(34.383,43.451)	4489.621(4022.427,5018.213)	66.925(57.92,75.765)	4306.1(3759.628,4843.244)	-0.17
Ischemic heart disease	Prevalence	Honduras	Both	50.066(45.62,54.777)	2514.597(2294.7,2739.409)	167.598(150.362,184.997)	2705.22(2431.712,2980.799)	0.255
Ischemic heart disease	Prevalence	Montenegro	Female	9.671(8.638,10.787)	2800.805(2504.741,3114.824)	15.67(13.721,17.984)	2888.691(2546.945,3280.518)	0.086
Ischemic heart disease	Prevalence	Montenegro	Male	12.41(10.959,14.082)	4636.224(4092.102,5232.483)	20.688(17.926,23.529)	4769.801(4176.845,5383.48)	0.11
Ischemic heart disease	Prevalence	Armenia	Both	98.63(91.062,107.055)	3850.374(3557.264,4182.442)	178.263(159.469,197.85)	4081.362(3674.109,4505.403)	0.25
Ischemic heart disease	Prevalence	Poland	Female	725.071(622.482,843.858)	2798.311(2421.599,3233.627)	907.549(756.569,1083.072)	2128.659(1789.061,2522.733)	-1.096
Ischemic heart disease	Prevalence	Poland	Male	846.762(724.276,977.049)	4859.297(4185.204,5576.001)	1180.11(999.317,1395.771)	3941.868(3351.712,4633.785)	-0.798
Ischemic heart disease	Prevalence	Benin	Both	44.181(40.102,48.827)	2282.905(2063.921,2527.894)	123.597(110.366,138.434)	2467.269(2189.841,2771.306)	0.249
Ischemic heart disease	Prevalence	Romania	Female	449.444(407.396,497.962)	2997.93(2736.691,3291.056)	578.221(516.577,645.331)	2618.483(2345.764,2918.777)	-1.084
Ischemic heart disease	Prevalence	Romania	Male	553.339(495.819,622.411)	4637.422(4169.277,5180.569)	645.804(566.408,729.632)	4133.147(3638.783,4641.409)	-0.741
Ischemic heart disease	Prevalence	Antigua and Barbuda	Both	1.684(1.539,1.857)	3130.755(2864.708,3466.82)	3.551(3.172,3.98)	3347.622(2995.306,3737.232)	0.241
Ischemic heart disease	Prevalence	Serbia	Female	182.154(165.156,201.421)	3155.797(2875.759,3493.607)	300.157(265.87,335.319)	3262.072(2900.18,3620.729)	-0.249
Ischemic heart disease	Prevalence	Serbia	Male	265.77(239.641,299.054)	5275.831(4756.114,5907.616)	348.486(305.051,389.104)	4780.133(4210.025,5329.117)	-0.578
Ischemic heart disease	Prevalence	Mali	Both	79.565(71.844,87.479)	2115.46(1902.258,2347.566)	194.855(173.415,219.982)	2298.642(2040.329,2607.611)	0.235
Ischemic heart disease	Prevalence	Slovakia	Female	90.418(81.367,100.74)	2601.712(2350.398,2891.616)	131.077(116.446,147.676)	2323.953(2076.557,2610.018)	-0.572
Ischemic heart disease	Prevalence	Slovakia	Male	115.71(103.823,129.964)	4692.988(4232.324,5238.695)	153.175(133.936,172.52)	3867.167(3406.43,4307.087)	-0.693
Ischemic heart disease	Prevalence	Russian Federation	Both	8242.544(7192.086,9399.67)	4758.48(4182.914,5385.013)	12624.158(10898.1,14905.229)	5279.137(4568.46,6189.432)	0.231
Ischemic heart disease	Prevalence	Slovenia	Female	42.285(37.298,47.63)	2821.956(2500.472,3181.546)	64.748(57.024,73.417)	2535.534(2227.002,2855.637)	-0.748
Ischemic heart disease	Prevalence	Slovenia	Male	44.071(39.006,49.302)	4594.658(4071.765,5137.167)	78.36(67.813,88.946)	4061.45(3523.507,4576.697)	-0.686
Ischemic heart disease	Prevalence	Gabon	Both	12.655(11.58,14.016)	2325.083(2119.951,2566.423)	24.455(21.874,27.476)	2482.72(2217.304,2808.992)	0.227
Ischemic heart disease	Prevalence	Belarus	Female	253.013(231.072,277.597)	3015.128(2761.789,3306.351)	316.174(285.161,348.707)	2972.827(2677.349,3267.849)	-0.023
Ischemic heart disease	Prevalence	Belarus	Male	237.949(220.2,260.274)	5262.373(4884.28,5733.714)	310.913(281.524,339.944)	5355.067(4878.36,5818.351)	0.203
Ischemic heart disease	Prevalence	Bolivia (Plurinational State of)	Both	62.262(56.355,68.516)	1989.726(1803.93,2192.15)	191.869(170.188,215.282)	2120.914(1891.183,2372.512)	0.223
Ischemic heart disease	Prevalence	Estonia	Female	38.921(35.723,42.649)	2870.22(2634.052,3130.034)	58.193(52.065,65.156)	3208.466(2897.532,3585.152)	0.48
Ischemic heart disease	Prevalence	Estonia	Male	35.914(33.332,38.649)	5090.835(4726.439,5489.885)	49.518(43.984,55.255)	5007.335(4452.657,5577.948)	-0.064
Ischemic heart disease	Prevalence	Mauritania	Both	25.55(23.117,28.416)	2635.955(2380.148,2920.895)	59.929(53.383,67.251)	2847.474(2543.251,3209.182)	0.223
Ischemic heart disease	Prevalence	Latvia	Female	60.255(54.335,67.306)	2534.248(2290.221,2828.134)	65.6(57.845,75.085)	2363.871(2077.925,2701.012)	-0.638
Ischemic heart disease	Prevalence	Latvia	Male	58.408(53.157,64.104)	4728.669(4330.011,5187.908)	59.579(52.749,66.859)	4218.382(3745.792,4716.064)	-0.6
Ischemic heart disease	Prevalence	Austria	Both	183.016(161.134,207.715)	1552.463(1379.853,1749.238)	288.715(256.49,322.309)	1647.507(1470.766,1832.733)	0.218
Ischemic heart disease	Prevalence	Lithuania	Female	67.868(61.394,74.94)	2390.517(2165.349,2644.605)	92.758(82.228,104.781)	2307.649(2052.935,2606.408)	-0.298
Ischemic heart disease	Prevalence	Lithuania	Male	79.526(73.411,86.231)	4684.989(4322.872,5070.063)	87.059(77.29,97.063)	4161.43(3710.646,4623.861)	-0.294
Ischemic heart disease	Prevalence	Solomon Islands	Both	3.411(3.098,3.769)	2904.61(2656.184,3194.709)	9.282(8.315,10.401)	3043.626(2737.794,3403.504)	0.212
Ischemic heart disease	Prevalence	Republic of Moldova	Female	67.211(61.645,73.45)	2762.105(2551.378,3009.066)	97.414(88.136,109.107)	2628.415(2377.501,2934.965)	-0.163
Ischemic heart disease	Prevalence	Republic of Moldova	Male	74.379(68.227,81.848)	4517.59(4175.337,4925.008)	105.131(94.627,116.536)	4460.79(4038.496,4924.932)	0.01
Ischemic heart disease	Prevalence	Turkmenistan	Both	72.881(67.137,78.899)	4156.319(3830.225,4481.953)	166.579(149.588,184.702)	4460.74(4029.366,4943.289)	0.209
Ischemic heart disease	Prevalence	Russian Federation	Female	4608.947(4000.193,5274.742)	3931.001(3441.142,4478.396)	7012.884(6027.975,8276.793)	4554.791(3933.093,5334.33)	0.364
Ischemic heart disease	Prevalence	Russian Federation	Male	3633.597(3120.197,4169.991)	6238.332(5451.229,7073.358)	5611.274(4715.632,6649.454)	6346.336(5422.457,7471.34)	-0.014
Ischemic heart disease	Prevalence	Mozambique	Both	126.469(113.045,142.026)	2181.669(1943.041,2459.238)	255.361(223.021,290.049)	2348.627(2063.784,2682.724)	0.167
Ischemic heart disease	Prevalence	Ukraine	Female	1737.851(1496.162,2021.972)	3724.246(3247.108,4307.247)	1958.392(1644.702,2306.292)	3829.783(3239.916,4505.956)	0.049
Ischemic heart disease	Prevalence	Ukraine	Male	1279.896(1089.956,1479.102)	5321.64(4574.343,6084.056)	1592.75(1346.521,1909.799)	5542.259(4729.039,6607.519)	0.143
Ischemic heart disease	Prevalence	Gambia	Both	8.718(7.885,9.654)	2608.49(2342.546,2892.544)	26.453(23.628,29.701)	2794.085(2490.202,3145.687)	0.167
Ischemic heart disease	Prevalence	Brunei Darussalam	Female	0.32(0.282,0.36)	687.246(605.595,778.222)	0.886(0.782,1.008)	560.434(494.933,642.861)	-0.91
Ischemic heart disease	Prevalence	Brunei Darussalam	Male	0.794(0.714,0.887)	1524.199(1367.1,1713.469)	2.223(1.945,2.508)	1344.649(1188.333,1510.186)	-0.463
Ischemic heart disease	Prevalence	Madagascar	Both	108.994(98.273,121.022)	2256.55(2027.945,2512.589)	257.071(226.516,289.219)	2382.912(2115.551,2683.59)	0.164
Ischemic heart disease	Prevalence	Republic of Korea	Female	120.01(109.104,133.646)	777.349(710.796,861.908)	284.371(249.911,324.006)	540.849(478.994,613.992)	-1.771
Ischemic heart disease	Prevalence	Republic of Korea	Male	184.834(168.719,204.927)	1626.089(1483.123,1795.321)	504.219(444.501,574.592)	1206.389(1067.092,1362.679)	-0.837
Ischemic heart disease	Prevalence	Vanuatu	Both	1.753(1.586,1.93)	3205.822(2924.093,3518.766)	5.279(4.678,5.916)	3392.412(3036.903,3799.352)	0.162
Ischemic heart disease	Prevalence	Singapore	Female	10.396(9.315,11.622)	918.443(823.803,1026.266)	31.788(29.757,34.006)	710.676(665.988,760.028)	-0.94
Ischemic heart disease	Prevalence	Singapore	Male	20.439(18.535,22.587)	2098.726(1909.531,2327.404)	84.064(79.704,88.957)	2011.634(1897.696,2134.15)	-0.186
Ischemic heart disease	Prevalence	Côte d'Ivoire	Both	94.56(86.488,104.737)	2569.02(2332.686,2842.828)	292.442(261.708,324.033)	2737.645(2446.208,3057.161)	0.159
Ischemic heart disease	Prevalence	New Zealand	Female	52.411(44.146,61.865)	2329.403(1987.613,2731.415)	75.156(61.229,93.124)	1620.786(1321.356,2007.594)	-1.69
Ischemic heart disease	Prevalence	New Zealand	Male	84.06(71.743,97.491)	4861.605(4162.67,5631.662)	133.006(110.059,161.9)	3350.05(2798.595,4065.105)	-1.471
Ischemic heart disease	Prevalence	Panama	Both	37.118(34.234,40.609)	2524.252(2325.814,2765.293)	117.245(104.971,130.723)	2643.607(2361.034,2949.294)	0.158
Ischemic heart disease	Prevalence	Austria	Female	69.529(61.075,79.981)	910.747(805.785,1035.022)	83.818(73.565,94.765)	818.644(718.163,921.016)	-0.532
Ischemic heart disease	Prevalence	Austria	Male	113.486(100.336,129.207)	2507.474(2219.588,2841.218)	204.898(181.628,230.433)	2600.334(2306.184,2921.211)	0.208
Ischemic heart disease	Prevalence	Bangladesh	Both	1736.104(1597.073,1894.271)	3849.182(3532.014,4207.361)	5436.53(4923.889,6006.969)	3969.576(3596.91,4375.693)	0.157
Ischemic heart disease	Prevalence	Cyprus	Female	3.272(2.793,3.83)	737.66(637.324,854.894)	6.943(5.855,8.185)	633.49(538.848,742.685)	-1.102
Ischemic heart disease	Prevalence	Cyprus	Male	7.781(6.723,8.986)	2007.209(1747.251,2288.405)	18.108(15.511,20.961)	1822.568(1563.618,2101.855)	-0.694
Ischemic heart disease	Prevalence	Niue	Both	0.066(0.061,0.072)	2893.998(2641.773,3164.128)	0.065(0.058,0.072)	3033.363(2724.937,3399.234)	0.151
Ischemic heart disease	Prevalence	Greece	Female	67.968(58.588,78.492)	808.311(697.075,930.989)	76.094(64.936,91.182)	578.028(493.918,684.979)	-1.611
Ischemic heart disease	Prevalence	Greece	Male	160.794(141.34,181.829)	2292.458(2023.26,2593.296)	185.502(162.914,211.419)	1819.013(1604.985,2065.311)	-0.842
Ischemic heart disease	Prevalence	Pakistan	Both	2703.187(2312.179,3108.15)	4961.146(4266.276,5698.992)	6030.543(5025.684,7155.614)	5155.278(4349.286,6133.648)	0.148
Ischemic heart disease	Prevalence	Italy	Female	611.733(518.267,723.267)	1167.368(1001.094,1357.428)	691.18(580.182,817.272)	873.806(736.945,1034.083)	-1.219
Ischemic heart disease	Prevalence	Italy	Male	1070.312(908.143,1243.868)	2812.877(2389.373,3246.795)	1418.2(1180.476,1695.731)	2311.447(1929.841,2755.289)	-0.864
Ischemic heart disease	Prevalence	Suriname	Both	8.307(7.533,9.15)	3313.214(3002.592,3649.11)	21.858(19.576,24.527)	3471.682(3126.819,3886.667)	0.147
Ischemic heart disease	Prevalence	Luxembourg	Female	2.485(2.096,2.941)	752.434(641.059,876.195)	3.916(3.354,4.489)	686.896(584.998,790.691)	-0.692
Ischemic heart disease	Prevalence	Luxembourg	Male	4.333(3.822,4.94)	1920.501(1693.188,2192.954)	9.044(7.868,10.312)	1837.678(1602.902,2091.868)	-0.401
Ischemic heart disease	Prevalence	Zimbabwe	Both	94.197(85.064,105.134)	2415.003(2179.729,2684.747)	168.088(150.099,188.368)	2555.197(2267.363,2867.521)	0.147
Ischemic heart disease	Prevalence	Malta	Female	1.864(1.593,2.172)	782.61(673.252,906.896)	3.434(2.945,3.97)	642.437(548.985,739.144)	-0.949
Ischemic heart disease	Prevalence	Malta	Male	4.353(3.805,4.952)	2293.944(2007.072,2623.498)	8.742(7.509,10.025)	1963.078(1690.745,2232.932)	-0.521
Ischemic heart disease	Prevalence	Seychelles	Both	1.099(0.991,1.217)	1941.997(1752.901,2146.048)	2.297(2.023,2.593)	2073.953(1842.023,2344.229)	0.146
Ischemic heart disease	Prevalence	Portugal	Female	55.649(47.834,64.545)	683.924(593.814,788.866)	74.201(60.55,91.084)	532.964(433.624,649.059)	-1.682
Ischemic heart disease	Prevalence	Portugal	Male	112.841(98.538,127.799)	1864.924(1639.171,2118.962)	149.537(127.668,174.264)	1454.98(1251.734,1683.907)	-1.177
Ischemic heart disease	Prevalence	Papua New Guinea	Both	40.972(37.241,45.002)	2642.111(2415.949,2905.094)	123.045(109.528,137.227)	2752.716(2465.152,3062.853)	0.142
Ischemic heart disease	Prevalence	Argentina	Female	200.838(182.174,221.598)	1115.084(1015.726,1227.967)	298.528(264.421,339.385)	928.053(824.65,1054.533)	-0.927
Ischemic heart disease	Prevalence	Argentina	Male	437.41(397.99,482.093)	3053.863(2772.789,3375.637)	634.258(565.006,713.462)	2577.146(2296.556,2900.622)	-0.672
Ischemic heart disease	Prevalence	Tonga	Both	1.545(1.399,1.692)	3009.769(2739.602,3287.845)	2.472(2.225,2.751)	3153.599(2832.025,3513.919)	0.141
Ischemic heart disease	Prevalence	Uruguay	Female	20.823(18.655,23.019)	920.504(827.902,1021.674)	27.745(24.489,31.66)	826.728(732.652,937.05)	-0.649
Ischemic heart disease	Prevalence	Uruguay	Male	41.607(37.389,46.346)	2433.71(2190.897,2712.313)	53.62(47.303,61.034)	2338.196(2059.509,2655.493)	-0.244
Ischemic heart disease	Prevalence	Burkina Faso	Both	88.346(79.613,97.919)	2121.964(1911.348,2366.078)	201.284(178.649,225.058)	2238.549(1979.611,2508.539)	0.141
Ischemic heart disease	Prevalence	Antigua and Barbuda	Female	0.799(0.727,0.876)	2538.674(2310.354,2791.642)	1.532(1.377,1.712)	2750.633(2475.842,3055.543)	0.267
Ischemic heart disease	Prevalence	Antigua and Barbuda	Male	0.886(0.806,0.982)	3847.974(3512.289,4268.188)	2.019(1.774,2.284)	4004.707(3546.311,4493.545)	0.155
Ischemic heart disease	Prevalence	Montenegro	Both	22.081(19.652,24.743)	3600.63(3206.873,4029.76)	36.358(31.785,41.189)	3731.242(3294.653,4185.019)	0.132
Ischemic heart disease	Prevalence	Barbados	Female	4.384(3.992,4.814)	2509.32(2287.132,2737.215)	7.964(7.083,8.972)	2809.295(2503.677,3147.067)	0.361
Ischemic heart disease	Prevalence	Barbados	Male	4.622(4.16,5.119)	3832.616(3474.23,4236.788)	9.602(8.443,10.845)	4142.398(3664.07,4667.102)	0.268
Ischemic heart disease	Prevalence	Fiji	Both	10.528(9.675,11.566)	3340.46(3060.938,3648.546)	23.882(21.358,26.619)	3404.98(3076.637,3782.553)	0.13
Ischemic heart disease	Prevalence	Cuba	Female	136.354(124.674,149.064)	2626.822(2413.011,2865.617)	256.841(231.705,286.435)	2436.492(2203.487,2715.472)	-0.382
Ischemic heart disease	Prevalence	Cuba	Male	198.878(180.57,220.024)	3958.046(3603.798,4371.12)	323.111(286.385,363.989)	3572.139(3170.956,4008.014)	-0.431
Ischemic heart disease	Prevalence	Ukraine	Both	3017.746(2606.459,3473.242)	4321.809(3757.341,4939.102)	3551.142(3025.39,4189.028)	4518.846(3867.456,5313.072)	0.123
Ischemic heart disease	Prevalence	Dominica	Female	0.881(0.802,0.97)	2448.717(2224.821,2685.136)	1.152(1.026,1.296)	2598.205(2313.394,2919.883)	0.192
Ischemic heart disease	Prevalence	Dominica	Male	0.869(0.785,0.959)	3717.158(3357.533,4085.962)	1.517(1.335,1.714)	3807.815(3382.264,4275.203)	0.097
Ischemic heart disease	Prevalence	Ghana	Both	149.867(136.986,165.102)	2562.8(2329.568,2832.119)	434.759(390.945,485.634)	2706.341(2416.503,3020.02)	0.122
Ischemic heart disease	Prevalence	Dominican Republic	Female	41.493(37.796,45.404)	2286.493(2085.689,2507.598)	135.673(122.141,151.796)	2620.811(2356.992,2937.2)	0.467
Ischemic heart disease	Prevalence	Dominican Republic	Male	62.304(56.295,68.537)	3420.544(3083.29,3768.865)	187.166(167.154,206.552)	3909.958(3497.116,4315.68)	0.509
Ischemic heart disease	Prevalence	South Sudan	Both	55.209(49.549,61.83)	2228.939(1995.956,2487.142)	85.372(75.528,96.303)	2300.263(2025.932,2607.962)	0.122
Ischemic heart disease	Prevalence	Grenada	Female	1.067(0.966,1.171)	2443.701(2220.797,2674.767)	1.612(1.435,1.807)	2699.559(2399.994,3020.849)	0.332
Ischemic heart disease	Prevalence	Grenada	Male	1.098(0.992,1.217)	3703.046(3336.946,4116.639)	2.114(1.849,2.393)	3942.52(3474.069,4432.915)	0.232
Ischemic heart disease	Prevalence	Iraq	Both	528.15(498.286,563.417)	6903.888(6511.89,7374.8)	1657.453(1525.969,1824.407)	7185.539(6654.59,7885.025)	0.116
Ischemic heart disease	Prevalence	Guyana	Female	4.568(4.192,4.996)	2398.543(2195.77,2640.147)	8.54(7.668,9.598)	2587.915(2325.207,2914.578)	0.182
Ischemic heart disease	Prevalence	Guyana	Male	6.671(6,7.374)	3691.873(3330.238,4101.848)	11.348(10.026,12.738)	3817.286(3395.438,4276.474)	0.078
Ischemic heart disease	Prevalence	United Arab Emirates	Both	32.893(30.511,35.457)	7276.181(6814.511,7794.537)	384.628(344.256,428.314)	7608.886(6995.212,8286.013)	0.116
Ischemic heart disease	Prevalence	Jamaica	Female	23.282(21.076,25.785)	2381.929(2163.736,2628.546)	44.244(39.604,49.494)	2661.94(2372.065,2979.631)	0.37
Ischemic heart disease	Prevalence	Jamaica	Male	29.989(27.072,33.205)	3656.191(3307.25,4053.118)	58.269(51.834,65.153)	3936.504(3497.298,4395.457)	0.275
Ischemic heart disease	Prevalence	Trinidad and Tobago	Both	31.02(28.474,33.932)	3725.049(3410.308,4075.927)	75.841(67.214,85.078)	3917.339(3495.616,4379.839)	0.115
Ischemic heart disease	Prevalence	Suriname	Female	3.413(3.123,3.73)	2648.557(2418.495,2895.977)	9.735(8.721,10.983)	2853.845(2562.805,3219.573)	0.222
Ischemic heart disease	Prevalence	Suriname	Male	4.894(4.404,5.401)	4011.614(3605.816,4416.261)	12.123(10.654,13.68)	4179.864(3692.546,4718.72)	0.144
Ischemic heart disease	Prevalence	Belarus	Both	490.962(452.596,533.116)	3852.154(3553.406,4175.177)	627.087(569.924,683.129)	3891.642(3553.03,4226.157)	0.112
Ischemic heart disease	Prevalence	Trinidad and Tobago	Female	13.014(11.921,14.162)	2970.073(2718.52,3229.835)	32.638(29.103,36.642)	3187.748(2848.408,3569.998)	0.174
Ischemic heart disease	Prevalence	Trinidad and Tobago	Male	18.006(16.342,19.855)	4548.637(4137.166,4998.949)	43.203(38.192,48.478)	4695(4172.085,5237.43)	0.062
Ischemic heart disease	Prevalence	Bosnia and Herzegovina	Both	120.514(108.536,135.21)	3068.659(2763.661,3421.072)	198.762(174.655,223.016)	3204.01(2832.715,3582.714)	0.108
Ischemic heart disease	Prevalence	Bolivia (Plurinational State of)	Female	24.58(22.29,26.926)	1502.907(1363.352,1651.621)	74.637(66.404,83.899)	1587.381(1418.509,1785.886)	0.17
Ischemic heart disease	Prevalence	Bolivia (Plurinational State of)	Male	37.682(33.833,41.729)	2544.431(2294.834,2820.962)	117.232(103.6,131.941)	2713.796(2414.676,3050.271)	0.233
Ischemic heart disease	Prevalence	Guyana	Both	11.238(10.224,12.361)	3022.126(2745.156,3343.322)	19.888(17.73,22.303)	3163.782(2832.597,3534.252)	0.108
Ischemic heart disease	Prevalence	Ecuador	Female	42.952(38.977,47.111)	1625.161(1478.751,1789.659)	151.166(134.351,168.647)	1755.413(1558.999,1957.757)	0.247
Ischemic heart disease	Prevalence	Ecuador	Male	67.783(61.476,74.82)	2638.47(2380.371,2919.625)	226.925(200.112,253.394)	2926.641(2583.719,3279.796)	0.359
Ischemic heart disease	Prevalence	Samoa	Both	2.409(2.195,2.635)	3081.36(2816.252,3361.379)	4.303(3.844,4.815)	3189.581(2865.165,3564.878)	0.107
Ischemic heart disease	Prevalence	Peru	Female	90.828(82.229,100.066)	1512.807(1366.868,1674.576)	294.313(262.568,329.673)	1681.903(1496.904,1884.668)	0.383
Ischemic heart disease	Prevalence	Peru	Male	147.227(133.352,161.929)	2548.549(2302.48,2812.263)	455.869(401.817,510.785)	2825.911(2488.656,3168.762)	0.419
Ischemic heart disease	Prevalence	Malawi	Both	83.758(75.344,94.21)	2269.812(2043.146,2551.867)	176.506(154.87,199.805)	2429.145(2141.613,2767.887)	0.101
Ischemic heart disease	Prevalence	Costa Rica	Female	20.832(19.043,22.691)	2340.193(2137.28,2553.092)	70.663(63.277,79.317)	2348.602(2102.271,2633.359)	-0.083
Ischemic heart disease	Prevalence	Costa Rica	Male	31.141(28.281,34.175)	3689.872(3347.484,4046.246)	94.073(84.034,105.313)	3732.494(3338.91,4176.181)	0.002
Ischemic heart disease	Prevalence	Libya	Both	114.281(106.828,123.22)	6330.115(5914.948,6817.364)	335.569(303.899,370.593)	6634.681(6059.169,7302.976)	0.096
Ischemic heart disease	Prevalence	El Salvador	Female	27.42(24.97,30.136)	1743.696(1586.404,1918.802)	70.331(62.785,78.044)	1914.972(1707.815,2129.802)	0.286
Ischemic heart disease	Prevalence	El Salvador	Male	36.736(33.233,40.262)	2695.428(2430.87,2953.909)	78.446(69.765,87.735)	3023.038(2685.851,3380.171)	0.389
Ischemic heart disease	Prevalence	Eritrea	Both	20.299(18.224,22.725)	1959.611(1756.873,2199.896)	54.214(47.303,61.165)	2044.547(1794.836,2337.105)	0.089
Ischemic heart disease	Prevalence	Honduras	Female	19.555(17.838,21.498)	1945.044(1771.345,2147.021)	68.78(61.223,76.821)	2108.59(1892.472,2362.029)	0.245
Ischemic heart disease	Prevalence	Honduras	Male	30.511(27.549,33.52)	3110.89(2807.409,3405.101)	98.819(88.081,110.045)	3391.446(3027.698,3779.08)	0.306
Ischemic heart disease	Prevalence	Comoros	Both	4.424(3.98,4.904)	2359.36(2110.186,2612.564)	11.676(10.298,13.169)	2443.239(2160.72,2775.852)	0.073
Ischemic heart disease	Prevalence	Nicaragua	Female	15.694(14.366,17.049)	1962.252(1795.019,2149.963)	51.542(46.04,57.744)	1948.507(1739.435,2181.102)	-0.061
Ischemic heart disease	Prevalence	Nicaragua	Male	21.915(19.885,24.04)	3115.494(2810.222,3417.055)	67.95(59.785,75.828)	3103.864(2739.574,3475.738)	0.007
Ischemic heart disease	Prevalence	Syrian Arab Republic	Both	332.373(311.651,355.262)	6706.563(6309.226,7146.708)	888.454(815.279,977.048)	6859.54(6321.618,7467.566)	0.069
Ischemic heart disease	Prevalence	Panama	Female	14.272(13.113,15.551)	1955.394(1793.774,2136.508)	47.523(42.728,53.453)	2047.899(1832.713,2302.968)	0.118
Ischemic heart disease	Prevalence	Panama	Male	22.846(20.882,25.148)	3080.044(2822.023,3377.545)	69.722(62.174,78.077)	3270.414(2916.284,3662.465)	0.224
Ischemic heart disease	Prevalence	Micronesia (Federated States of)	Both	1.263(1.155,1.39)	2812.798(2568.495,3104.653)	1.862(1.653,2.088)	2850.095(2550.229,3189.901)	0.068
Ischemic heart disease	Prevalence	Venezuela (Bolivarian Republic of)	Female	112.583(102.527,123.268)	2269.165(2062.318,2488.266)	337.792(303.546,374.87)	2070.753(1860.593,2300.533)	-0.424
Ischemic heart disease	Prevalence	Venezuela (Bolivarian Republic of)	Male	162.546(149.467,176.868)	3624.216(3327.574,3959.891)	469.287(421.131,518.772)	3413.149(3067.222,3764.711)	-0.221
Ischemic heart disease	Prevalence	Lao People's Democratic Republic	Both	36.248(32.902,40.175)	1963.278(1785.51,2154.976)	81.893(73.304,91.918)	1968.286(1773.747,2200.458)	0.052
Ischemic heart disease	Prevalence	Algeria	Female	308.592(286.771,333.906)	5276.773(4941.717,5669.229)	834.886(753.216,921.812)	4937.958(4502.558,5438.065)	-0.358
Ischemic heart disease	Prevalence	Algeria	Male	479.474(449.545,514.281)	8182.589(7710.584,8746.341)	1349.499(1234.207,1475.957)	7534.666(6898.378,8208.739)	-0.374
Ischemic heart disease	Prevalence	Niger	Both	57.153(51.777,63.234)	2179.875(1963.366,2428.281)	179.763(159.522,201.024)	2253.938(2012.565,2533.092)	0.049
Ischemic heart disease	Prevalence	Bahrain	Female	4.099(3.78,4.424)	5744.782(5330.252,6203.568)	19.463(17.321,21.889)	5544.562(5020.593,6168.281)	-0.251
Ischemic heart disease	Prevalence	Bahrain	Male	8.084(7.475,8.737)	8508.124(7916.779,9151.931)	47.289(41.829,52.748)	8218.567(7468.948,9017.586)	-0.232
Ischemic heart disease	Prevalence	Kenya	Both	199.518(170.108,230.85)	2506.572(2132.878,2906.075)	580.209(487.531,682.696)	2590.541(2181.282,3081.358)	0.048
Ischemic heart disease	Prevalence	Egypt	Female	599.021(558.202,645.775)	5054.278(4731.622,5405.845)	1505.582(1374.887,1654.281)	5626.222(5198.549,6140.4)	0.449
Ischemic heart disease	Prevalence	Egypt	Male	1000.258(935.873,1072.576)	7646.772(7180.947,8165.668)	2768.746(2533.372,3011.584)	8366.048(7739.289,9052.371)	0.395
Ischemic heart disease	Prevalence	Sudan	Both	592.502(555.033,638.936)	6646.101(6224.804,7136.067)	1286.113(1180.803,1402.645)	6817.593(6290.958,7433.741)	0.046
Ischemic heart disease	Prevalence	Iran (Islamic Republic of)	Female	613.117(526.062,714.225)	5413.711(4713.612,6236.422)	2002.573(1696.399,2398.954)	5314.678(4517.914,6382.062)	-0.168
Ischemic heart disease	Prevalence	Iran (Islamic Republic of)	Male	964.637(833.379,1114.942)	7514.837(6611.243,8571.588)	2784.706(2352.243,3305.784)	7353.162(6269.359,8670.632)	-0.142
Ischemic heart disease	Prevalence	Morocco	Both	919.245(861.027,986.118)	6675.826(6259.032,7151.029)	2312.028(2120.993,2510.177)	6850.369(6335.786,7416.412)	0.039
Ischemic heart disease	Prevalence	Iraq	Female	213.109(199.303,229.429)	5440.717(5072.866,5852.143)	651.146(594.559,721.987)	5647.61(5190.673,6233.419)	0.085
Ischemic heart disease	Prevalence	Iraq	Male	315.041(295.928,335.935)	8442.544(7950.117,9001.014)	1006.308(925.406,1101.574)	8817.132(8158.181,9585.635)	0.133
Ischemic heart disease	Prevalence	Senegal	Both	85.759(78.376,95.09)	2764.448(2515.913,3070.167)	213.638(190.108,240.266)	2828.366(2519.155,3205.747)	0.035
Ischemic heart disease	Prevalence	Jordan	Female	32.131(29.717,34.979)	5342.86(4945.525,5827.987)	185.848(167.249,208.365)	5440.282(4923.391,6078.272)	-0.049
Ischemic heart disease	Prevalence	Jordan	Male	51.565(47.838,55.732)	7941.262(7388.972,8532.122)	316.211(286.969,351.926)	8057.184(7305.702,8905.417)	-0.029
Ischemic heart disease	Prevalence	Togo	Both	28.539(25.965,31.584)	2449.41(2210.837,2717.614)	91.814(81.483,102.92)	2502.849(2229.978,2825.326)	0.028
Ischemic heart disease	Prevalence	Kuwait	Female	13.174(12.215,14.227)	6073.639(5649.35,6544.357)	75.792(68.424,85.068)	6206.789(5629.633,6881.818)	0.005
Ischemic heart disease	Prevalence	Kuwait	Male	31.957(29.718,34.367)	8796.678(8242.053,9444.693)	153.966(138.87,169.478)	8949.755(8182.093,9777.086)	0.01
Ischemic heart disease	Prevalence	Rwanda	Both	52.158(46.811,58.841)	1945.251(1746.36,2190.663)	122.46(108.778,138.327)	1986.339(1756.896,2254.25)	0.007
Ischemic heart disease	Prevalence	Lebanon	Female	53.04(49.045,57.453)	4983.871(4621.118,5414.334)	178.654(162.448,196.914)	5451.935(4947.92,6022.712)	0.269
Ischemic heart disease	Prevalence	Lebanon	Male	78.993(73.502,85.068)	7805.026(7290.291,8343.167)	231.921(214.266,251.629)	8434.723(7752.315,9199.345)	0.312
Ischemic heart disease	Prevalence	Palestine	Both	51.446(47.695,55.766)	6152.97(5712.675,6684.652)	155.781(141.746,172.36)	6302.593(5748.267,6947.218)	-0.002
Ischemic heart disease	Prevalence	Libya	Female	42.916(39.754,46.213)	5083.614(4721.166,5473.742)	132.112(119.141,145.771)	5347.209(4826.551,5915.596)	0.098
Ischemic heart disease	Prevalence	Libya	Male	71.365(66.344,77.043)	7443.793(6931.412,8027.662)	203.457(184.04,224.514)	7911.978(7179.774,8688.271)	0.149
Ischemic heart disease	Prevalence	Tunisia	Both	284.854(265.388,307.219)	5893.857(5490.263,6342.633)	793.61(725.568,870.1)	6011.906(5516.801,6558.816)	-0.006
Ischemic heart disease	Prevalence	Morocco	Female	358.354(333.254,387.23)	5277.717(4896.807,5677.654)	909.461(829.38,992.405)	5379.876(4930.133,5869.211)	0.014
Ischemic heart disease	Prevalence	Morocco	Male	560.891(522.14,602.392)	8065.651(7531.74,8644.548)	1402.567(1290.179,1523.847)	8352.93(7704.523,9018.818)	0.064
Ischemic heart disease	Prevalence	Nauru	Both	0.119(0.108,0.131)	3104.921(2835.828,3392.969)	0.159(0.141,0.178)	3148.768(2827.136,3541.629)	-0.009
Ischemic heart disease	Prevalence	Palestine	Female	22.691(20.893,24.694)	4985.581(4595.395,5423.328)	63.1(56.71,70.432)	5036.761(4525.318,5632.942)	-0.059
Ischemic heart disease	Prevalence	Palestine	Male	28.755(26.577,31.017)	7589.243(7038.032,8190.496)	92.681(84.076,102.33)	7703.96(7044.696,8440.145)	-0.019
Ischemic heart disease	Prevalence	Zambia	Both	56.328(50.634,62.766)	2096.223(1881.023,2341.842)	140.718(123.843,158.315)	2109.971(1848.31,2384.455)	-0.01
Ischemic heart disease	Prevalence	Oman	Female	14.03(13.009,15.145)	4942.7(4574.846,5340.47)	44.954(40.499,50.084)	5444.528(4940.302,6058.433)	0.383
Ischemic heart disease	Prevalence	Oman	Male	25.997(24.212,27.889)	7547.237(7043.925,8078.464)	93.238(83.385,102.787)	8068.66(7385.832,8846.127)	0.265
Ischemic heart disease	Prevalence	Ethiopia	Both	373.296(313.519,436.638)	1955.864(1671.057,2280.232)	854.111(718.57,1007.279)	1991.845(1665.711,2376.333)	-0.013
Ischemic heart disease	Prevalence	Qatar	Female	1.852(1.707,2.003)	5629.435(5203.604,6094.204)	16.284(14.569,18.236)	5464.011(4963.1,6087.827)	-0.166
Ischemic heart disease	Prevalence	Qatar	Male	6.709(6.163,7.302)	8325.787(7754.293,8943.769)	61.311(54.258,69.338)	8089.615(7367.899,8910.586)	-0.181
Ischemic heart disease	Prevalence	Jordan	Both	83.696(77.759,90.259)	6662.443(6198.389,7171.402)	502.059(455.336,559.953)	6816.986(6204.991,7546.39)	-0.015
Ischemic heart disease	Prevalence	Saudi Arabia	Female	110.522(102.667,119.013)	4879.295(4527.141,5263.797)	405.424(366.366,447.704)	5591.889(5112.538,6135.122)	0.458
Ischemic heart disease	Prevalence	Saudi Arabia	Male	234.44(217.981,251.861)	7289.27(6813.051,7814.115)	1001.865(908.136,1104.126)	8484.2(7791.041,9236.79)	0.584
Ischemic heart disease	Prevalence	Somalia	Both	46.413(41.56,52.186)	2040.444(1818.255,2319.145)	125.219(109.604,142.936)	2063.387(1815.08,2356.536)	-0.018
Ischemic heart disease	Prevalence	Syrian Arab Republic	Female	117.799(109.077,127.096)	5105.887(4729.355,5501.988)	326.178(295.735,361.142)	5288.114(4834.305,5805.595)	0.089
Ischemic heart disease	Prevalence	Syrian Arab Republic	Male	214.574(201.291,229.212)	8146.043(7670.854,8674.013)	562.276(515.412,613.43)	8353.81(7728.478,9045.786)	0.096
Ischemic heart disease	Prevalence	Burundi	Both	46.216(41.532,51.614)	2060.608(1850.918,2311.737)	99.685(87.916,112.713)	2091.387(1846.861,2372.87)	-0.026
Ischemic heart disease	Prevalence	Tunisia	Female	107.363(98.745,116.177)	4674.62(4328.277,5065.107)	326.027(294.529,364.172)	4781.363(4326.647,5328.679)	-0.026
Ischemic heart disease	Prevalence	Tunisia	Male	177.491(164.421,191.765)	7055.663(6561.594,7577.696)	467.583(427.656,510.757)	7340.184(6760.282,7978.881)	0.076
Ischemic heart disease	Prevalence	Kuwait	Both	45.132(42.134,48.584)	7737.203(7255.55,8322.855)	229.758(207.387,253.908)	7806.446(7141.587,8556.31)	-0.035
Ischemic heart disease	Prevalence	Türkiye	Female	815.674(759.976,883.807)	4651.49(4337.924,5027.256)	2054.522(1844.963,2280.408)	4114.458(3702.428,4558.577)	-0.585
Ischemic heart disease	Prevalence	Türkiye	Male	1230.839(1154.12,1317.443)	7718.757(7253.727,8254.345)	2961.173(2680.86,3235.975)	6821.253(6209.085,7422.392)	-0.527
Ischemic heart disease	Prevalence	Kiribati	Both	0.981(0.889,1.079)	3021.582(2749.247,3309.337)	1.911(1.697,2.153)	3000.509(2696.551,3362.272)	-0.037
Ischemic heart disease	Prevalence	United Arab Emirates	Female	8.071(7.471,8.724)	5659.118(5241.688,6123.932)	58.329(51.407,65.502)	5650.775(5127.645,6267.168)	0.02
Ischemic heart disease	Prevalence	United Arab Emirates	Male	24.823(22.875,26.81)	8333.635(7759.207,8947.246)	326.298(291.118,364.115)	8153.053(7482.866,8863.494)	-0.111
Ischemic heart disease	Prevalence	Republic of Moldova	Both	141.59(130.615,154.77)	3470.79(3219.687,3766.652)	202.545(183.718,224.58)	3389.815(3077.648,3744.469)	-0.044
Ischemic heart disease	Prevalence	Yemen	Female	115.466(106.963,125.139)	4895.438(4550.397,5293.897)	325.429(294.065,359.594)	4805.317(4354.591,5334.511)	-0.086
Ischemic heart disease	Prevalence	Yemen	Male	174.463(163.015,188.14)	7833.627(7351.407,8392.237)	510.173(467.719,557.029)	7621.892(7026.432,8273.057)	-0.097
Ischemic heart disease	Prevalence	Nicaragua	Both	37.608(34.476,41.081)	2502.144(2278.408,2735.709)	119.492(106.492,132.984)	2470.697(2208.777,2752.4)	-0.05
Ischemic heart disease	Prevalence	Afghanistan	Female	157.511(145.169,170.528)	5074.834(4703.981,5477.955)	237.297(214.413,262.991)	4921.219(4475.229,5422.188)	-0.171
Ischemic heart disease	Prevalence	Afghanistan	Male	299.329(279.476,320.584)	8387.47(7862.5,8966.157)	346.731(317.534,377.218)	8041.702(7422.995,8758.237)	-0.155
Ischemic heart disease	Prevalence	Yemen	Both	289.928(270.893,313.585)	6270.073(5871.815,6728.849)	835.602(768.056,915.424)	6182.817(5696.126,6755.92)	-0.062
Ischemic heart disease	Prevalence	Bangladesh	Female	566.695(518.555,623.105)	2858.558(2604.121,3152.526)	1983.609(1765.508,2210.084)	3009.087(2682.724,3355.03)	0.158
Ischemic heart disease	Prevalence	Bangladesh	Male	1169.409(1073.645,1276.279)	4632.691(4224.411,5057.248)	3452.921(3123.379,3830.897)	4876.195(4410.081,5407.423)	0.263
Ischemic heart disease	Prevalence	Sri Lanka	Both	221.956(203.124,244.086)	2252.771(2063.817,2471.204)	582.057(522.08,653.341)	2204.116(1990.83,2458.311)	-0.068
Ischemic heart disease	Prevalence	Nepal	Female	127.248(115.889,139.796)	3004.418(2724.513,3315.717)	346.093(311.05,386.479)	2888.461(2602.81,3235.959)	-0.208
Ischemic heart disease	Prevalence	Nepal	Male	210.777(192.421,230.539)	4618.422(4222.607,5075.253)	505.227(457.538,560.012)	4696.577(4257.712,5196.621)	0.033
Ischemic heart disease	Prevalence	Costa Rica	Both	51.973(47.413,56.699)	2997.132(2729.904,3272.818)	164.736(147.435,183.64)	2986.492(2672.046,3332.146)	-0.071
Ischemic heart disease	Prevalence	Pakistan	Female	883.953(758.253,1029.106)	3716.773(3163.592,4329.091)	2161.533(1800.735,2581.769)	3924.139(3307.361,4733.611)	0.177
Ischemic heart disease	Prevalence	Pakistan	Male	1819.234(1557.092,2091.782)	5936.647(5095.105,6805.968)	3869.01(3223.755,4589.312)	6274.028(5292.033,7406.299)	0.21
Ischemic heart disease	Prevalence	Central Africa	Both	584.736(530.736,645.159)	2206.206(1996.137,2438.696)	1390.224(1243.663,1553.224)	2189.584(1958.745,2454.378)	-0.072
Ischemic heart disease	Prevalence	Angola	Female	35.966(32.644,39.449)	2073.427(1869.979,2288.292)	122.459(107.95,138.44)	2047.045(1816.761,2312.921)	-0.093
Ischemic heart disease	Prevalence	Angola	Male	48.631(43.892,53.898)	2720.99(2437.394,3007.179)	132.058(116.62,148.236)	2658.516(2357.22,2992.961)	-0.093
Ischemic heart disease	Prevalence	Uganda	Both	128.221(114.266,143.693)	2053.598(1835.532,2294.04)	294.518(259.198,330.605)	2050.672(1811.638,2314.69)	-0.114
Ischemic heart disease	Prevalence	Equatorial Guinea	Female	1.969(1.77,2.178)	2012.373(1800.862,2233.738)	6.244(5.575,7.01)	2352.435(2081.517,2655.92)	0.635
Ischemic heart disease	Prevalence	Equatorial Guinea	Male	2.098(1.884,2.335)	2599.094(2333.636,2888.86)	6.361(5.679,7.151)	3088.813(2727.261,3504.394)	0.714
Ischemic heart disease	Prevalence	Nepal	Both	338.026(311.776,370.034)	3831.522(3509.771,4210.345)	851.32(773.01,940.613)	3740.042(3407.506,4131.261)	-0.115
Ischemic heart disease	Prevalence	Gabon	Female	6.112(5.568,6.754)	2048.944(1861.064,2268.26)	11.237(10.027,12.757)	2179.14(1925.713,2492.628)	0.186
Ischemic heart disease	Prevalence	Gabon	Male	6.543(5.926,7.262)	2663.153(2415.192,2943.166)	13.218(11.82,14.918)	2827.481(2523.394,3191.376)	0.214
Ischemic heart disease	Prevalence	Namibia	Both	15.274(13.81,16.987)	2498.056(2258.929,2769.465)	31.89(28.454,35.772)	2422.698(2165.074,2723.965)	-0.115
Ischemic heart disease	Prevalence	Burundi	Female	21.066(18.969,23.428)	1741.495(1569.301,1939.854)	39.201(34.629,44.538)	1754.891(1546.305,2003.178)	-0.067
Ischemic heart disease	Prevalence	Burundi	Male	25.15(22.317,28.401)	2446.28(2177.47,2756.348)	60.484(52.766,68.897)	2400.533(2094.941,2733.122)	-0.141
Ischemic heart disease	Prevalence	Sierra Leone	Both	53.276(47.973,59.098)	2666.052(2396.046,2968.979)	96.036(85.775,107.422)	2614.243(2340.193,2943.793)	-0.124
Ischemic heart disease	Prevalence	Comoros	Female	1.83(1.657,2.022)	1934.96(1744.368,2142.97)	5.179(4.554,5.895)	2028.148(1790.616,2318.249)	0.126
Ischemic heart disease	Prevalence	Comoros	Male	2.593(2.304,2.92)	2809.939(2490.648,3147.265)	6.496(5.677,7.386)	2934.041(2559.637,3357.089)	0.09
Ischemic heart disease	Prevalence	North Macedonia	Both	63.768(57.186,71.185)	3528.312(3184.412,3935.693)	111.163(96.847,126.102)	3423.574(3014.956,3835.593)	-0.132
Ischemic heart disease	Prevalence	Djibouti	Female	1.22(1.1,1.356)	1998.55(1790.403,2225.54)	6.096(5.415,6.867)	2206.81(1954.743,2495.929)	0.332
Ischemic heart disease	Prevalence	Djibouti	Male	1.843(1.655,2.072)	2804.122(2503.039,3147.98)	10.34(9.01,11.705)	3072.481(2683.29,3491.375)	0.312
Ischemic heart disease	Prevalence	Southern Africa	Both	1094.399(970.882,1229.999)	2641.78(2334.328,2979.457)	2384.131(2058.257,2770.675)	2608.473(2276.746,3028.982)	-0.139
Ischemic heart disease	Prevalence	Eritrea	Female	9.742(8.752,10.906)	1693.722(1526.788,1903.488)	26.871(23.556,30.598)	1779.065(1557.645,2042.48)	0.112
Ischemic heart disease	Prevalence	Eritrea	Male	10.557(9.397,11.88)	2360.817(2094.51,2657.954)	27.343(23.674,30.922)	2445.618(2129.474,2783.602)	0.068
Ischemic heart disease	Prevalence	Angola	Both	84.597(76.822,92.849)	2394.248(2175.092,2652.14)	254.517(227.322,287.276)	2316.301(2069.304,2609.2)	-0.14
Ischemic heart disease	Prevalence	Ethiopia	Female	148.087(124.548,171.973)	1666.035(1412.42,1940.648)	355.783(300.182,422.14)	1702.443(1406.615,2045.508)	-0.008
Ischemic heart disease	Prevalence	Ethiopia	Male	225.209(189.829,263.46)	2221.972(1885.097,2579.257)	498.328(418.655,587.523)	2271.308(1899.947,2700.506)	0.018
Ischemic heart disease	Prevalence	Qatar	Both	8.561(7.901,9.304)	7379.768(6864.033,7904.69)	77.595(69.086,87.35)	7143.845(6501.017,7864.414)	-0.165
Ischemic heart disease	Prevalence	Kenya	Female	84.148(71.797,98.228)	2099.595(1787.331,2446.647)	263.597(222.362,312.933)	2234.193(1875.615,2665.378)	0.147
Ischemic heart disease	Prevalence	Kenya	Male	115.37(97.8,133.531)	2927.255(2483.73,3395.005)	316.612(264.607,374.871)	3010.957(2533.756,3578.113)	0.02
Ischemic heart disease	Prevalence	Myanmar	Both	431.183(396.37,473.302)	2073.355(1905.207,2261.658)	870.841(784.39,966.707)	1927.913(1745.897,2132.736)	-0.184
Ischemic heart disease	Prevalence	Madagascar	Female	42.839(38.701,47.418)	1810.945(1628.576,2005.883)	107.248(94.22,121.466)	1950.955(1721.892,2211.491)	0.193
Ischemic heart disease	Prevalence	Madagascar	Male	66.155(59.503,73.811)	2688.151(2409.608,3020.242)	149.824(130.675,169.691)	2856.899(2503.265,3216.625)	0.205
Ischemic heart disease	Prevalence	Iran (Islamic Republic of)	Both	1577.754(1359.366,1830.676)	6496.746(5687.536,7443.822)	4787.279(4042.187,5701.615)	6327.226(5393.229,7501.962)	-0.184
Ischemic heart disease	Prevalence	Malawi	Female	37.112(33.294,41.55)	1915.551(1728.338,2151.136)	82.399(72.569,93.562)	2073.585(1823.393,2375.226)	0.153
Ischemic heart disease	Prevalence	Malawi	Male	46.646(41.563,52.355)	2674.611(2370.874,3032.666)	94.106(81.827,106.791)	2886.987(2522.443,3297.872)	0.124
Ischemic heart disease	Prevalence	Bahrain	Both	12.183(11.311,13.118)	7213.285(6732.615,7764.334)	66.751(59.153,74.791)	7066.049(6420.788,7782.265)	-0.192
Ischemic heart disease	Prevalence	Mozambique	Female	56.072(50.231,62.782)	1867.938(1670.817,2081.566)	121.699(106.534,137.843)	2037.699(1786.202,2309.09)	0.202
Ischemic heart disease	Prevalence	Mozambique	Male	70.397(62.512,79.955)	2531.238(2231.28,2865.027)	133.661(115.528,153.437)	2758.422(2403.936,3169.622)	0.22
Ischemic heart disease	Prevalence	Mongolia	Both	42.885(39.28,46.593)	4339.07(3986.587,4702.991)	88.775(79.717,98.382)	4213.769(3806.634,4658.646)	-0.196
Ischemic heart disease	Prevalence	Rwanda	Female	24.306(21.749,26.987)	1664.696(1495.179,1860.619)	60.42(53.52,67.902)	1720.467(1522.95,1938.493)	0.051
Ischemic heart disease	Prevalence	Rwanda	Male	27.851(24.753,31.596)	2296.249(2044.672,2633.794)	62.04(54.626,70.631)	2360.478(2071.935,2714.241)	0.027
Ischemic heart disease	Prevalence	Kazakhstan	Both	519.124(482.224,566.246)	4331.527(4033.675,4698.227)	718.906(643.621,798.577)	4230.885(3828.873,4676.982)	-0.21
Ischemic heart disease	Prevalence	Seychelles	Female	0.513(0.46,0.571)	1535.365(1378.81,1712.957)	0.942(0.839,1.064)	1609.57(1433.038,1823.975)	0.075
Ischemic heart disease	Prevalence	Seychelles	Male	0.586(0.528,0.65)	2474.101(2238.588,2730.153)	1.355(1.185,1.539)	2592.639(2292.615,2929.373)	0.079
Ischemic heart disease	Prevalence	Kyrgyzstan	Both	105.699(97.344,115.696)	3706.04(3415.289,4033.233)	154.882(139.781,171.206)	3492.313(3183.658,3858.39)	-0.212
Ischemic heart disease	Prevalence	Somalia	Female	20.128(18.139,22.457)	1720.924(1538.891,1931.157)	60.368(52.94,68.954)	1785.796(1569.237,2039.865)	0.057
Ischemic heart disease	Prevalence	Somalia	Male	26.286(23.404,29.899)	2401.174(2127.109,2770.78)	64.851(56.203,74.619)	2459.308(2105.113,2811.192)	0.022
Ischemic heart disease	Prevalence	Albania	Both	63.873(56.785,71.357)	3156.953(2786.948,3530.857)	129.237(113.576,147.069)	2943.694(2607.837,3312.437)	-0.224
Ischemic heart disease	Prevalence	Uganda	Female	55.32(49.829,61.758)	1746.889(1572.308,1946.048)	142.029(126.141,159.559)	1777.527(1574.733,2009.903)	-0.051
Ischemic heart disease	Prevalence	Uganda	Male	72.901(64.556,82.158)	2378.558(2099.219,2685.935)	152.489(132.419,171.949)	2411.204(2102.288,2729.358)	-0.075
Ischemic heart disease	Prevalence	Maldives	Both	1.675(1.506,1.869)	2173.398(1956.482,2408.265)	6.643(5.952,7.425)	2050.889(1821.794,2311.709)	-0.26
Ischemic heart disease	Prevalence	Zambia	Female	22.184(19.979,24.679)	1765.999(1586.164,1974.642)	62.383(54.902,70.176)	1817.219(1604.754,2061.207)	0.057
Ischemic heart disease	Prevalence	Zambia	Male	34.144(30.516,38.319)	2389.138(2130.118,2687.955)	78.335(68.61,88.473)	2440.268(2123.628,2761.804)	0.059
Ischemic heart disease	Prevalence	Lithuania	Both	147.395(135.415,160.688)	3279.689(3015.585,3573.579)	179.816(160.799,201.354)	3040.215(2715.443,3402.968)	-0.28
Ischemic heart disease	Prevalence	Botswana	Female	5.992(5.431,6.655)	2079.232(1887.425,2306.823)	18.156(16.102,20.452)	2319.75(2061.176,2605.905)	0.306
Ischemic heart disease	Prevalence	Botswana	Male	6.774(6.085,7.593)	2881.971(2579.667,3224.892)	20.289(17.844,22.795)	3327.987(2932.436,3744.135)	0.471
Ischemic heart disease	Prevalence	Thailand	Both	591.462(538.114,650.385)	1829.679(1672.727,2010.381)	1888.691(1687.559,2111.283)	1732.209(1551.156,1933.276)	-0.289
Ischemic heart disease	Prevalence	Lesotho	Female	8.513(7.673,9.531)	1615.313(1451.113,1808.644)	11.48(10.132,12.972)	1811.516(1593.633,2047.133)	0.383
Ischemic heart disease	Prevalence	Lesotho	Male	6.463(5.767,7.233)	2191.12(1946.191,2463.504)	10.099(8.803,11.348)	2557.937(2236.814,2875.67)	0.587
Ischemic heart disease	Prevalence	Singapore	Both	30.835(28.06,34.075)	1452.862(1322.466,1604.58)	115.852(109.921,122.776)	1350.838(1280.809,1431.762)	-0.292
Ischemic heart disease	Prevalence	Namibia	Female	7.145(6.445,7.874)	2136.923(1928.956,2365.732)	15.729(13.998,17.643)	2064.977(1831.464,2319.123)	-0.149
Ischemic heart disease	Prevalence	Namibia	Male	8.128(7.31,9.121)	2962.366(2666.648,3309.669)	16.162(14.426,18.201)	2949.192(2634.681,3337.572)	-0.008
Ischemic heart disease	Prevalence	Afghanistan	Both	456.84(426.707,486.639)	6826.452(6396.582,7275.06)	584.028(535.534,639.114)	6317.649(5785.296,6886.789)	-0.304
Ischemic heart disease	Prevalence	South Africa	Female	308.987(264.185,360.031)	2687.01(2295.751,3144.643)	642.908(535.725,777.068)	2451.331(2047.681,2959.119)	-0.487
Ischemic heart disease	Prevalence	South Africa	Male	290.816(249.246,334.122)	3451.79(2966.382,3991.929)	640.722(532.79,763.159)	3392.097(2859.424,4036.815)	-0.113
Ischemic heart disease	Prevalence	South Africa	Both	599.804(513.182,695.631)	3009.729(2580.118,3500.901)	1283.63(1076.863,1532.288)	2839.855(2396.409,3389.413)	-0.312
Ischemic heart disease	Prevalence	Zimbabwe	Female	39.9(35.885,44.051)	2006.887(1801.832,2226.192)	81.27(72.17,91.744)	2176.214(1938.75,2472.117)	0.274
Ischemic heart disease	Prevalence	Zimbabwe	Male	54.297(48.818,60.713)	2863.36(2571.058,3191.487)	86.817(75.976,97.864)	3087.55(2704.608,3489.819)	0.165
Ischemic heart disease	Prevalence	Luxembourg	Both	6.817(5.923,7.815)	1246.834(1091.204,1428.511)	12.96(11.275,14.781)	1239.809(1079.443,1411.722)	-0.314
Ischemic heart disease	Prevalence	Benin	Female	19.041(17.311,21.04)	1923.448(1738.894,2135.816)	55.303(49.205,61.924)	2091.598(1846.233,2369.432)	0.265
Ischemic heart disease	Prevalence	Benin	Male	25.14(22.67,27.797)	2668.181(2403.816,2968.906)	68.294(60.275,76.584)	2898.831(2553.162,3278.776)	0.266
Ischemic heart disease	Prevalence	Venezuela (Bolivarian Republic of)	Both	275.13(253.213,298.752)	2909.285(2669.781,3167.266)	807.08(724.324,896.446)	2688.964(2428.901,2974.703)	-0.316
Ischemic heart disease	Prevalence	Burkina Faso	Female	37.66(34.05,41.877)	1755.791(1581.033,1958.343)	87.258(77.533,98.119)	1862.662(1653.702,2110.164)	0.164
Ischemic heart disease	Prevalence	Burkina Faso	Male	50.686(45.037,56.709)	2524.38(2235.046,2839.745)	114.026(100.115,127.078)	2660.453(2330.274,2986.825)	0.138
Ischemic heart disease	Prevalence	Algeria	Both	788.066(740.326,846.697)	6734(6344.732,7187.128)	2184.384(1996.826,2394.663)	6265.939(5755.966,6836.741)	-0.341
Ischemic heart disease	Prevalence	Cameroon	Female	35.618(32.265,39.129)	1694.647(1526.022,1879.005)	117.156(104.181,132.382)	1918.529(1701.9,2166.932)	0.394
Ischemic heart disease	Prevalence	Cameroon	Male	48.667(43.982,54.212)	2351.252(2118.369,2621.919)	156.894(138.871,175.732)	2663.886(2359.528,3006.355)	0.393
Ischemic heart disease	Prevalence	Georgia	Both	268.775(248.175,291.037)	4413.476(4088.315,4764.837)	250.566(225.347,277.794)	4117.671(3704.649,4551.632)	-0.354
Ischemic heart disease	Prevalence	Cabo Verde	Female	2.869(2.605,3.199)	2158.754(1961.234,2400.64)	6.078(5.427,6.838)	2433.95(2170.692,2742.044)	0.437
Ischemic heart disease	Prevalence	Cabo Verde	Male	2.868(2.583,3.205)	2903.129(2627.907,3224.245)	6.143(5.416,6.941)	3318.532(2931.146,3780.118)	0.473
Ischemic heart disease	Prevalence	Bulgaria	Both	425.337(381.298,475.193)	3588.167(3270.105,3955.547)	475.735(423.696,529.387)	3321.727(2961.845,3660.726)	-0.362
Ischemic heart disease	Prevalence	Chad	Female	27.697(25.067,30.687)	1970.721(1778.747,2190.456)	53.994(47.738,60.931)	2145.46(1902.78,2426.767)	0.273
Ischemic heart disease	Prevalence	Chad	Male	38.076(33.811,42.745)	2825.193(2513.028,3163.756)	92.141(81.043,104.048)	3028.055(2667.995,3439.963)	0.205
Ischemic heart disease	Prevalence	Uruguay	Both	62.429(56.389,69.663)	1585.992(1434.527,1761.531)	81.365(72.35,92.221)	1485.256(1318.795,1682.605)	-0.387
Ischemic heart disease	Prevalence	Côte d'Ivoire	Female	34.319(31.168,37.908)	2070.138(1871.127,2299.725)	113.155(100.377,127.771)	2274.986(2013.97,2559.327)	0.268
Ischemic heart disease	Prevalence	Côte d'Ivoire	Male	60.241(54.766,66.938)	3004.972(2714.968,3356.423)	179.287(159.017,200.283)	3164.736(2799.58,3540.653)	0.11
Ischemic heart disease	Prevalence	Philippines	Both	538.58(460.443,620.224)	1985.959(1716.586,2291.51)	1451.573(1221.224,1716.354)	1881.909(1604.129,2205.583)	-0.401
Ischemic heart disease	Prevalence	Gambia	Female	3.342(3.044,3.693)	2144.889(1934.883,2388.121)	11.391(10.091,12.784)	2339.924(2063.877,2642.761)	0.232
Ischemic heart disease	Prevalence	Gambia	Male	5.376(4.818,5.963)	3028.62(2692.276,3376.579)	15.062(13.302,16.908)	3281.277(2905.323,3716.93)	0.209
Ischemic heart disease	Prevalence	Cuba	Both	335.232(306.289,367.15)	3283.995(2999.738,3592.12)	579.952(519.56,650.617)	2976.589(2669.045,3331.591)	-0.43
Ischemic heart disease	Prevalence	Ghana	Female	65.506(59.095,72.782)	2204.77(1984.927,2460.046)	205.366(183.187,230.119)	2303.843(2041.058,2585.277)	0.092
Ischemic heart disease	Prevalence	Ghana	Male	84.36(76.629,92.732)	2947.327(2660.931,3245.911)	229.393(203.707,257.207)	3233.504(2877.899,3623.947)	0.252
Ischemic heart disease	Prevalence	Serbia	Both	447.924(405.628,501.566)	4116.425(3746.307,4558.294)	648.643(574.029,720.484)	3958.918(3508.598,4363.419)	-0.431
Ischemic heart disease	Prevalence	Guinea	Female	28.738(25.671,31.615)	1809.555(1625.139,1997.009)	53.82(47.677,60.424)	2026.296(1793.934,2285.456)	0.391
Ischemic heart disease	Prevalence	Guinea	Male	41.258(36.941,46.121)	2532.869(2275.361,2820.163)	79.11(69.978,89.714)	2846.977(2512.172,3221.506)	0.394
Ischemic heart disease	Prevalence	Croatia	Both	180.981(159.422,205.43)	3077.381(2728.396,3458.022)	244.16(213.311,280.767)	2776.099(2434.272,3154.308)	-0.443
Ischemic heart disease	Prevalence	Guinea-Bissau	Female	3.595(3.257,3.979)	1944.684(1756.125,2163.239)	7.786(6.889,8.814)	2150.182(1902.592,2443.95)	0.312
Ischemic heart disease	Prevalence	Guinea-Bissau	Male	5.019(4.494,5.626)	2736.755(2450.843,3061.81)	9.406(8.262,10.71)	2982.244(2630.786,3398.786)	0.274
Ischemic heart disease	Prevalence	Malta	Both	6.217(5.404,7.121)	1452.891(1266.891,1662.636)	12.176(10.516,14.02)	1272.1(1103.479,1448.129)	-0.51
Ischemic heart disease	Prevalence	Liberia	Female	10.097(9.143,11.166)	2005.648(1804.728,2234.383)	21.189(18.793,23.955)	2181.689(1924.598,2481.823)	0.312
Ischemic heart disease	Prevalence	Liberia	Male	17.477(15.589,19.556)	2842.702(2535.107,3180.316)	33.222(29.505,37.186)	3077.278(2714.749,3458.045)	0.304
Ischemic heart disease	Prevalence	Türkiye	Both	2046.513(1921.459,2196.55)	6090.462(5727.544,6507.619)	5015.695(4562.045,5507.294)	5365.861(4895.52,5874.654)	-0.555
Ischemic heart disease	Prevalence	Mali	Female	31.954(28.84,35.359)	1744.49(1567.003,1945.345)	76.31(68.147,86.041)	1877.839(1667.079,2127.135)	0.187
Ischemic heart disease	Prevalence	Mali	Male	47.611(42.653,53.008)	2482.138(2219.632,2760.497)	118.545(104.034,134.249)	2695.446(2373.272,3083.538)	0.237
Ischemic heart disease	Prevalence	Latvia	Both	118.663(108.066,130.799)	3328.256(3037.44,3662.167)	125.179(111.383,141.45)	3092.914(2750.952,3480.565)	-0.556
Ischemic heart disease	Prevalence	Mauritania	Female	11.124(10.085,12.389)	2193.435(1989.801,2431.116)	24.427(21.795,27.499)	2349.441(2091.638,2660.034)	0.192
Ischemic heart disease	Prevalence	Mauritania	Male	14.426(12.907,16.023)	3128.362(2794.818,3481.367)	35.503(31.344,39.834)	3347.737(2969.84,3768.738)	0.19
Ischemic heart disease	Prevalence	Slovenia	Both	86.356(76.771,96.34)	3528.675(3143.929,3932.411)	143.108(125.88,161.471)	3247.421(2846.449,3641.335)	-0.584
Ischemic heart disease	Prevalence	Niger	Female	21.908(19.849,24.131)	1803.659(1618.958,1993.765)	76.721(68.527,85.684)	1904.412(1690.036,2144.877)	0.129
Ischemic heart disease	Prevalence	Niger	Male	35.245(31.56,39.279)	2524.291(2254.066,2833.06)	103.042(90.377,116.254)	2625.49(2329.431,2984.532)	0.066
Ischemic heart disease	Prevalence	Slovakia	Both	206.128(185.691,228.94)	3479.83(3145.425,3851.775)	284.252(249.668,318.799)	2987.223(2644.16,3325.703)	-0.618
Ischemic heart disease	Prevalence	Nigeria	Female	418.177(352.966,492.402)	2015.966(1709.532,2372.221)	1138.899(949.836,1365.686)	2421.165(2024.518,2932.232)	0.683
Ischemic heart disease	Prevalence	Nigeria	Male	626.184(531.945,728.07)	2843.187(2427.924,3288.816)	1285.586(1079.787,1515.629)	3130.815(2648.42,3715.369)	0.417
Ischemic heart disease	Prevalence	Brunei Darussalam	Both	1.114(0.996,1.242)	1118.699(1000.857,1255.588)	3.11(2.747,3.515)	937.691(832.547,1056.186)	-0.692
Ischemic heart disease	Prevalence	Sao Tome and Principe	Female	0.703(0.634,0.778)	2050.164(1849.653,2270.973)	1.266(1.128,1.422)	2274.223(2019.222,2561.69)	0.346
Ischemic heart disease	Prevalence	Sao Tome and Principe	Male	0.844(0.756,0.941)	2901.428(2600.32,3220.809)	1.654(1.456,1.868)	3192.616(2817.76,3619.61)	0.327
Ischemic heart disease	Prevalence	Argentina	Both	638.248(583.733,701.215)	1977.98(1811.695,2166.454)	932.786(837.288,1049.344)	1666.564(1499.651,1871.35)	-0.733
Ischemic heart disease	Prevalence	Senegal	Female	34.386(31.27,37.92)	2277.975(2059.09,2520.95)	92.519(81.873,104.795)	2376.591(2095.121,2686.047)	0.102
Ischemic heart disease	Prevalence	Senegal	Male	51.373(46.209,57.33)	3239.22(2916.619,3612.288)	121.119(106.884,137.131)	3321.416(2944.297,3752.577)	0.036
Ischemic heart disease	Prevalence	Cyprus	Both	11.053(9.516,12.797)	1318.469(1149.741,1507.169)	25.051(21.567,29.008)	1198.391(1033.804,1385.582)	-0.772
Ischemic heart disease	Prevalence	Sierra Leone	Female	20.842(18.767,22.993)	2182.639(1962.857,2423.063)	39.288(35.138,43.762)	2188.052(1939.492,2454.905)	-0.033
Ischemic heart disease	Prevalence	Sierra Leone	Male	32.434(28.988,36.135)	3116.625(2777.427,3472.496)	56.748(50.292,64.146)	3030.011(2672.799,3433.316)	-0.168
Ischemic heart disease	Prevalence	Italy	Both	1682.046(1429.036,1944.089)	1887.099(1615.659,2179.928)	2109.381(1762.593,2505.111)	1544.57(1296.298,1834.073)	-0.885
Ischemic heart disease	Prevalence	Togo	Female	12.323(11.223,13.545)	2049.397(1855.907,2268.349)	43.573(38.868,49.114)	2131.848(1899.44,2421.116)	0.085
Ischemic heart disease	Prevalence	Togo	Male	16.216(14.58,18.113)	2891.32(2593.841,3237.404)	48.241(42.609,54.378)	3008.987(2658.642,3419.151)	0.113
Ischemic heart disease	Prevalence	Poland	Both	1571.834(1352.968,1818.736)	3643.609(3151.674,4188.217)	2087.659(1762.557,2467.761)	2904.454(2469.01,3423.453)	-0.892
Ischemic heart disease	Prevalence	Southern Africa	Female	524.856(465.836,594.771)	2329.189(2056.206,2640.273)	1165.278(1008.245,1365.607)	2258.273(1955.649,2632.384)	-0.24
Ischemic heart disease	Prevalence	Southern Africa	Male	569.543(504.056,638.403)	3022.943(2665.549,3396.217)	1218.853(1049.791,1404.708)	3086.756(2685.711,3550.08)	0.011
Ischemic heart disease	Prevalence	Romania	Both	1002.783(903.617,1121.241)	3719.68(3376.988,4120.958)	1224.025(1090.389,1370.116)	3277.418(2918.819,3661.676)	-0.901
Ischemic heart disease	Prevalence	Cook Islands	Female	0.128(0.118,0.14)	2352.387(2165.444,2587.321)	0.357(0.32,0.4)	2640.483(2375.63,2958.274)	0.392
Ischemic heart disease	Prevalence	Cook Islands	Male	0.199(0.179,0.219)	3274.858(2959.487,3602.486)	0.457(0.411,0.511)	3655.921(3313.658,4074.245)	0.399
Ischemic heart disease	Prevalence	Czechia	Both	551.154(499.493,609.598)	4018.12(3655.14,4426.135)	715.423(637.292,796.916)	3350.082(2991.384,3711.038)	-0.909
Ischemic heart disease	Prevalence	Nauru	Female	0.041(0.037,0.045)	2517.321(2315.658,2754.066)	0.074(0.066,0.084)	2688.015(2413.526,3063.058)	0.149
Ischemic heart disease	Prevalence	Nauru	Male	0.079(0.071,0.087)	3530.142(3226.563,3859.923)	0.084(0.075,0.094)	3749.313(3342.705,4205.709)	0.158
Ischemic heart disease	Prevalence	Greece	Both	228.762(200.117,259.631)	1490.558(1314.084,1687.79)	261.596(229.226,298.98)	1157.572(1019.145,1318.787)	-1.023
Ischemic heart disease	Prevalence	Niue	Female	0.035(0.032,0.038)	2472.957(2253.758,2719.44)	0.031(0.028,0.035)	2590.805(2318.943,2908.214)	0.144
Ischemic heart disease	Prevalence	Niue	Male	0.031(0.029,0.035)	3442.521(3136.494,3781.183)	0.034(0.03,0.038)	3570.415(3186.673,4006.704)	0.138
Ischemic heart disease	Prevalence	Hungary	Both	680.132(612.24,756.086)	4637.367(4205.684,5116.239)	687.289(620.332,765.515)	3477.457(3136.1,3845.696)	-1.043
Ischemic heart disease	Prevalence	South Sudan	Female	18.374(16.642,20.193)	1819.432(1640.193,2012.442)	33.789(29.799,37.74)	1925.456(1691.118,2174.923)	0.197
Ischemic heart disease	Prevalence	South Sudan	Male	36.836(32.731,41.371)	2522.202(2250.818,2837.674)	51.583(45.236,57.961)	2640.982(2306.949,2995.286)	0.18
Ischemic heart disease	Prevalence	Republic of Korea	Both	304.843(279.162,336.172)	1118.126(1028.285,1232.875)	788.59(697.857,892.037)	841.825(748.117,948.818)	-1.118
Ischemic heart disease	Prevalence	Sudan	Female	213.627(197.621,229.822)	5092.917(4720.231,5482.572)	455.349(412.976,501.251)	5321.263(4845.887,5876.921)	0.072
Ischemic heart disease	Prevalence	Sudan	Male	378.875(354.777,408.524)	8058.994(7570.197,8643.273)	830.764(767.323,906.674)	8074.918(7480.924,8764.237)	-0.023
Ischemic heart disease	Prevalence	Portugal	Both	168.49(146.686,192.606)	1193.098(1046.118,1357.927)	223.738(190.384,261.377)	947.096(806.241,1099.608)	-1.269
Ischemic heart disease	Prevalence	Somali	Female	5.395(4.533,6.279)	1576.208(1322.972,1847.276)	13.148(10.968,15.564)	1674.549(1391.308,2006.723)	0.11
Ischemic heart disease	Prevalence	Somali	Male	6.893(5.833,8.11)	2206.207(1862.674,2564.951)	30.163(25.302,36.104)	2331.11(1959.791,2810.413)	0.128
Ischemic heart disease	Prevalence	New Zealand	Both	136.471(116.66,158.269)	3468.444(2964.191,4032.771)	208.162(171.657,255.762)	2442.825(2022.806,2978.329)	-1.488
Ischemic heart disease	Prevalence	Central Africa	Female	261.289(237.17,288.074)	1885.444(1716.193,2080.026)	617.155(552.497,692.978)	1881.124(1678.642,2135.401)	-0.074
Ischemic heart disease	Prevalence	Central Africa	Male	323.447(292.067,359.421)	2569.558(2317.465,2856.78)	773.069(685.239,865.564)	2539.838(2257.543,2847.308)	-0.086
