# Supplementary material for: Trends and projections of ischemic heart disease burden in the Belt and Road countries and China from 1990 to 2021: a study based on the 2021 global burden of disease
Source: Ann Med. 2025 Oct 23;57(1):2534100. doi: 10.1080/07853890.2025.2534100 (PMC12551016; doi:10.1080/07853890.2025.2534100)
Supplement: Supplemental Material [file IANN_A_2534100_SM7388.zip › Suppl_Mat/S2_frontier_analysis_in_Belt_and_Road_Countries.xls]

## Sheet: incicdence
Frontier Analysis of Incidence Rates in the Belt and Road Countries
	year	cause	measure	metric	location_id	location	sex	val	x	frontier
1	1990	Ischemic heart disease	Incidence	Rate	6	China	Both	315.30849560751	0.458668935267616	204.208950546976
2	1990	Ischemic heart disease	Incidence	Rate	10	Cambodia	Both	223.40644923785	0.289075059080125	211.287519619339
3	1990	Ischemic heart disease	Incidence	Rate	11	Indonesia	Both	240.20912124282	0.457134954421362	204.219539555129
4	1990	Ischemic heart disease	Incidence	Rate	12	Lao People's Democratic Republic	Both	261.10044520494	0.264283163752662	229.134029517208
5	1990	Ischemic heart disease	Incidence	Rate	13	Malaysia	Both	310.82507476613	0.545799405460294	204.271045042951
6	1990	Ischemic heart disease	Incidence	Rate	14	Maldives	Both	238.82686823181	0.331601544442323	207.764480420608
7	1990	Ischemic heart disease	Incidence	Rate	15	Myanmar	Both	282.20619042066	0.319219723709677	208.962207127841
8	1990	Ischemic heart disease	Incidence	Rate	16	Philippines	Both	218.70563617841	0.510011796397722	204.223397034648
9	1990	Ischemic heart disease	Incidence	Rate	17	Sri Lanka	Both	278.36852346256	0.522622552851521	204.217910417789
10	1990	Ischemic heart disease	Incidence	Rate	18	Thailand	Both	218.79460147325	0.506644860754466	204.234625635293
11	1990	Ischemic heart disease	Incidence	Rate	19	Timor-Leste	Both	211.12763080703	0.262468083434918	211.12763080703
12	1990	Ischemic heart disease	Incidence	Rate	20	Viet Nam	Both	219.39570589571	0.407630047693296	204.226001914218
13	1990	Ischemic heart disease	Incidence	Rate	22	Fiji	Both	439.92766047761	0.53464890774309	204.20261901723
14	1990	Ischemic heart disease	Incidence	Rate	23	Kiribati	Both	427.83647183994	0.410389821247376	204.235139868974
15	1990	Ischemic heart disease	Incidence	Rate	25	Micronesia (Federated States of)	Both	392.40913320005	0.462511616715497	204.206679852179
16	1990	Ischemic heart disease	Incidence	Rate	26	Papua New Guinea	Both	354.92690735938	0.310668628637835	209.638577186058
17	1990	Ischemic heart disease	Incidence	Rate	27	Samoa	Both	402.37321792641	0.48749142771166	204.196343454659
18	1990	Ischemic heart disease	Incidence	Rate	28	Solomon Islands	Both	407.887	0.301217167448465	210.177788772123
19	1990	Ischemic heart disease	Incidence	Rate	29	Tonga	Both	386.929	0.491806839500397	204.266475569467
20	1990	Ischemic heart disease	Incidence	Rate	30	Vanuatu	Both	430.05023709851	0.353100252005321	204.277057229902
21	1990	Ischemic heart disease	Incidence	Rate	33	Armenia	Both	649.54866650534	0.54441453483767	204.198342985479
22	1990	Ischemic heart disease	Incidence	Rate	34	Azerbaijan	Both	654.64379260959	0.595986032704332	195.547321583089
23	1990	Ischemic heart disease	Incidence	Rate	35	Georgia	Both	780.37290135021	0.656136044291497	150.797546378808
24	1990	Ischemic heart disease	Incidence	Rate	36	Kazakhstan	Both	631.53510636174	0.589435803839118	195.34667721087
25	1990	Ischemic heart disease	Incidence	Rate	37	Kyrgyzstan	Both	574.33357787958	0.519407652158871	204.183686419348
26	1990	Ischemic heart disease	Incidence	Rate	38	Mongolia	Both	754.07062410206	0.466550117857047	204.208205813542
27	1990	Ischemic heart disease	Incidence	Rate	39	Tajikistan	Both	587.54562858587	0.466155413419203	204.212888671824
28	1990	Ischemic heart disease	Incidence	Rate	40	Turkmenistan	Both	714.65293313926	0.563126887105135	204.220673227201
29	1990	Ischemic heart disease	Incidence	Rate	41	Uzbekistan	Both	581.98731070584	0.500241735138187	204.205258963333
30	1990	Ischemic heart disease	Incidence	Rate	43	Albania	Both	333.016	0.557773300317074	204.232933766713
31	1990	Ischemic heart disease	Incidence	Rate	44	Bosnia and Herzegovina	Both	374.06280086779	0.541132539726015	204.194728313968
32	1990	Ischemic heart disease	Incidence	Rate	45	Bulgaria	Both	557.45024808258	0.633446498017686	173.843901959704
33	1990	Ischemic heart disease	Incidence	Rate	46	Croatia	Both	427.218	0.668906358291928	134.459865251063
34	1990	Ischemic heart disease	Incidence	Rate	47	Czechia	Both	546.76169097597	0.681848021213857	129.980940246546
35	1990	Ischemic heart disease	Incidence	Rate	48	Hungary	Both	571.99020208146	0.649419990664883	157.84752357027
36	1990	Ischemic heart disease	Incidence	Rate	49	North Macedonia	Both	378.22335611412	0.60902609384517	181.072277704877
37	1990	Ischemic heart disease	Incidence	Rate	50	Montenegro	Both	351.58783584388	0.674225719793669	131.511057284319
38	1990	Ischemic heart disease	Incidence	Rate	51	Poland	Both	475.27064441888	0.62722788770829	178.079735293927
39	1990	Ischemic heart disease	Incidence	Rate	52	Romania	Both	518.92954215471	0.619298862250078	179.572325028058
40	1990	Ischemic heart disease	Incidence	Rate	53	Serbia	Both	490.38204050407	0.630511019536119	175.630677233014
41	1990	Ischemic heart disease	Incidence	Rate	54	Slovakia	Both	518.82186960359	0.653853505137647	155.292055075617
42	1990	Ischemic heart disease	Incidence	Rate	55	Slovenia	Both	347.63741999587	0.727463928368452	81.360004511806
43	1990	Ischemic heart disease	Incidence	Rate	57	Belarus	Both	597.43566623886	0.622446576329452	179.061183520866
44	1990	Ischemic heart disease	Incidence	Rate	58	Estonia	Both	624.08375175488	0.674967632130919	131.756394937787
45	1990	Ischemic heart disease	Incidence	Rate	59	Latvia	Both	501.13181546528	0.680193638285329	130.168154192587
46	1990	Ischemic heart disease	Incidence	Rate	60	Lithuania	Both	559.23072389355	0.668503937884641	134.493244612927
47	1990	Ischemic heart disease	Incidence	Rate	61	Republic of Moldova	Both	651.76665356623	0.604251762377742	184.035086531613
48	1990	Ischemic heart disease	Incidence	Rate	62	Russian Federation	Both	741.292	0.671600578021767	131.867729027574
49	1990	Ischemic heart disease	Incidence	Rate	63	Ukraine	Both	681.84683817461	0.647461465528387	169.005731738787
50	1990	Ischemic heart disease	Incidence	Rate	66	Brunei Darussalam	Both	130.10756509805	0.66608191698766	130.10756509805
51	1990	Ischemic heart disease	Incidence	Rate	68	Republic of Korea	Both	207.36027805441	0.692329306595283	128.842244087932
52	1990	Ischemic heart disease	Incidence	Rate	69	Singapore	Both	218.72857861573	0.686404444349548	129.485305120842
53	1990	Ischemic heart disease	Incidence	Rate	72	New Zealand	Both	474.91501820913	0.752321654884833	74.6914480159527
54	1990	Ischemic heart disease	Incidence	Rate	75	Austria	Both	232.31744018152	0.749853692572025	74.6564210741124
55	1990	Ischemic heart disease	Incidence	Rate	77	Cyprus	Both	151.54015511991	0.648230871689669	151.54015511991
56	1990	Ischemic heart disease	Incidence	Rate	82	Greece	Both	215.20904970282	0.67418646507665	131.49870392437
57	1990	Ischemic heart disease	Incidence	Rate	86	Italy	Both	262.21647633159	0.706255223740403	92.427630801029
58	1990	Ischemic heart disease	Incidence	Rate	87	Luxembourg	Both	145.56948529825	0.781051609326011	74.9642856804582
59	1990	Ischemic heart disease	Incidence	Rate	88	Malta	Both	162.29814435343	0.656504584147482	150.785946405601
60	1990	Ischemic heart disease	Incidence	Rate	91	Portugal	Both	178.43559741891	0.599777756742926	178.43559741891
61	1990	Ischemic heart disease	Incidence	Rate	97	Argentina	Both	357.68964565162	0.587397284272094	195.502431850084
62	1990	Ischemic heart disease	Incidence	Rate	99	Uruguay	Both	257.64748536535	0.58192185512198	195.556365782926
63	1990	Ischemic heart disease	Incidence	Rate	105	Antigua and Barbuda	Both	375.71802433344	0.612104590576197	180.800233013484
64	1990	Ischemic heart disease	Incidence	Rate	107	Barbados	Both	367.46412215802	0.653582516816854	155.463051713168
65	1990	Ischemic heart disease	Incidence	Rate	109	Cuba	Both	438.49599963181	0.558019070765374	204.189635385675
66	1990	Ischemic heart disease	Incidence	Rate	110	Dominica	Both	376.42471041961	0.563602590366912	204.213181512473
67	1990	Ischemic heart disease	Incidence	Rate	111	Dominican Republic	Both	352.93672855799	0.442654076123481	204.206802645498
68	1990	Ischemic heart disease	Incidence	Rate	112	Grenada	Both	384.96292853859	0.436734419397497	204.266421573217
69	1990	Ischemic heart disease	Incidence	Rate	113	Guyana	Both	414.378	0.460430128793009	204.247027007869
70	1990	Ischemic heart disease	Incidence	Rate	115	Jamaica	Both	353.63732199149	0.534781233684701	204.250870300932
71	1990	Ischemic heart disease	Incidence	Rate	118	Suriname	Both	404.92591633381	0.50205430482691	204.206696994337
72	1990	Ischemic heart disease	Incidence	Rate	119	Trinidad and Tobago	Both	451.34699299199	0.623970150133519	179.043654413811
73	1990	Ischemic heart disease	Incidence	Rate	121	Bolivia (Plurinational State of)	Both	258.77573942429	0.423917961315613	204.264885260496
74	1990	Ischemic heart disease	Incidence	Rate	122	Ecuador	Both	250.74179689411	0.518430614137285	204.256922131905
75	1990	Ischemic heart disease	Incidence	Rate	123	Peru	Both	246.82493887035	0.510419852074136	204.224510979333
76	1990	Ischemic heart disease	Incidence	Rate	126	Costa Rica	Both	355.358	0.534125181350537	204.19651794889
77	1990	Ischemic heart disease	Incidence	Rate	127	El Salvador	Both	287.36804627877	0.373057974861269	204.227133587242
78	1990	Ischemic heart disease	Incidence	Rate	129	Honduras	Both	326.84070986774	0.332042889051331	207.725853936064
79	1990	Ischemic heart disease	Incidence	Rate	131	Nicaragua	Both	318.28025209769	0.346035234504054	204.401437367444
80	1990	Ischemic heart disease	Incidence	Rate	132	Panama	Both	308.23390974977	0.546048123421677	204.220505224906
81	1990	Ischemic heart disease	Incidence	Rate	133	Venezuela (Bolivarian Republic of)	Both	368.65285863792	0.516891218383329	204.231727112238
82	1990	Ischemic heart disease	Incidence	Rate	139	Algeria	Both	1106.43307163849	0.460486905849358	204.205226383471
83	1990	Ischemic heart disease	Incidence	Rate	140	Bahrain	Both	1090.2594695749	0.584578851787694	195.404374735352
84	1990	Ischemic heart disease	Incidence	Rate	141	Egypt	Both	1075.9811480166	0.417182741758852	204.17732123044
85	1990	Ischemic heart disease	Incidence	Rate	142	Iran (Islamic Republic of)	Both	999.15441371572	0.453799943957447	204.239610853579
86	1990	Ischemic heart disease	Incidence	Rate	143	Iraq	Both	1029.53566723616	0.412044172813982	204.199124333481
87	1990	Ischemic heart disease	Incidence	Rate	144	Jordan	Both	973.24892327602	0.53914746775111	204.211371551457
88	1990	Ischemic heart disease	Incidence	Rate	145	Kuwait	Both	1093.38374402961	0.66451790400099	145.723877827716
89	1990	Ischemic heart disease	Incidence	Rate	146	Lebanon	Both	1002.50660426545	0.536718968751988	204.238205917188
90	1990	Ischemic heart disease	Incidence	Rate	147	Libya	Both	880.777	0.527998168231366	204.21166258485
91	1990	Ischemic heart disease	Incidence	Rate	148	Morocco	Both	1007.63778791916	0.358072869533996	204.242584453265
92	1990	Ischemic heart disease	Incidence	Rate	149	Palestine	Both	958.714	0.401792210145272	204.228849718018
93	1990	Ischemic heart disease	Incidence	Rate	150	Oman	Both	1019.24693728346	0.429270948783208	204.211420956077
94	1990	Ischemic heart disease	Incidence	Rate	151	Qatar	Both	1066.5239471725	0.651208375960545	158.190066139773
95	1990	Ischemic heart disease	Incidence	Rate	152	Saudi Arabia	Both	877.87150150169	0.538954515496368	204.217987878668
96	1990	Ischemic heart disease	Incidence	Rate	153	Syrian Arab Republic	Both	1085.67911993659	0.430492642865419	204.233906898744
97	1990	Ischemic heart disease	Incidence	Rate	154	Tunisia	Both	869.56172359145	0.471138521303638	204.237487503562
98	1990	Ischemic heart disease	Incidence	Rate	155	T眉rkiye	Both	824.262	0.461606983777208	204.234177572498
99	1990	Ischemic heart disease	Incidence	Rate	156	United Arab Emirates	Both	1084.94428054108	0.644412271353864	171.809752021862
100	1990	Ischemic heart disease	Incidence	Rate	157	Yemen	Both	1016.64873814197	0.215664585570251	282.075537393311
101	1990	Ischemic heart disease	Incidence	Rate	160	Afghanistan	Both	1155.81071121388	0.173832165473389	301.08126374347
102	1990	Ischemic heart disease	Incidence	Rate	161	Bangladesh	Both	511.16970780671	0.228548934038183	279.579432702843
103	1990	Ischemic heart disease	Incidence	Rate	164	Nepal	Both	539.48443221048	0.199560654182432	288.81043460016
104	1990	Ischemic heart disease	Incidence	Rate	165	Pakistan	Both	635.06323117186	0.310467621430628	209.678561638133
105	1990	Ischemic heart disease	Incidence	Rate	168	Angola	Both	385.88967858937	0.270736935221319	226.652551548554
106	1990	Ischemic heart disease	Incidence	Rate	172	Equatorial Guinea	Both	378.67272801364	0.268783629292318	229.247635755494
107	1990	Ischemic heart disease	Incidence	Rate	173	Gabon	Both	347.78928513653	0.455421186671872	204.28008039946
108	1990	Ischemic heart disease	Incidence	Rate	175	Burundi	Both	326.34648625993	0.205867359800096	284.417931308593
109	1990	Ischemic heart disease	Incidence	Rate	176	Comoros	Both	330.625	0.270048115983623	229.837702301628
110	1990	Ischemic heart disease	Incidence	Rate	177	Djibouti	Both	336.08948397767	0.337781788993477	206.491290884843
111	1990	Ischemic heart disease	Incidence	Rate	178	Eritrea	Both	317.81	0.216028238900354	281.821966852133
112	1990	Ischemic heart disease	Incidence	Rate	179	Ethiopia	Both	315.17016534757	0.148033884957629	315.17016534757
113	1990	Ischemic heart disease	Incidence	Rate	181	Madagascar	Both	344.32256533068	0.279889464787504	218.107557123086
114	1990	Ischemic heart disease	Incidence	Rate	182	Malawi	Both	336.54408412433	0.204010244634822	284.57414859609
115	1990	Ischemic heart disease	Incidence	Rate	184	Mozambique	Both	338.35826892781	0.173064715394479	301.097902739506
116	1990	Ischemic heart disease	Incidence	Rate	185	Rwanda	Both	309.00605406461	0.275097189589071	219.655335155833
117	1990	Ischemic heart disease	Incidence	Rate	186	Seychelles	Both	216.512	0.575526495579186	197.000317758476
118	1990	Ischemic heart disease	Incidence	Rate	187	Somalia	Both	343.18794321028	0.0488485644444749	343.18794321028
119	1990	Ischemic heart disease	Incidence	Rate	190	Uganda	Both	310.74683721085	0.18700109571602	297.653930642583
120	1990	Ischemic heart disease	Incidence	Rate	191	Zambia	Both	322.50242226929	0.304008549420206	210.123360066261
121	1990	Ischemic heart disease	Incidence	Rate	193	Botswana	Both	355.20233843992	0.418077748220986	204.199775722895
122	1990	Ischemic heart disease	Incidence	Rate	194	Lesotho	Both	308.75940761971	0.339155125342909	206.52275861061
123	1990	Ischemic heart disease	Incidence	Rate	195	Namibia	Both	362.89593147691	0.45004023335046	204.255912278772
124	1990	Ischemic heart disease	Incidence	Rate	196	South Africa	Both	419.962	0.541571435204427	204.192008071004
125	1990	Ischemic heart disease	Incidence	Rate	198	Zimbabwe	Both	352.72172911943	0.398559340611047	204.236296081379
126	1990	Ischemic heart disease	Incidence	Rate	200	Benin	Both	365.06711474149	0.218907153827645	281.575910799142
127	1990	Ischemic heart disease	Incidence	Rate	201	Burkina Faso	Both	339.72922582921	0.129695615380271	323.290786529116
128	1990	Ischemic heart disease	Incidence	Rate	202	Cameroon	Both	317.05437764657	0.303055334404352	210.14275372478
129	1990	Ischemic heart disease	Incidence	Rate	203	Cabo Verde	Both	368.44195484296	0.27672336711542	219.402463778749
130	1990	Ischemic heart disease	Incidence	Rate	204	Chad	Both	374.33270643354	0.114638829376832	323.291103187269
131	1990	Ischemic heart disease	Incidence	Rate	205	C么te d'Ivoire	Both	400.603	0.279320352514124	219.181333572855
132	1990	Ischemic heart disease	Incidence	Rate	206	Gambia	Both	405.36398340071	0.238714846451473	277.441360210505
133	1990	Ischemic heart disease	Incidence	Rate	207	Ghana	Both	423.16266905061	0.373112004793066	204.213615643659
134	1990	Ischemic heart disease	Incidence	Rate	208	Guinea	Both	350.75561617009	0.17829542065613	301.088059631357
135	1990	Ischemic heart disease	Incidence	Rate	209	Guinea-Bissau	Both	394.78178863046	0.207614838569111	284.567111136777
136	1990	Ischemic heart disease	Incidence	Rate	210	Liberia	Both	390.87112699552	0.235296846955071	277.445930373328
137	1990	Ischemic heart disease	Incidence	Rate	211	Mali	Both	359.76886592167	0.126526427537221	323.249656958697
138	1990	Ischemic heart disease	Incidence	Rate	212	Mauritania	Both	407.44406048328	0.33578094163222	206.537796203796
139	1990	Ischemic heart disease	Incidence	Rate	213	Niger	Both	363.71615960682	0.0808684798233195	323.308899220257
140	1990	Ischemic heart disease	Incidence	Rate	214	Nigeria	Both	374.97828830387	0.305868046855462	210.169670257655
141	1990	Ischemic heart disease	Incidence	Rate	215	Sao Tome and Principe	Both	376.15593156683	0.3095428523248	209.673818376952
142	1990	Ischemic heart disease	Incidence	Rate	216	Senegal	Both	414.96512437034	0.238047613296703	277.223372500466
143	1990	Ischemic heart disease	Incidence	Rate	217	Sierra Leone	Both	424.05165193301	0.211569335210502	282.084785380221
144	1990	Ischemic heart disease	Incidence	Rate	218	Togo	Both	394.031	0.269692273286049	227.594157929735
145	1990	Ischemic heart disease	Incidence	Rate	320	Cook Islands	Both	350.75427654163	0.564514853922858	204.241974644684
146	1990	Ischemic heart disease	Incidence	Rate	369	Nauru	Both	397.67873117297	0.539145980867897	204.235101503309
147	1990	Ischemic heart disease	Incidence	Rate	374	Niue	Both	375.64279049674	0.587532983713503	195.502911420778
148	1990	Ischemic heart disease	Incidence	Rate	435	South Sudan	Both	312.412	0.20665649952096	284.432135792107
149	1990	Ischemic heart disease	Incidence	Rate	522	Sudan	Both	1067.6400567608	0.292178643209656	210.613829957422
150	1991	Ischemic heart disease	Incidence	Rate	6	China	Both	312.642	0.467301969740226	204.237608807317
151	1991	Ischemic heart disease	Incidence	Rate	10	Cambodia	Both	226.04771891481	0.29247920029669	210.576034282059
152	1991	Ischemic heart disease	Incidence	Rate	11	Indonesia	Both	244.03284617102	0.466505583269134	204.243053228288
153	1991	Ischemic heart disease	Incidence	Rate	12	Lao People's Democratic Republic	Both	265.46373421335	0.268787617854408	232.443871365779
154	1991	Ischemic heart disease	Incidence	Rate	13	Malaysia	Both	322.27591995355	0.551683548009526	204.212646081969
155	1991	Ischemic heart disease	Incidence	Rate	14	Maldives	Both	239.99958917366	0.344398606997735	204.417048263155
156	1991	Ischemic heart disease	Incidence	Rate	15	Myanmar	Both	287.62277522371	0.322034718697423	208.949050147117
157	1991	Ischemic heart disease	Incidence	Rate	16	Philippines	Both	222.92847097489	0.513707183203398	204.229604630526
158	1991	Ischemic heart disease	Incidence	Rate	17	Sri Lanka	Both	286.35781869066	0.528239202759485	204.252747340449
159	1991	Ischemic heart disease	Incidence	Rate	18	Thailand	Both	219.94404125216	0.515911465809998	204.176496039128
160	1991	Ischemic heart disease	Incidence	Rate	19	Timor-Leste	Both	210.94525911305	0.270943348789144	210.94525911305
161	1991	Ischemic heart disease	Incidence	Rate	20	Viet Nam	Both	220.09920140846	0.413217249557429	204.237916335513
162	1991	Ischemic heart disease	Incidence	Rate	22	Fiji	Both	448.05537695487	0.538778259951718	204.185992334044
163	1991	Ischemic heart disease	Incidence	Rate	23	Kiribati	Both	428.48309743798	0.412884199130178	204.186880858968
164	1991	Ischemic heart disease	Incidence	Rate	25	Micronesia (Federated States of)	Both	393.14051114394	0.468144831239529	204.22015657937
165	1991	Ischemic heart disease	Incidence	Rate	26	Papua New Guinea	Both	352.58953841915	0.314967305387282	209.645402715924
166	1991	Ischemic heart disease	Incidence	Rate	27	Samoa	Both	404.71193570851	0.490987145586308	204.228271092679
167	1991	Ischemic heart disease	Incidence	Rate	28	Solomon Islands	Both	415.69918135954	0.305830667512655	210.315440502835
168	1991	Ischemic heart disease	Incidence	Rate	29	Tonga	Both	389.02225521238	0.498166205111113	204.240612298626
169	1991	Ischemic heart disease	Incidence	Rate	30	Vanuatu	Both	434.31802935299	0.357005378847917	204.267427535522
170	1991	Ischemic heart disease	Incidence	Rate	33	Armenia	Both	647.46467786698	0.547561862706728	204.222696909224
171	1991	Ischemic heart disease	Incidence	Rate	34	Azerbaijan	Both	662.57015481826	0.595807711845649	195.587647755242
172	1991	Ischemic heart disease	Incidence	Rate	35	Georgia	Both	776.95556227883	0.662113185865682	146.177839615937
173	1991	Ischemic heart disease	Incidence	Rate	36	Kazakhstan	Both	653.50595294357	0.590967831817803	195.668788910544
174	1991	Ischemic heart disease	Incidence	Rate	37	Kyrgyzstan	Both	578.75881957507	0.523746714213702	204.215520811317
175	1991	Ischemic heart disease	Incidence	Rate	38	Mongolia	Both	758.53308616345	0.472199013666192	204.237518517937
176	1991	Ischemic heart disease	Incidence	Rate	39	Tajikistan	Both	593.59384506644	0.472342173046228	204.201285704513
177	1991	Ischemic heart disease	Incidence	Rate	40	Turkmenistan	Both	726.60330616157	0.564939385894165	204.186248098904
178	1991	Ischemic heart disease	Incidence	Rate	41	Uzbekistan	Both	637.32756838315	0.501544609458551	204.242986755046
179	1991	Ischemic heart disease	Incidence	Rate	43	Albania	Both	330.63475107652	0.555629411790174	204.19606411855
180	1991	Ischemic heart disease	Incidence	Rate	44	Bosnia and Herzegovina	Both	375.45068097059	0.541346250550883	204.236536444946
181	1991	Ischemic heart disease	Incidence	Rate	45	Bulgaria	Both	574.51854026053	0.643069487769455	172.526530886751
182	1991	Ischemic heart disease	Incidence	Rate	46	Croatia	Both	414.94329923805	0.674724599866063	131.579544589828
183	1991	Ischemic heart disease	Incidence	Rate	47	Czechia	Both	539.90185765625	0.688002859136679	128.886802867629
184	1991	Ischemic heart disease	Incidence	Rate	48	Hungary	Both	572.28880505925	0.653707154681922	155.561215054511
185	1991	Ischemic heart disease	Incidence	Rate	49	North Macedonia	Both	389.96964851191	0.611337452940336	180.676506227927
186	1991	Ischemic heart disease	Incidence	Rate	50	Montenegro	Both	353.39046157541	0.674305722529628	131.559437965484
187	1991	Ischemic heart disease	Incidence	Rate	51	Poland	Both	493.14041480436	0.63267147050056	175.348305935971
188	1991	Ischemic heart disease	Incidence	Rate	52	Romania	Both	519.23775931125	0.626795627433335	178.055113126384
189	1991	Ischemic heart disease	Incidence	Rate	53	Serbia	Both	495.29364081613	0.638016934037528	173.889397837646
190	1991	Ischemic heart disease	Incidence	Rate	54	Slovakia	Both	508.65	0.658731402179317	150.689638431566
191	1991	Ischemic heart disease	Incidence	Rate	55	Slovenia	Both	348.21681728926	0.732666985968602	80.748790876492
192	1991	Ischemic heart disease	Incidence	Rate	57	Belarus	Both	613.89172244167	0.627038266774523	178.063311685188
193	1991	Ischemic heart disease	Incidence	Rate	58	Estonia	Both	618.36589130783	0.685223089296634	129.350690491675
194	1991	Ischemic heart disease	Incidence	Rate	59	Latvia	Both	506.801	0.688117297290074	128.897740995795
195	1991	Ischemic heart disease	Incidence	Rate	60	Lithuania	Both	547.26632998667	0.673234120792409	131.323631513674
196	1991	Ischemic heart disease	Incidence	Rate	61	Republic of Moldova	Both	660.02317511225	0.607270773865529	180.861362120569
197	1991	Ischemic heart disease	Incidence	Rate	62	Russian Federation	Both	748.17280784676	0.680099211484661	130.25622945812
198	1991	Ischemic heart disease	Incidence	Rate	63	Ukraine	Both	705.64736963195	0.651950021194653	154.589496768192
199	1991	Ischemic heart disease	Incidence	Rate	66	Brunei Darussalam	Both	129.88922905354	0.671233831388631	129.88922905354
200	1991	Ischemic heart disease	Incidence	Rate	68	Republic of Korea	Both	205.86406926606	0.702631128494537	94.7622244891308
201	1991	Ischemic heart disease	Incidence	Rate	69	Singapore	Both	219.57864031455	0.695055557646282	120.024153545962
202	1991	Ischemic heart disease	Incidence	Rate	72	New Zealand	Both	485.88406382265	0.755616090554557	74.5127133273529
203	1991	Ischemic heart disease	Incidence	Rate	75	Austria	Both	235.359	0.751652734176599	74.7165273539364
204	1991	Ischemic heart disease	Incidence	Rate	77	Cyprus	Both	160.34814430374	0.655726169264618	153.767344081349
205	1991	Ischemic heart disease	Incidence	Rate	82	Greece	Both	218.96522706182	0.680316480101809	130.05837131405
206	1991	Ischemic heart disease	Incidence	Rate	86	Italy	Both	260.13910826145	0.711457348523815	82.7761801315512
207	1991	Ischemic heart disease	Incidence	Rate	87	Luxembourg	Both	140.59292902018	0.785961442083159	74.4720178737757
208	1991	Ischemic heart disease	Incidence	Rate	88	Malta	Both	167.73121952823	0.66111269147347	150.689207327603
209	1991	Ischemic heart disease	Incidence	Rate	91	Portugal	Both	179.78890097651	0.607269448643355	178.894018705156
210	1991	Ischemic heart disease	Incidence	Rate	97	Argentina	Both	353.03138613032	0.591707540464012	195.593910121476
211	1991	Ischemic heart disease	Incidence	Rate	99	Uruguay	Both	257.70413712088	0.586156118239456	195.478424555974
212	1991	Ischemic heart disease	Incidence	Rate	105	Antigua and Barbuda	Both	376.20754373253	0.618817128671612	179.479355312098
213	1991	Ischemic heart disease	Incidence	Rate	107	Barbados	Both	368.98909811363	0.656654073238155	150.257530268533
214	1991	Ischemic heart disease	Incidence	Rate	109	Cuba	Both	434.254	0.563413638292236	204.242342245357
215	1991	Ischemic heart disease	Incidence	Rate	110	Dominica	Both	376.88201333329	0.565237843041271	204.229001896388
216	1991	Ischemic heart disease	Incidence	Rate	111	Dominican Republic	Both	351.22146077366	0.446144577831215	204.231654448679
217	1991	Ischemic heart disease	Incidence	Rate	112	Grenada	Both	386.023	0.445887952925777	204.203052997072
218	1991	Ischemic heart disease	Incidence	Rate	113	Guyana	Both	415.88470378892	0.462677068801868	204.257755222349
219	1991	Ischemic heart disease	Incidence	Rate	115	Jamaica	Both	351.66368310745	0.539594479788248	204.194204044382
220	1991	Ischemic heart disease	Incidence	Rate	118	Suriname	Both	406.86420869064	0.506655794671834	204.208648207943
221	1991	Ischemic heart disease	Incidence	Rate	119	Trinidad and Tobago	Both	453.99669790721	0.62875891817345	175.655121958096
222	1991	Ischemic heart disease	Incidence	Rate	121	Bolivia (Plurinational State of)	Both	258.556	0.429397795077356	204.273585965366
223	1991	Ischemic heart disease	Incidence	Rate	122	Ecuador	Both	249.738	0.517679421435991	204.204681781372
224	1991	Ischemic heart disease	Incidence	Rate	123	Peru	Both	244.85643107244	0.512161524663903	204.21061438101
225	1991	Ischemic heart disease	Incidence	Rate	126	Costa Rica	Both	354.52204794465	0.539342163753933	204.210608981437
226	1991	Ischemic heart disease	Incidence	Rate	127	El Salvador	Both	288.20785799432	0.374855325024228	204.219696897884
227	1991	Ischemic heart disease	Incidence	Rate	129	Honduras	Both	332.55873617736	0.337034649170168	206.557984311183
228	1991	Ischemic heart disease	Incidence	Rate	131	Nicaragua	Both	319.97189942969	0.35174062237875	204.32528695216
229	1991	Ischemic heart disease	Incidence	Rate	132	Panama	Both	307.38442547331	0.550484218189226	204.201539600691
230	1991	Ischemic heart disease	Incidence	Rate	133	Venezuela (Bolivarian Republic of)	Both	366.39248363285	0.522272295981046	204.232894382426
231	1991	Ischemic heart disease	Incidence	Rate	139	Algeria	Both	1116.16894697456	0.468319196672477	204.192102285091
232	1991	Ischemic heart disease	Incidence	Rate	140	Bahrain	Both	1099.8781623532	0.590596896738332	195.264322886105
233	1991	Ischemic heart disease	Incidence	Rate	141	Egypt	Both	1078.22567757717	0.426909452028558	204.215509403147
234	1991	Ischemic heart disease	Incidence	Rate	142	Iran (Islamic Republic of)	Both	1020.85694611454	0.468982857673188	204.237695298632
235	1991	Ischemic heart disease	Incidence	Rate	143	Iraq	Both	1030.16805059418	0.415814115814778	204.213514236951
236	1991	Ischemic heart disease	Incidence	Rate	144	Jordan	Both	965.26803351004	0.54281941081865	204.231786771752
237	1991	Ischemic heart disease	Incidence	Rate	145	Kuwait	Both	1089.28169396634	0.66880962078386	134.047436772579
238	1991	Ischemic heart disease	Incidence	Rate	146	Lebanon	Both	1000.74244592731	0.539197491838137	204.266082948043
239	1991	Ischemic heart disease	Incidence	Rate	147	Libya	Both	876.18266866068	0.541432398663791	204.176359591279
240	1991	Ischemic heart disease	Incidence	Rate	148	Morocco	Both	1008.24911659982	0.3649846287647	204.218733252812
241	1991	Ischemic heart disease	Incidence	Rate	149	Palestine	Both	959.60295727544	0.405727150469488	204.235911927331
242	1991	Ischemic heart disease	Incidence	Rate	150	Oman	Both	1049.06941508453	0.442268122012418	204.25260960328
243	1991	Ischemic heart disease	Incidence	Rate	151	Qatar	Both	1088.07472796948	0.655338766647052	155.052293427883
244	1991	Ischemic heart disease	Incidence	Rate	152	Saudi Arabia	Both	882.82274110211	0.549907716626613	204.199764506747
245	1991	Ischemic heart disease	Incidence	Rate	153	Syrian Arab Republic	Both	1105.36026983092	0.437907493360423	204.21819727057
246	1991	Ischemic heart disease	Incidence	Rate	154	Tunisia	Both	874.99288310492	0.479543056615384	204.205804611911
247	1991	Ischemic heart disease	Incidence	Rate	155	T眉rkiye	Both	816.23103978627	0.469244066030772	204.218415008511
248	1991	Ischemic heart disease	Incidence	Rate	156	United Arab Emirates	Both	1085.30689223987	0.660739899044445	150.685455385721
249	1991	Ischemic heart disease	Incidence	Rate	157	Yemen	Both	1016.61338427708	0.222885408676441	279.970570235937
250	1991	Ischemic heart disease	Incidence	Rate	160	Afghanistan	Both	1160.77963492968	0.176472549509622	301.091759195729
251	1991	Ischemic heart disease	Incidence	Rate	161	Bangladesh	Both	505.82442804339	0.237207412585347	277.407626900239
252	1991	Ischemic heart disease	Incidence	Rate	164	Nepal	Both	531.68521323721	0.205687442933642	284.571740014222
253	1991	Ischemic heart disease	Incidence	Rate	165	Pakistan	Both	639.56066983913	0.316265666853964	209.62825942317
254	1991	Ischemic heart disease	Incidence	Rate	168	Angola	Both	383.87953831568	0.275160624620397	217.541
255	1991	Ischemic heart disease	Incidence	Rate	172	Equatorial Guinea	Both	377.74354920406	0.275296991793454	218.01617405937
256	1991	Ischemic heart disease	Incidence	Rate	173	Gabon	Both	348.48505313927	0.46156309767229	204.196154564959
257	1991	Ischemic heart disease	Incidence	Rate	175	Burundi	Both	327.05167337654	0.208495720433731	284.459535850091
258	1991	Ischemic heart disease	Incidence	Rate	176	Comoros	Both	330.57959897005	0.279145649193181	218.110206380766
259	1991	Ischemic heart disease	Incidence	Rate	177	Djibouti	Both	336.17201178588	0.338770010818962	206.522814018087
260	1991	Ischemic heart disease	Incidence	Rate	178	Eritrea	Both	316.40491309927	0.222574737210924	279.586125260171
261	1991	Ischemic heart disease	Incidence	Rate	179	Ethiopia	Both	310.97912588004	0.149599710414418	310.97912588004
262	1991	Ischemic heart disease	Incidence	Rate	181	Madagascar	Both	347.265	0.280429588849502	212.262035903777
263	1991	Ischemic heart disease	Incidence	Rate	182	Malawi	Both	333.84830651117	0.206043785604482	284.838248260716
264	1991	Ischemic heart disease	Incidence	Rate	184	Mozambique	Both	331.92966347587	0.175550435322203	301.126330525496
265	1991	Ischemic heart disease	Incidence	Rate	185	Rwanda	Both	309.52813743001	0.276194698465909	218.112701060639
266	1991	Ischemic heart disease	Incidence	Rate	186	Seychelles	Both	217.20382952059	0.582698331394814	195.611225634714
267	1991	Ischemic heart disease	Incidence	Rate	187	Somalia	Both	340.83715573314	0.0494223815231112	340.83715573314
268	1991	Ischemic heart disease	Incidence	Rate	190	Uganda	Both	308.81772654334	0.188924156324117	293.010579436322
269	1991	Ischemic heart disease	Incidence	Rate	191	Zambia	Both	320.00370977466	0.305842359512691	210.193043859902
270	1991	Ischemic heart disease	Incidence	Rate	193	Botswana	Both	357.16268940296	0.42975228585408	204.183127032271
271	1991	Ischemic heart disease	Incidence	Rate	194	Lesotho	Both	307.55053426561	0.34549657132085	204.450473683744
272	1991	Ischemic heart disease	Incidence	Rate	195	Namibia	Both	362.36884233836	0.454534440388721	204.171089858889
273	1991	Ischemic heart disease	Incidence	Rate	196	South Africa	Both	412.52592749232	0.546921135754198	204.245038699631
274	1991	Ischemic heart disease	Incidence	Rate	198	Zimbabwe	Both	354.346	0.406052876694226	204.208537837601
275	1991	Ischemic heart disease	Incidence	Rate	200	Benin	Both	363.12926820794	0.222539019363851	279.728131765468
276	1991	Ischemic heart disease	Incidence	Rate	201	Burkina Faso	Both	337.75938782942	0.133299127658948	323.270796525575
277	1991	Ischemic heart disease	Incidence	Rate	202	Cameroon	Both	321.19228854775	0.30962345806122	209.647754847641
278	1991	Ischemic heart disease	Incidence	Rate	203	Cabo Verde	Both	370.18264722313	0.282931721669337	211.847787401062
279	1991	Ischemic heart disease	Incidence	Rate	204	Chad	Both	372.475	0.117954633635022	323.269250298963
280	1991	Ischemic heart disease	Incidence	Rate	205	C么te d'Ivoire	Both	404.40682982293	0.286492681425857	212.648166633557
281	1991	Ischemic heart disease	Incidence	Rate	206	Gambia	Both	406.60988013377	0.2450101639184	275.714725489443
282	1991	Ischemic heart disease	Incidence	Rate	207	Ghana	Both	427.58929338894	0.37923925587052	204.222759732865
283	1991	Ischemic heart disease	Incidence	Rate	208	Guinea	Both	349.78011704942	0.181459390831103	300.620694629396
284	1991	Ischemic heart disease	Incidence	Rate	209	Guinea-Bissau	Both	395.97130348589	0.212505984149041	281.831117285522
285	1991	Ischemic heart disease	Incidence	Rate	210	Liberia	Both	390.69841445668	0.238212217752062	277.323992916744
286	1991	Ischemic heart disease	Incidence	Rate	211	Mali	Both	358.53905343277	0.129128150017575	323.248252290145
287	1991	Ischemic heart disease	Incidence	Rate	212	Mauritania	Both	405.99363736283	0.341135174811723	205.426887281673
288	1991	Ischemic heart disease	Incidence	Rate	213	Niger	Both	361.98242719932	0.0828482077018824	323.264449528232
289	1991	Ischemic heart disease	Incidence	Rate	214	Nigeria	Both	374.13301705393	0.308489225313095	209.652990820272
290	1991	Ischemic heart disease	Incidence	Rate	215	Sao Tome and Principe	Both	377.94452647279	0.310601028486155	209.650423118077
291	1991	Ischemic heart disease	Incidence	Rate	216	Senegal	Both	410.87950144214	0.244482178069769	275.666202104201
292	1991	Ischemic heart disease	Incidence	Rate	217	Sierra Leone	Both	421.88097340443	0.213013566916176	281.93736510357
293	1991	Ischemic heart disease	Incidence	Rate	218	Togo	Both	395.85263753733	0.274530567688902	219.247152980817
294	1991	Ischemic heart disease	Incidence	Rate	320	Cook Islands	Both	352.30493455489	0.570622775576656	201.424263465219
295	1991	Ischemic heart disease	Incidence	Rate	369	Nauru	Both	399.10532303999	0.538433557023675	204.204984381904
296	1991	Ischemic heart disease	Incidence	Rate	374	Niue	Both	377.97261694176	0.593882056791176	195.386638897589
297	1991	Ischemic heart disease	Incidence	Rate	435	South Sudan	Both	310.00334589063	0.208932715815866	284.875692280648
298	1991	Ischemic heart disease	Incidence	Rate	522	Sudan	Both	1069.62004171755	0.296473445829652	210.543398232841
299	1992	Ischemic heart disease	Incidence	Rate	6	China	Both	311.09632298863	0.475784030669638	204.223088470558
300	1992	Ischemic heart disease	Incidence	Rate	10	Cambodia	Both	227.89796187665	0.296900954885372	210.542711234531
301	1992	Ischemic heart disease	Incidence	Rate	11	Indonesia	Both	247.17433111977	0.475753157454434	204.237667032575
302	1992	Ischemic heart disease	Incidence	Rate	12	Lao People's Democratic Republic	Both	268.47108973987	0.273435312470827	219.172186298477
303	1992	Ischemic heart disease	Incidence	Rate	13	Malaysia	Both	332.07641610225	0.558186752245966	204.242203882608
304	1992	Ischemic heart disease	Incidence	Rate	14	Maldives	Both	240.57396253849	0.358252339504646	204.225278965627
305	1992	Ischemic heart disease	Incidence	Rate	15	Myanmar	Both	291.839	0.325628883748026	208.90241923102
306	1992	Ischemic heart disease	Incidence	Rate	16	Philippines	Both	226.78225637183	0.517109502298333	204.185737239729
307	1992	Ischemic heart disease	Incidence	Rate	17	Sri Lanka	Both	292.96650477767	0.533345535471094	204.253700624691
308	1992	Ischemic heart disease	Incidence	Rate	18	Thailand	Both	220.62552193731	0.525161868897941	204.173394599735
309	1992	Ischemic heart disease	Incidence	Rate	19	Timor-Leste	Both	210.666	0.279916760012752	210.666
310	1992	Ischemic heart disease	Incidence	Rate	20	Viet Nam	Both	220.51996961656	0.419781657140794	204.232170995243
311	1992	Ischemic heart disease	Incidence	Rate	22	Fiji	Both	454.52322822556	0.543188551973659	204.239147518127
312	1992	Ischemic heart disease	Incidence	Rate	23	Kiribati	Both	428.91337525885	0.415577609430112	204.231062349524
313	1992	Ischemic heart disease	Incidence	Rate	25	Micronesia (Federated States of)	Both	393.588	0.473792936437038	204.248245376439
314	1992	Ischemic heart disease	Incidence	Rate	26	Papua New Guinea	Both	350.73845706354	0.319530259271955	208.937392848145
315	1992	Ischemic heart disease	Incidence	Rate	27	Samoa	Both	406.71158480783	0.494027447933208	204.22799673842
316	1992	Ischemic heart disease	Incidence	Rate	28	Solomon Islands	Both	421.82535651881	0.311431696691098	209.66918668614
317	1992	Ischemic heart disease	Incidence	Rate	29	Tonga	Both	390.758	0.503659848303175	204.173869169437
318	1992	Ischemic heart disease	Incidence	Rate	30	Vanuatu	Both	438.23846855275	0.360893295561675	204.227108658308
319	1992	Ischemic heart disease	Incidence	Rate	33	Armenia	Both	645.75288476418	0.548974723873954	204.212482477758
320	1992	Ischemic heart disease	Incidence	Rate	34	Azerbaijan	Both	669.78516638885	0.594651335166956	195.471852189882
321	1992	Ischemic heart disease	Incidence	Rate	35	Georgia	Both	772.67327107543	0.665021427814483	145.939684005296
322	1992	Ischemic heart disease	Incidence	Rate	36	Kazakhstan	Both	674.51445617166	0.596127664006257	195.592109757498
323	1992	Ischemic heart disease	Incidence	Rate	37	Kyrgyzstan	Both	583.037	0.52790155215442	204.202055993518
324	1992	Ischemic heart disease	Incidence	Rate	38	Mongolia	Both	763.549	0.477586553799195	204.194889094249
325	1992	Ischemic heart disease	Incidence	Rate	39	Tajikistan	Both	599.86358125727	0.47574519497737	204.20453236201
326	1992	Ischemic heart disease	Incidence	Rate	40	Turkmenistan	Both	737.69714159998	0.565587505223265	204.248622300657
327	1992	Ischemic heart disease	Incidence	Rate	41	Uzbekistan	Both	688.84938095053	0.502905194308151	204.234669145739
328	1992	Ischemic heart disease	Incidence	Rate	43	Albania	Both	328.136	0.553107897492912	204.185850389868
329	1992	Ischemic heart disease	Incidence	Rate	44	Bosnia and Herzegovina	Both	375.99681631169	0.539303227421668	204.209566439371
330	1992	Ischemic heart disease	Incidence	Rate	45	Bulgaria	Both	589.53486086559	0.651186876165789	157.721440635906
331	1992	Ischemic heart disease	Incidence	Rate	46	Croatia	Both	401.35661971991	0.678093133084916	130.185627136555
332	1992	Ischemic heart disease	Incidence	Rate	47	Czechia	Both	532.68516353675	0.697577809122723	120.01234180988
333	1992	Ischemic heart disease	Incidence	Rate	48	Hungary	Both	570.957	0.660382905455002	150.592983458887
334	1992	Ischemic heart disease	Incidence	Rate	49	North Macedonia	Both	400.01254965813	0.612708856229581	180.417817365412
335	1992	Ischemic heart disease	Incidence	Rate	50	Montenegro	Both	354.79155854318	0.672664771832277	131.491581828925
336	1992	Ischemic heart disease	Incidence	Rate	51	Poland	Both	503.80380787443	0.64066179337278	172.695028929906
337	1992	Ischemic heart disease	Incidence	Rate	52	Romania	Both	518.703	0.630475081501162	175.450421741895
338	1992	Ischemic heart disease	Incidence	Rate	53	Serbia	Both	499.68632084179	0.641971993828041	172.559919828257
339	1992	Ischemic heart disease	Incidence	Rate	54	Slovakia	Both	496.68144811401	0.665830110587888	145.624363210827
340	1992	Ischemic heart disease	Incidence	Rate	55	Slovenia	Both	347.49798434368	0.737391551733707	79.2863601492955
341	1992	Ischemic heart disease	Incidence	Rate	57	Belarus	Both	629.07173207003	0.632891737136784	175.610704813257
342	1992	Ischemic heart disease	Incidence	Rate	58	Estonia	Both	612.12346043937	0.695586673779285	119.428140119237
343	1992	Ischemic heart disease	Incidence	Rate	59	Latvia	Both	509.65591024297	0.696157035504877	119.973939398083
344	1992	Ischemic heart disease	Incidence	Rate	60	Lithuania	Both	534.01366688317	0.680992879643758	130.146776966798
345	1992	Ischemic heart disease	Incidence	Rate	61	Republic of Moldova	Both	666.999	0.609664558440288	181.196453929845
346	1992	Ischemic heart disease	Incidence	Rate	62	Russian Federation	Both	757.44497123162	0.688068021982768	128.924309844379
347	1992	Ischemic heart disease	Incidence	Rate	63	Ukraine	Both	728.72495574562	0.657600333165733	150.663858465924
348	1992	Ischemic heart disease	Incidence	Rate	66	Brunei Darussalam	Both	129.47602894332	0.676702526223706	129.47602894332
349	1992	Ischemic heart disease	Incidence	Rate	68	Republic of Korea	Both	203.05174544841	0.712440841630159	82.5110650148465
350	1992	Ischemic heart disease	Incidence	Rate	69	Singapore	Both	219.71923532818	0.703427834229016	93.6256407220659
351	1992	Ischemic heart disease	Incidence	Rate	72	New Zealand	Both	493.486	0.759461372351944	74.6401968909375
352	1992	Ischemic heart disease	Incidence	Rate	75	Austria	Both	237.61077569921	0.754375285612199	74.6028047762923
353	1992	Ischemic heart disease	Incidence	Rate	77	Cyprus	Both	166.19262033726	0.666011849072818	145.692260564625
354	1992	Ischemic heart disease	Incidence	Rate	82	Greece	Both	221.62235626541	0.687055389369745	129.329144602451
355	1992	Ischemic heart disease	Incidence	Rate	86	Italy	Both	258.15589773371	0.716649746121184	81.9134815316227
356	1992	Ischemic heart disease	Incidence	Rate	87	Luxembourg	Both	135.42481654638	0.789053363703187	74.6925454399484
357	1992	Ischemic heart disease	Incidence	Rate	88	Malta	Both	170.92474412208	0.666324647620912	135.096652714572
358	1992	Ischemic heart disease	Incidence	Rate	91	Portugal	Both	180.52586119086	0.614808079780387	179.002788434189
359	1992	Ischemic heart disease	Incidence	Rate	97	Argentina	Both	347.85158125444	0.597996324377555	195.476543554599
360	1992	Ischemic heart disease	Incidence	Rate	99	Uruguay	Both	257.12366197963	0.589822355398741	195.431774265619
361	1992	Ischemic heart disease	Incidence	Rate	105	Antigua and Barbuda	Both	376.44998511986	0.624695818117472	178.120222324411
362	1992	Ischemic heart disease	Incidence	Rate	107	Barbados	Both	370.50007856792	0.662446635199289	146.092869582913
363	1992	Ischemic heart disease	Incidence	Rate	109	Cuba	Both	429.61400814664	0.566169005573441	204.222637565803
364	1992	Ischemic heart disease	Incidence	Rate	110	Dominica	Both	377.07833428262	0.569570683969256	201.626043827161
365	1992	Ischemic heart disease	Incidence	Rate	111	Dominican Republic	Both	349.64013985037	0.449953080528465	204.212082503326
366	1992	Ischemic heart disease	Incidence	Rate	112	Grenada	Both	386.639	0.455910058376885	204.251449176566
367	1992	Ischemic heart disease	Incidence	Rate	113	Guyana	Both	416.875	0.466753989262645	204.201727614721
368	1992	Ischemic heart disease	Incidence	Rate	115	Jamaica	Both	350.276	0.545088752562521	204.246
369	1992	Ischemic heart disease	Incidence	Rate	118	Suriname	Both	408.55703793319	0.510959772316403	204.209340222726
370	1992	Ischemic heart disease	Incidence	Rate	119	Trinidad and Tobago	Both	456.08916817624	0.634039551508711	173.833996136529
371	1992	Ischemic heart disease	Incidence	Rate	121	Bolivia (Plurinational State of)	Both	258.14508059349	0.434835541945787	204.221284814014
372	1992	Ischemic heart disease	Incidence	Rate	122	Ecuador	Both	248.77216451938	0.518379070003192	204.210125467459
373	1992	Ischemic heart disease	Incidence	Rate	123	Peru	Both	242.79067480802	0.513821551605533	204.209654609503
374	1992	Ischemic heart disease	Incidence	Rate	126	Costa Rica	Both	353.52855792064	0.5446242375755	204.227678431893
375	1992	Ischemic heart disease	Incidence	Rate	127	El Salvador	Both	288.86651865252	0.377076642695912	204.19421317829
376	1992	Ischemic heart disease	Incidence	Rate	129	Honduras	Both	337.81849698508	0.342305656800435	205.38235360766
377	1992	Ischemic heart disease	Incidence	Rate	131	Nicaragua	Both	321.29075857774	0.357712704444006	204.191657377674
378	1992	Ischemic heart disease	Incidence	Rate	132	Panama	Both	306.55940065091	0.55497275492945	204.208475677153
379	1992	Ischemic heart disease	Incidence	Rate	133	Venezuela (Bolivarian Republic of)	Both	363.96688597807	0.529517990878198	204.207999720024
380	1992	Ischemic heart disease	Incidence	Rate	139	Algeria	Both	1123.04248978723	0.475950937138063	204.205506051281
381	1992	Ischemic heart disease	Incidence	Rate	140	Bahrain	Both	1106.98150392693	0.596040229262693	195.604186567807
382	1992	Ischemic heart disease	Incidence	Rate	141	Egypt	Both	1078.65326489639	0.437744555478775	204.222700212256
383	1992	Ischemic heart disease	Incidence	Rate	142	Iran (Islamic Republic of)	Both	1035.07825199824	0.480626696650433	204.18377645699
384	1992	Ischemic heart disease	Incidence	Rate	143	Iraq	Both	1030.60301839142	0.42035359441045	204.187395025175
385	1992	Ischemic heart disease	Incidence	Rate	144	Jordan	Both	959.70215706661	0.547458846457137	204.22781403932
386	1992	Ischemic heart disease	Incidence	Rate	145	Kuwait	Both	1087.43818708874	0.670159110400931	133.88708366153
387	1992	Ischemic heart disease	Incidence	Rate	146	Lebanon	Both	998.20627832383	0.541793515767809	204.216517724702
388	1992	Ischemic heart disease	Incidence	Rate	147	Libya	Both	873.32002614063	0.55446822725249	204.263726803712
389	1992	Ischemic heart disease	Incidence	Rate	148	Morocco	Both	1008.04522909172	0.371187194023026	204.202942355548
390	1992	Ischemic heart disease	Incidence	Rate	149	Palestine	Both	960.32727839728	0.411146868747336	204.225343200162
391	1992	Ischemic heart disease	Incidence	Rate	150	Oman	Both	1074.55448205114	0.457737972074553	204.175970883674
392	1992	Ischemic heart disease	Incidence	Rate	151	Qatar	Both	1106.85546894038	0.660673763366912	150.526952470428
393	1992	Ischemic heart disease	Incidence	Rate	152	Saudi Arabia	Both	888.28206376009	0.561144266304623	204.221752629082
394	1992	Ischemic heart disease	Incidence	Rate	153	Syrian Arab Republic	Both	1122.52311828894	0.445904235849208	204.19940590879
395	1992	Ischemic heart disease	Incidence	Rate	154	Tunisia	Both	880.10410342825	0.488285281381984	204.245404233032
396	1992	Ischemic heart disease	Incidence	Rate	155	T眉rkiye	Both	807.70785524578	0.476814569059173	204.228982759533
397	1992	Ischemic heart disease	Incidence	Rate	156	United Arab Emirates	Both	1085.44092450992	0.675926211137966	131.384858775226
398	1992	Ischemic heart disease	Incidence	Rate	157	Yemen	Both	1015.64045406321	0.230415045958638	279.556319329085
399	1992	Ischemic heart disease	Incidence	Rate	160	Afghanistan	Both	1163.72967788543	0.179633724437178	300.579918243734
400	1992	Ischemic heart disease	Incidence	Rate	161	Bangladesh	Both	500.65429411767	0.245247955858354	275.522610191764
401	1992	Ischemic heart disease	Incidence	Rate	164	Nepal	Both	525.30675019128	0.212113089793247	281.843478235622
402	1992	Ischemic heart disease	Incidence	Rate	165	Pakistan	Both	644.58735896667	0.322248050692924	209.010319706925
403	1992	Ischemic heart disease	Incidence	Rate	168	Angola	Both	382.02197227481	0.279231499654396	219.761585284918
404	1992	Ischemic heart disease	Incidence	Rate	172	Equatorial Guinea	Both	376.75590540855	0.283487763833002	212.238812563584
405	1992	Ischemic heart disease	Incidence	Rate	173	Gabon	Both	349.185	0.467024048058252	204.210957583425
406	1992	Ischemic heart disease	Incidence	Rate	175	Burundi	Both	327.65356297051	0.210864619064193	284.809448894727
407	1992	Ischemic heart disease	Incidence	Rate	176	Comoros	Both	330.641	0.288506271423925	212.65414702379
408	1992	Ischemic heart disease	Incidence	Rate	177	Djibouti	Both	336.32108731809	0.340986061300938	205.307529099878
409	1992	Ischemic heart disease	Incidence	Rate	178	Eritrea	Both	315.09165055826	0.230296065775865	279.658876779744
410	1992	Ischemic heart disease	Incidence	Rate	179	Ethiopia	Both	307.22893689672	0.15017438640674	307.22893689672
411	1992	Ischemic heart disease	Incidence	Rate	181	Madagascar	Both	349.847	0.280501282838033	212.679073747627
412	1992	Ischemic heart disease	Incidence	Rate	182	Malawi	Both	331.98168194886	0.206732358761786	284.469658060177
413	1992	Ischemic heart disease	Incidence	Rate	184	Mozambique	Both	326.80845366318	0.17728518828037	301.114608710835
414	1992	Ischemic heart disease	Incidence	Rate	185	Rwanda	Both	309.84845348389	0.277178171463842	218.514013746436
415	1992	Ischemic heart disease	Incidence	Rate	186	Seychelles	Both	217.75926324313	0.590052918893135	195.302019203943
416	1992	Ischemic heart disease	Incidence	Rate	187	Somalia	Both	339.02458578994	0.050115531337966	339.02458578994
417	1992	Ischemic heart disease	Incidence	Rate	190	Uganda	Both	307.48300541105	0.191003433034892	292.957899846004
418	1992	Ischemic heart disease	Incidence	Rate	191	Zambia	Both	317.97270845502	0.307316277250908	210.095186684298
419	1992	Ischemic heart disease	Incidence	Rate	193	Botswana	Both	359.151	0.440490843191281	204.191305513411
420	1992	Ischemic heart disease	Incidence	Rate	194	Lesotho	Both	306.75265136619	0.352169629526247	204.278929144526
421	1992	Ischemic heart disease	Incidence	Rate	195	Namibia	Both	361.90416102571	0.460021313919932	204.23964155283
422	1992	Ischemic heart disease	Incidence	Rate	196	South Africa	Both	406.45760362453	0.552066898744688	204.198539157296
423	1992	Ischemic heart disease	Incidence	Rate	198	Zimbabwe	Both	356.06114897477	0.412083825921141	204.207967639012
424	1992	Ischemic heart disease	Incidence	Rate	200	Benin	Both	361.49430321105	0.226323465232837	279.527191497467
425	1992	Ischemic heart disease	Incidence	Rate	201	Burkina Faso	Both	336.226	0.136594798422558	323.24651177122
426	1992	Ischemic heart disease	Incidence	Rate	202	Cameroon	Both	325.23832909562	0.315601268856928	209.633178232258
427	1992	Ischemic heart disease	Incidence	Rate	203	Cabo Verde	Both	371.85309976963	0.288460371177891	213.051690998587
428	1992	Ischemic heart disease	Incidence	Rate	204	Chad	Both	371.25262631573	0.121132831941026	323.285315505402
429	1992	Ischemic heart disease	Incidence	Rate	205	C么te d'Ivoire	Both	407.91348068039	0.293451293054487	210.534169744425
430	1992	Ischemic heart disease	Incidence	Rate	206	Gambia	Both	407.85938723524	0.251087863304524	275.573891781111
431	1992	Ischemic heart disease	Incidence	Rate	207	Ghana	Both	431.40806422958	0.384856767297978	204.189200227326
432	1992	Ischemic heart disease	Incidence	Rate	208	Guinea	Both	349.12631254833	0.184485016316931	297.789014775273
433	1992	Ischemic heart disease	Incidence	Rate	209	Guinea-Bissau	Both	396.98052944503	0.217026088469754	281.780885777189
434	1992	Ischemic heart disease	Incidence	Rate	210	Liberia	Both	390.74512874771	0.23828331265798	277.429635949492
435	1992	Ischemic heart disease	Incidence	Rate	211	Mali	Both	357.70696490966	0.131537448786118	323.243625915825
436	1992	Ischemic heart disease	Incidence	Rate	212	Mauritania	Both	404.64039122409	0.346531288170585	204.490818006526
437	1992	Ischemic heart disease	Incidence	Rate	213	Niger	Both	360.38204593574	0.0847715776568405	323.342648429562
438	1992	Ischemic heart disease	Incidence	Rate	214	Nigeria	Both	373.61503993415	0.311234052054088	209.642054570308
439	1992	Ischemic heart disease	Incidence	Rate	215	Sao Tome and Principe	Both	379.671	0.3115154473454	209.671235830241
440	1992	Ischemic heart disease	Incidence	Rate	216	Senegal	Both	407.447	0.250416531795468	275.633060575821
441	1992	Ischemic heart disease	Incidence	Rate	217	Sierra Leone	Both	419.84529282234	0.214223040293117	281.986704287305
442	1992	Ischemic heart disease	Incidence	Rate	218	Togo	Both	397.47597969697	0.278789310483021	220.253044877554
443	1992	Ischemic heart disease	Incidence	Rate	320	Cook Islands	Both	353.603	0.57712346797279	197.06984937866
444	1992	Ischemic heart disease	Incidence	Rate	369	Nauru	Both	400.52653981323	0.537038892847501	204.232346761408
445	1992	Ischemic heart disease	Incidence	Rate	374	Niue	Both	379.98519215835	0.599881243015555	184.947509189114
446	1992	Ischemic heart disease	Incidence	Rate	435	South Sudan	Both	308.13399149697	0.21119940064631	284.302544446063
447	1992	Ischemic heart disease	Incidence	Rate	522	Sudan	Both	1070.60957628447	0.30086367654421	210.150161049437
448	1993	Ischemic heart disease	Incidence	Rate	6	China	Both	310.564	0.484353830709851	204.217341388308
449	1993	Ischemic heart disease	Incidence	Rate	10	Cambodia	Both	229.05992887874	0.301627201679918	210.184361867808
450	1993	Ischemic heart disease	Incidence	Rate	11	Indonesia	Both	249.58286390679	0.484775240859362	204.229448243966
451	1993	Ischemic heart disease	Incidence	Rate	12	Lao People's Democratic Republic	Both	270.34024618012	0.278140417914198	220.254746586519
452	1993	Ischemic heart disease	Incidence	Rate	13	Malaysia	Both	339.87794412261	0.565845656303133	204.25030585693
453	1993	Ischemic heart disease	Incidence	Rate	14	Maldives	Both	240.63054075812	0.372806998520911	204.201516997296
454	1993	Ischemic heart disease	Incidence	Rate	15	Myanmar	Both	294.85398951194	0.329707434417887	207.811830131982
455	1993	Ischemic heart disease	Incidence	Rate	16	Philippines	Both	230.077	0.520600378172241	204.201878105698
456	1993	Ischemic heart disease	Incidence	Rate	17	Sri Lanka	Both	297.87005779637	0.538891102297622	204.19483987984
457	1993	Ischemic heart disease	Incidence	Rate	18	Thailand	Both	220.91264111431	0.534303709087494	204.202868761227
458	1993	Ischemic heart disease	Incidence	Rate	19	Timor-Leste	Both	210.316	0.289266628937942	210.316
459	1993	Ischemic heart disease	Incidence	Rate	20	Viet Nam	Both	220.70544211606	0.427072184949202	204.19298121922
460	1993	Ischemic heart disease	Incidence	Rate	22	Fiji	Both	459.14420059329	0.547776473718793	204.253209054867
461	1993	Ischemic heart disease	Incidence	Rate	23	Kiribati	Both	429.12817807641	0.418481660624087	204.235903248192
462	1993	Ischemic heart disease	Incidence	Rate	25	Micronesia (Federated States of)	Both	393.77688057704	0.479939595446532	204.20600368132
463	1993	Ischemic heart disease	Incidence	Rate	26	Papua New Guinea	Both	349.46612344127	0.32500598378048	208.962502355047
464	1993	Ischemic heart disease	Incidence	Rate	27	Samoa	Both	408.27572779581	0.497079263536296	204.22463603826
465	1993	Ischemic heart disease	Incidence	Rate	28	Solomon Islands	Both	426.19565334961	0.31715109185957	209.660422059421
466	1993	Ischemic heart disease	Incidence	Rate	29	Tonga	Both	392.07054986091	0.508904449646887	204.24612888353
467	1993	Ischemic heart disease	Incidence	Rate	30	Vanuatu	Both	441.49734416459	0.364444155251801	204.184744349207
468	1993	Ischemic heart disease	Incidence	Rate	33	Armenia	Both	644.46125104624	0.551214673543035	204.183468140694
469	1993	Ischemic heart disease	Incidence	Rate	34	Azerbaijan	Both	676.02360602468	0.59354267649819	195.459
470	1993	Ischemic heart disease	Incidence	Rate	35	Georgia	Both	767.66053394868	0.663466862184598	146.289234692275
471	1993	Ischemic heart disease	Incidence	Rate	36	Kazakhstan	Both	693.95382259137	0.603138328452166	183.990247636675
472	1993	Ischemic heart disease	Incidence	Rate	37	Kyrgyzstan	Both	587.27041587132	0.532431008334573	204.205909863472
473	1993	Ischemic heart disease	Incidence	Rate	38	Mongolia	Both	768.68064090224	0.482726727049412	204.206495100711
474	1993	Ischemic heart disease	Incidence	Rate	39	Tajikistan	Both	606.12435624985	0.478238812995371	204.208699817201
475	1993	Ischemic heart disease	Incidence	Rate	40	Turkmenistan	Both	747.349	0.567174449333284	204.201936081636
476	1993	Ischemic heart disease	Incidence	Rate	41	Uzbekistan	Both	735.27577608244	0.506556615160302	204.215130734143
477	1993	Ischemic heart disease	Incidence	Rate	43	Albania	Both	325.69121354551	0.552453327893755	204.231640863602
478	1993	Ischemic heart disease	Incidence	Rate	44	Bosnia and Herzegovina	Both	375.74277907535	0.53603188160081	204.207272544295
479	1993	Ischemic heart disease	Incidence	Rate	45	Bulgaria	Both	601.79175445686	0.659161569264411	150.391139282855
480	1993	Ischemic heart disease	Incidence	Rate	46	Croatia	Both	386.84952733282	0.678221047043161	130.48557659465
481	1993	Ischemic heart disease	Incidence	Rate	47	Czechia	Both	525.26956003903	0.710853415862456	85.6069580430004
482	1993	Ischemic heart disease	Incidence	Rate	48	Hungary	Both	568.31164949022	0.667543556201878	134.34475949041
483	1993	Ischemic heart disease	Incidence	Rate	49	North Macedonia	Both	407.79156555854	0.613195098529578	180.666513115282
484	1993	Ischemic heart disease	Incidence	Rate	50	Montenegro	Both	355.80027524709	0.668665719204089	134.486572705819
485	1993	Ischemic heart disease	Incidence	Rate	51	Poland	Both	508.66682676957	0.648950499724012	157.911948356502
486	1993	Ischemic heart disease	Incidence	Rate	52	Romania	Both	517.31352491935	0.633801422118109	173.849992468317
487	1993	Ischemic heart disease	Incidence	Rate	53	Serbia	Both	503.43045506343	0.642096034424249	172.548538280286
488	1993	Ischemic heart disease	Incidence	Rate	54	Slovakia	Both	483.31	0.67596793706605	131.379115604801
489	1993	Ischemic heart disease	Incidence	Rate	55	Slovenia	Both	345.76021304566	0.741774171511168	77.907870298637
490	1993	Ischemic heart disease	Incidence	Rate	57	Belarus	Both	642.27858114766	0.639394169351269	172.658713532285
491	1993	Ischemic heart disease	Incidence	Rate	58	Estonia	Both	605.65120939506	0.703693149995024	93.8257612600572
492	1993	Ischemic heart disease	Incidence	Rate	59	Latvia	Both	510.04186758991	0.705249855159515	92.9000151244038
493	1993	Ischemic heart disease	Incidence	Rate	60	Lithuania	Both	519.59398342962	0.687480621018131	128.915915066531
494	1993	Ischemic heart disease	Incidence	Rate	61	Republic of Moldova	Both	672.31188271319	0.614152920432239	180.922721341381
495	1993	Ischemic heart disease	Incidence	Rate	62	Russian Federation	Both	767.99380839943	0.692036194318927	128.89100099841
496	1993	Ischemic heart disease	Incidence	Rate	63	Ukraine	Both	750.60351784825	0.66286740459174	145.883005040101
497	1993	Ischemic heart disease	Incidence	Rate	66	Brunei Darussalam	Both	128.98003755948	0.682175439911044	128.98003755948
498	1993	Ischemic heart disease	Incidence	Rate	68	Republic of Korea	Both	199.17066061452	0.722286739631754	81.5092357056056
499	1993	Ischemic heart disease	Incidence	Rate	69	Singapore	Both	219.46696007098	0.712315203759158	83.0038470263597
500	1993	Ischemic heart disease	Incidence	Rate	72	New Zealand	Both	497.85394157499	0.763634604405382	74.7979201853669
501	1993	Ischemic heart disease	Incidence	Rate	75	Austria	Both	239.08734903849	0.758804553724473	74.6112637241993
502	1993	Ischemic heart disease	Incidence	Rate	77	Cyprus	Both	169.68996289716	0.677547476543954	130.10861306329
503	1993	Ischemic heart disease	Incidence	Rate	82	Greece	Both	223.26	0.69332892644804	128.392638665453
504	1993	Ischemic heart disease	Incidence	Rate	86	Italy	Both	256.29732477463	0.721720992266354	81.5106134541789
505	1993	Ischemic heart disease	Incidence	Rate	87	Luxembourg	Both	130.083	0.792843836314663	74.7073112081873
506	1993	Ischemic heart disease	Incidence	Rate	88	Malta	Both	172.50869060964	0.672120257474545	131.698096797034
507	1993	Ischemic heart disease	Incidence	Rate	91	Portugal	Both	180.75297240041	0.622101176817746	179.011302878067
508	1993	Ischemic heart disease	Incidence	Rate	97	Argentina	Both	342.24413387777	0.603739312309972	183.728391138347
509	1993	Ischemic heart disease	Incidence	Rate	99	Uruguay	Both	255.97755455476	0.592295025274764	195.46366832953
510	1993	Ischemic heart disease	Incidence	Rate	105	Antigua and Barbuda	Both	376.49026291007	0.630075853661038	175.550938462738
511	1993	Ischemic heart disease	Incidence	Rate	107	Barbados	Both	371.91552515826	0.668815011829235	134.117
512	1993	Ischemic heart disease	Incidence	Rate	109	Cuba	Both	424.71964427436	0.565441046515952	204.190189224775
513	1993	Ischemic heart disease	Incidence	Rate	110	Dominica	Both	377.06785451132	0.578811810513113	195.576821277797
514	1993	Ischemic heart disease	Incidence	Rate	111	Dominican Republic	Both	348.23252638234	0.454229297152068	204.258355857193
515	1993	Ischemic heart disease	Incidence	Rate	112	Grenada	Both	386.90535693158	0.465994889867929	204.203623007667
516	1993	Ischemic heart disease	Incidence	Rate	113	Guyana	Both	417.42679905168	0.472174228924914	204.245809763298
517	1993	Ischemic heart disease	Incidence	Rate	115	Jamaica	Both	349.45739807715	0.551218491600381	204.197158589414
518	1993	Ischemic heart disease	Incidence	Rate	118	Suriname	Both	409.91641094358	0.514419436992343	204.205676791145
519	1993	Ischemic heart disease	Incidence	Rate	119	Trinidad and Tobago	Both	457.54526703621	0.639191913980039	172.694375059627
520	1993	Ischemic heart disease	Incidence	Rate	121	Bolivia (Plurinational State of)	Both	257.65361448911	0.440601645503372	204.219314623833
521	1993	Ischemic heart disease	Incidence	Rate	122	Ecuador	Both	247.94547436909	0.520707290609383	204.15244413729
522	1993	Ischemic heart disease	Incidence	Rate	123	Peru	Both	240.65758915204	0.515981506410929	204.256411184231
523	1993	Ischemic heart disease	Incidence	Rate	126	Costa Rica	Both	352.47833078456	0.549946625586597	204.234700136455
524	1993	Ischemic heart disease	Incidence	Rate	127	El Salvador	Both	289.31371641116	0.380307326030095	204.187690165325
525	1993	Ischemic heart disease	Incidence	Rate	129	Honduras	Both	342.28536123284	0.347838445661094	204.388016506457
526	1993	Ischemic heart disease	Incidence	Rate	131	Nicaragua	Both	322.27081244308	0.36356206850317	204.261814024923
527	1993	Ischemic heart disease	Incidence	Rate	132	Panama	Both	305.789	0.55916866562951	204.206464915734
528	1993	Ischemic heart disease	Incidence	Rate	133	Venezuela (Bolivarian Republic of)	Both	361.44008486495	0.536279978196324	204.251222446834
529	1993	Ischemic heart disease	Incidence	Rate	139	Algeria	Both	1127.1117102116	0.483255591216591	204.212405854821
530	1993	Ischemic heart disease	Incidence	Rate	140	Bahrain	Both	1112.08197236906	0.602165621752441	183.79248901683
531	1993	Ischemic heart disease	Incidence	Rate	141	Egypt	Both	1077.37956998047	0.448490053084385	204.226154370112
532	1993	Ischemic heart disease	Incidence	Rate	142	Iran (Islamic Republic of)	Both	1043.27273995902	0.492277025057908	204.224371584351
533	1993	Ischemic heart disease	Incidence	Rate	143	Iraq	Both	1030.87209538415	0.42483493253075	204.206016708959
534	1993	Ischemic heart disease	Incidence	Rate	144	Jordan	Both	956.25491221051	0.552182350404081	204.178689010349
535	1993	Ischemic heart disease	Incidence	Rate	145	Kuwait	Both	1086.95564566096	0.670036252235978	134.11360081433
536	1993	Ischemic heart disease	Incidence	Rate	146	Lebanon	Both	995.07471344777	0.544581306172966	204.215247662695
537	1993	Ischemic heart disease	Incidence	Rate	147	Libya	Both	871.97745415116	0.566798415093121	204.224
538	1993	Ischemic heart disease	Incidence	Rate	148	Morocco	Both	1007.25879338902	0.37677897731043	204.205680120613
539	1993	Ischemic heart disease	Incidence	Rate	149	Palestine	Both	961.133	0.416779648694491	204.235117072896
540	1993	Ischemic heart disease	Incidence	Rate	150	Oman	Both	1094.79849299017	0.474999032775331	204.223974721811
541	1993	Ischemic heart disease	Incidence	Rate	151	Qatar	Both	1122.50155096181	0.666194398536698	134.516832203012
542	1993	Ischemic heart disease	Incidence	Rate	152	Saudi Arabia	Both	893.87407032111	0.572186913451422	196.798497684631
543	1993	Ischemic heart disease	Incidence	Rate	153	Syrian Arab Republic	Both	1136.53101431192	0.45414785985736	204.18294693268
544	1993	Ischemic heart disease	Incidence	Rate	154	Tunisia	Both	884.62186834123	0.496852038879262	204.243551123012
545	1993	Ischemic heart disease	Incidence	Rate	155	T眉rkiye	Both	799.29600700004	0.484656970229106	204.219275205798
546	1993	Ischemic heart disease	Incidence	Rate	156	United Arab Emirates	Both	1085.52446320898	0.689463800557258	128.866067463804
547	1993	Ischemic heart disease	Incidence	Rate	157	Yemen	Both	1014.07939353929	0.238025246263208	277.508949781691
548	1993	Ischemic heart disease	Incidence	Rate	160	Afghanistan	Both	1164.7711338321	0.18018371261059	300.586024507379
549	1993	Ischemic heart disease	Incidence	Rate	161	Bangladesh	Both	495.89351263992	0.252090719955727	275.680510348111
550	1993	Ischemic heart disease	Incidence	Rate	164	Nepal	Both	520.47812410834	0.218843431287675	282.000297078613
551	1993	Ischemic heart disease	Incidence	Rate	165	Pakistan	Both	649.69649496477	0.328219252463403	207.781270244115
552	1993	Ischemic heart disease	Incidence	Rate	168	Angola	Both	380.41832485528	0.281867702816568	212.488607071037
553	1993	Ischemic heart disease	Incidence	Rate	172	Equatorial Guinea	Both	375.75958781336	0.292236031708562	210.549424152505
554	1993	Ischemic heart disease	Incidence	Rate	173	Gabon	Both	349.83228195652	0.472394	204.217686522264
555	1993	Ischemic heart disease	Incidence	Rate	175	Burundi	Both	328.11338945402	0.213249386007653	281.654724846681
556	1993	Ischemic heart disease	Incidence	Rate	176	Comoros	Both	330.76305058275	0.297607416571855	210.607849262561
557	1993	Ischemic heart disease	Incidence	Rate	177	Djibouti	Both	336.50174726603	0.344904393563471	204.376386870265
558	1993	Ischemic heart disease	Incidence	Rate	178	Eritrea	Both	313.96393052821	0.239385041260314	277.339003600397
559	1993	Ischemic heart disease	Incidence	Rate	179	Ethiopia	Both	304.15641576802	0.151582364387045	304.15641576802
560	1993	Ischemic heart disease	Incidence	Rate	181	Madagascar	Both	351.91570870858	0.280204299153331	212.580922586537
561	1993	Ischemic heart disease	Incidence	Rate	182	Malawi	Both	330.85921342572	0.20809120460636	284.363778441837
562	1993	Ischemic heart disease	Incidence	Rate	184	Mozambique	Both	323.06226160957	0.179851807348523	300.596196684528
563	1993	Ischemic heart disease	Incidence	Rate	185	Rwanda	Both	309.999	0.276980133306619	219.548856109299
564	1993	Ischemic heart disease	Incidence	Rate	186	Seychelles	Both	218.149	0.598044193906834	195.516295393796
565	1993	Ischemic heart disease	Incidence	Rate	187	Somalia	Both	337.73887688176	0.0507979992557536	337.73887688176
566	1993	Ischemic heart disease	Incidence	Rate	190	Uganda	Both	306.65694507997	0.193557455978809	293.18
567	1993	Ischemic heart disease	Incidence	Rate	191	Zambia	Both	316.45702430374	0.308780208280919	209.609
568	1993	Ischemic heart disease	Incidence	Rate	193	Botswana	Both	361.12290424717	0.450523613884069	204.211649465231
569	1993	Ischemic heart disease	Incidence	Rate	194	Lesotho	Both	306.31776649781	0.358780457204597	204.236722120722
570	1993	Ischemic heart disease	Incidence	Rate	195	Namibia	Both	361.53225762513	0.465734134805029	204.184988453531
571	1993	Ischemic heart disease	Incidence	Rate	196	South Africa	Both	401.88842626064	0.557198439031159	204.19267669498
572	1993	Ischemic heart disease	Incidence	Rate	198	Zimbabwe	Both	357.78502470554	0.417974200219438	204.203957086918
573	1993	Ischemic heart disease	Incidence	Rate	200	Benin	Both	360.27341503705	0.230312593690675	279.677907278456
574	1993	Ischemic heart disease	Incidence	Rate	201	Burkina Faso	Both	335.171	0.139825464930799	323.354674344887
575	1993	Ischemic heart disease	Incidence	Rate	202	Cameroon	Both	329.15441708282	0.320831654317412	208.951211055249
576	1993	Ischemic heart disease	Incidence	Rate	203	Cabo Verde	Both	373.361	0.294517285990211	210.547962534636
577	1993	Ischemic heart disease	Incidence	Rate	204	Chad	Both	370.59862521058	0.123600072412422	323.34000851556
578	1993	Ischemic heart disease	Incidence	Rate	205	C么te d'Ivoire	Both	410.87255650896	0.299743215098528	210.109770647198
579	1993	Ischemic heart disease	Incidence	Rate	206	Gambia	Both	409.05026802654	0.25699614074155	274.104805332034
580	1993	Ischemic heart disease	Incidence	Rate	207	Ghana	Both	434.42949778009	0.389968494182018	204.238274097257
581	1993	Ischemic heart disease	Incidence	Rate	208	Guinea	Both	348.75791986852	0.187686241926773	297.786421781415
582	1993	Ischemic heart disease	Incidence	Rate	209	Guinea-Bissau	Both	397.76415615852	0.221678978443034	282.078763254239
583	1993	Ischemic heart disease	Incidence	Rate	210	Liberia	Both	390.93300257022	0.235984406116034	277.278311260711
584	1993	Ischemic heart disease	Incidence	Rate	211	Mali	Both	357.21828140706	0.134177054462465	323.279515236151
585	1993	Ischemic heart disease	Incidence	Rate	212	Mauritania	Both	403.56742113645	0.35217657188477	204.216522808592
586	1993	Ischemic heart disease	Incidence	Rate	213	Niger	Both	359.16210448576	0.0866964903938328	323.26350705959
587	1993	Ischemic heart disease	Incidence	Rate	214	Nigeria	Both	373.41979401363	0.313983059877659	209.631026863918
588	1993	Ischemic heart disease	Incidence	Rate	215	Sao Tome and Principe	Both	381.33913179104	0.31274355801833	209.642
589	1993	Ischemic heart disease	Incidence	Rate	216	Senegal	Both	404.82086342351	0.255767963935604	275.507889730023
590	1993	Ischemic heart disease	Incidence	Rate	217	Sierra Leone	Both	418.085	0.216089200983916	281.922747221298
591	1993	Ischemic heart disease	Incidence	Rate	218	Togo	Both	398.88136134492	0.281224630552395	213.182974873025
592	1993	Ischemic heart disease	Incidence	Rate	320	Cook Islands	Both	354.57946156779	0.584059175401459	195.417305332234
593	1993	Ischemic heart disease	Incidence	Rate	369	Nauru	Both	401.86799664954	0.535059741994823	204.197971588811
594	1993	Ischemic heart disease	Incidence	Rate	374	Niue	Both	381.67541689111	0.605514778865402	184.507041082886
595	1993	Ischemic heart disease	Incidence	Rate	435	South Sudan	Both	306.80505502759	0.213416470699326	281.900766409788
596	1993	Ischemic heart disease	Incidence	Rate	522	Sudan	Both	1070.92673532462	0.305409325988089	210.166495543294
597	1994	Ischemic heart disease	Incidence	Rate	6	China	Both	310.96139682937	0.49257864459854	204.253455677046
598	1994	Ischemic heart disease	Incidence	Rate	10	Cambodia	Both	229.58211209511	0.305722592004088	210.175625748288
599	1994	Ischemic heart disease	Incidence	Rate	11	Indonesia	Both	251.17955778392	0.493607099523711	204.174241729825
600	1994	Ischemic heart disease	Incidence	Rate	12	Lao People's Democratic Republic	Both	271.278	0.283270229855729	213.300468404552
601	1994	Ischemic heart disease	Incidence	Rate	13	Malaysia	Both	345.20499671204	0.574380445989544	196.542112895892
602	1994	Ischemic heart disease	Incidence	Rate	14	Maldives	Both	240.31430428708	0.388081604129663	204.195249399139
603	1994	Ischemic heart disease	Incidence	Rate	15	Myanmar	Both	296.658	0.334290120297598	207.850798151828
604	1994	Ischemic heart disease	Incidence	Rate	16	Philippines	Both	232.60074633043	0.524613606961947	204.234938564048
605	1994	Ischemic heart disease	Incidence	Rate	17	Sri Lanka	Both	300.68695995641	0.545124551180714	204.204332551305
606	1994	Ischemic heart disease	Incidence	Rate	18	Thailand	Both	220.88053525549	0.543325546554827	204.195717961022
607	1994	Ischemic heart disease	Incidence	Rate	19	Timor-Leste	Both	209.91477409384	0.298763188841394	209.91477409384
608	1994	Ischemic heart disease	Incidence	Rate	20	Viet Nam	Both	220.70406846045	0.435106272492167	204.215288889937
609	1994	Ischemic heart disease	Incidence	Rate	22	Fiji	Both	461.78486612635	0.552849019704515	204.254923616636
610	1994	Ischemic heart disease	Incidence	Rate	23	Kiribati	Both	429.13009747399	0.421716217125176	204.182382927069
611	1994	Ischemic heart disease	Incidence	Rate	25	Micronesia (Federated States of)	Both	393.73607133162	0.485300005800881	204.226709790595
612	1994	Ischemic heart disease	Incidence	Rate	26	Papua New Guinea	Both	348.799	0.330664467960637	207.735616515651
613	1994	Ischemic heart disease	Incidence	Rate	27	Samoa	Both	409.30316533083	0.499484836329879	204.224930903619
614	1994	Ischemic heart disease	Incidence	Rate	28	Solomon Islands	Both	428.70084013809	0.323300246722871	208.970601520703
615	1994	Ischemic heart disease	Incidence	Rate	29	Tonga	Both	392.89690922149	0.514207834722848	204.185725681478
616	1994	Ischemic heart disease	Incidence	Rate	30	Vanuatu	Both	443.82456371172	0.368501002014456	204.235571508007
617	1994	Ischemic heart disease	Incidence	Rate	33	Armenia	Both	643.85382596473	0.553783844340157	204.207752960815
618	1994	Ischemic heart disease	Incidence	Rate	34	Azerbaijan	Both	681.25563375148	0.5920887850585	195.390560052191
619	1994	Ischemic heart disease	Incidence	Rate	35	Georgia	Both	761.90172857901	0.658134139130798	150.607460212687
620	1994	Ischemic heart disease	Incidence	Rate	36	Kazakhstan	Both	711.19331199698	0.610591100120018	181.331171320971
621	1994	Ischemic heart disease	Incidence	Rate	37	Kyrgyzstan	Both	591.41157294531	0.536232980141406	204.23152430817
622	1994	Ischemic heart disease	Incidence	Rate	38	Mongolia	Both	773.55588158535	0.488276683033118	204.193436757932
623	1994	Ischemic heart disease	Incidence	Rate	39	Tajikistan	Both	612.28271280779	0.478726011215724	204.17969293559
624	1994	Ischemic heart disease	Incidence	Rate	40	Turkmenistan	Both	754.96926972249	0.567288975507041	204.221384383538
625	1994	Ischemic heart disease	Incidence	Rate	41	Uzbekistan	Both	775.32264827588	0.5110185249116	204.244487193737
626	1994	Ischemic heart disease	Incidence	Rate	43	Albania	Both	323.50880473394	0.553763669315605	204.23942614431
627	1994	Ischemic heart disease	Incidence	Rate	44	Bosnia and Herzegovina	Both	374.78207728253	0.533853389744284	204.237904210833
628	1994	Ischemic heart disease	Incidence	Rate	45	Bulgaria	Both	610.45145665138	0.667430460276086	134.242269867174
629	1994	Ischemic heart disease	Incidence	Rate	46	Croatia	Both	371.94242668522	0.677548132655056	130.447114554045
630	1994	Ischemic heart disease	Incidence	Rate	47	Czechia	Both	517.86226175765	0.725969686167497	81.3927821417718
631	1994	Ischemic heart disease	Incidence	Rate	48	Hungary	Both	564.74776407766	0.675051406249796	131.444621025786
632	1994	Ischemic heart disease	Incidence	Rate	49	North Macedonia	Both	412.81737638615	0.614362905009181	181.156902583142
633	1994	Ischemic heart disease	Incidence	Rate	50	Montenegro	Both	356.44623690079	0.665011931002947	145.49282903989
634	1994	Ischemic heart disease	Incidence	Rate	51	Poland	Both	509.18628710114	0.658010514323026	150.586671295676
635	1994	Ischemic heart disease	Incidence	Rate	52	Romania	Both	515.09096576105	0.638371931788576	173.734
636	1994	Ischemic heart disease	Incidence	Rate	53	Serbia	Both	506.21037304066	0.642223220931048	172.578402234539
637	1994	Ischemic heart disease	Incidence	Rate	54	Slovakia	Both	468.93851484423	0.688136476595487	128.821207116678
638	1994	Ischemic heart disease	Incidence	Rate	55	Slovenia	Both	343.19805823863	0.746234861332899	74.717119783499
639	1994	Ischemic heart disease	Incidence	Rate	57	Belarus	Both	653.05815712675	0.64465278058669	171.731059037716
640	1994	Ischemic heart disease	Incidence	Rate	58	Estonia	Both	598.92576724898	0.708456180899464	85.8223463852617
641	1994	Ischemic heart disease	Incidence	Rate	59	Latvia	Both	508.37524593233	0.712531352821191	82.3223397306483
642	1994	Ischemic heart disease	Incidence	Rate	60	Lithuania	Both	504.23677806721	0.69115165298429	128.818609871437
643	1994	Ischemic heart disease	Incidence	Rate	61	Republic of Moldova	Both	675.64716786066	0.617603766824611	179.426228373934
644	1994	Ischemic heart disease	Incidence	Rate	62	Russian Federation	Both	779.35614971603	0.694144966076361	128.408194993692
645	1994	Ischemic heart disease	Incidence	Rate	63	Ukraine	Both	770.78024754359	0.665506374866164	145.975950364175
646	1994	Ischemic heart disease	Incidence	Rate	66	Brunei Darussalam	Both	128.601	0.68739409348098	128.601
647	1994	Ischemic heart disease	Incidence	Rate	68	Republic of Korea	Both	194.48557096675	0.732197906155207	80.7478059789307
648	1994	Ischemic heart disease	Incidence	Rate	69	Singapore	Both	218.93743628003	0.721256796938456	81.679099799179
649	1994	Ischemic heart disease	Incidence	Rate	72	New Zealand	Both	499.18923320446	0.767118657876439	74.5869227799165
650	1994	Ischemic heart disease	Incidence	Rate	75	Austria	Both	239.83234392247	0.764704364300466	74.5798371531423
651	1994	Ischemic heart disease	Incidence	Rate	77	Cyprus	Both	171.36652828658	0.688829360602013	128.888655975271
652	1994	Ischemic heart disease	Incidence	Rate	82	Greece	Both	224.03162707921	0.699153022352574	106.989418765228
653	1994	Ischemic heart disease	Incidence	Rate	86	Italy	Both	254.56764917513	0.726870913262732	81.4875122044685
654	1994	Ischemic heart disease	Incidence	Rate	87	Luxembourg	Both	124.63386814662	0.797824008094164	74.6129750141684
655	1994	Ischemic heart disease	Incidence	Rate	88	Malta	Both	173.08514341609	0.67784731358543	130.252127136081
656	1994	Ischemic heart disease	Incidence	Rate	91	Portugal	Both	180.60682240731	0.629306386686867	175.427171302143
657	1994	Ischemic heart disease	Incidence	Rate	97	Argentina	Both	336.33597903507	0.609787330316145	180.933759925029
658	1994	Ischemic heart disease	Incidence	Rate	99	Uruguay	Both	254.40926614265	0.595188424402801	195.439087507704
659	1994	Ischemic heart disease	Incidence	Rate	105	Antigua and Barbuda	Both	376.36900009969	0.634768955380056	173.869375184651
660	1994	Ischemic heart disease	Incidence	Rate	107	Barbados	Both	373.15040813532	0.673409365188399	131.575339007534
661	1994	Ischemic heart disease	Incidence	Rate	109	Cuba	Both	419.69929488097	0.563186312783606	204.19473198583
662	1994	Ischemic heart disease	Incidence	Rate	110	Dominica	Both	376.91186272896	0.590119147153383	195.428410303251
663	1994	Ischemic heart disease	Incidence	Rate	111	Dominican Republic	Both	347.06940697313	0.458620613654854	204.20513374762
664	1994	Ischemic heart disease	Incidence	Rate	112	Grenada	Both	386.91555656799	0.476410340600106	204.23571627349
665	1994	Ischemic heart disease	Incidence	Rate	113	Guyana	Both	417.61287668897	0.478992924260878	204.201261804487
666	1994	Ischemic heart disease	Incidence	Rate	115	Jamaica	Both	349.023	0.557643773203113	204.252538291411
667	1994	Ischemic heart disease	Incidence	Rate	118	Suriname	Both	410.86435084189	0.517650245235505	204.218724385253
668	1994	Ischemic heart disease	Incidence	Rate	119	Trinidad and Tobago	Both	458.294	0.644242910113573	171.843804846265
669	1994	Ischemic heart disease	Incidence	Rate	121	Bolivia (Plurinational State of)	Both	257.13447135409	0.446822500209606	204.211497615259
670	1994	Ischemic heart disease	Incidence	Rate	122	Ecuador	Both	247.19176865626	0.524908290908027	204.231860791366
671	1994	Ischemic heart disease	Incidence	Rate	123	Peru	Both	238.54307862716	0.519306080333588	204.202088852042
672	1994	Ischemic heart disease	Incidence	Rate	126	Costa Rica	Both	351.47682908932	0.555171250068523	204.250503981361
673	1994	Ischemic heart disease	Incidence	Rate	127	El Salvador	Both	289.53356594205	0.38514909404887	204.196914538458
674	1994	Ischemic heart disease	Incidence	Rate	129	Honduras	Both	345.62347335307	0.353164851646287	204.245512115588
675	1994	Ischemic heart disease	Incidence	Rate	131	Nicaragua	Both	322.89594594427	0.369727967895652	204.191663299108
676	1994	Ischemic heart disease	Incidence	Rate	132	Panama	Both	305.11085776648	0.561714534049174	204.25471284109
677	1994	Ischemic heart disease	Incidence	Rate	133	Venezuela (Bolivarian Republic of)	Both	358.90754490626	0.541866057904128	204.268893222322
678	1994	Ischemic heart disease	Incidence	Rate	139	Algeria	Both	1128.78819733714	0.490450660309052	204.215576899288
679	1994	Ischemic heart disease	Incidence	Rate	140	Bahrain	Both	1115.17883186596	0.60813372491926	180.691975712746
680	1994	Ischemic heart disease	Incidence	Rate	141	Egypt	Both	1074.23650181148	0.458727004203869	204.183048447548
681	1994	Ischemic heart disease	Incidence	Rate	142	Iran (Islamic Republic of)	Both	1046.76249048047	0.505072857378303	204.192832177296
682	1994	Ischemic heart disease	Incidence	Rate	143	Iraq	Both	1030.87889215682	0.428751730675342	204.224120305596
683	1994	Ischemic heart disease	Incidence	Rate	144	Jordan	Both	954.64605613846	0.557254334819626	204.219511667161
684	1994	Ischemic heart disease	Incidence	Rate	145	Kuwait	Both	1086.36370309997	0.671393212861768	131.793996543725
685	1994	Ischemic heart disease	Incidence	Rate	146	Lebanon	Both	991.606	0.547684033143162	204.216247764835
686	1994	Ischemic heart disease	Incidence	Rate	147	Libya	Both	871.93173882818	0.578651415542216	195.767075930785
687	1994	Ischemic heart disease	Incidence	Rate	148	Morocco	Both	1005.91869413137	0.382849450670084	204.228348981622
688	1994	Ischemic heart disease	Incidence	Rate	149	Palestine	Both	961.63950696459	0.423136672782837	204.231193805236
689	1994	Ischemic heart disease	Incidence	Rate	150	Oman	Both	1108.30216370057	0.493513107048941	204.202558749873
690	1994	Ischemic heart disease	Incidence	Rate	151	Qatar	Both	1133.91733237621	0.672025383885115	131.753385513223
691	1994	Ischemic heart disease	Incidence	Rate	152	Saudi Arabia	Both	899.37574168592	0.582878871179675	195.567840295114
692	1994	Ischemic heart disease	Incidence	Rate	153	Syrian Arab Republic	Both	1146.8735327526	0.462437297890694	204.222638995494
693	1994	Ischemic heart disease	Incidence	Rate	154	Tunisia	Both	888.24762290974	0.505564882262378	204.190663425391
694	1994	Ischemic heart disease	Incidence	Rate	155	T眉rkiye	Both	791.36877525845	0.491619950496974	204.183969571269
695	1994	Ischemic heart disease	Incidence	Rate	156	United Arab Emirates	Both	1085.74444710336	0.701656792310882	106.522795018441
696	1994	Ischemic heart disease	Incidence	Rate	157	Yemen	Both	1012.23930909485	0.245879426395306	275.62030319954
697	1994	Ischemic heart disease	Incidence	Rate	160	Afghanistan	Both	1163.67173239626	0.178518660381455	301.080219398737
698	1994	Ischemic heart disease	Incidence	Rate	161	Bangladesh	Both	491.72152762566	0.258997294481156	274.069181225693
699	1994	Ischemic heart disease	Incidence	Rate	164	Nepal	Both	517.35357454282	0.226073059669684	279.586114904632
700	1994	Ischemic heart disease	Incidence	Rate	165	Pakistan	Both	654.50657828144	0.334433128288919	207.737744837264
701	1994	Ischemic heart disease	Incidence	Rate	168	Angola	Both	379.176	0.284487594233541	212.427926750104
702	1994	Ischemic heart disease	Incidence	Rate	172	Equatorial Guinea	Both	374.80113419785	0.30068634012364	210.108550527117
703	1994	Ischemic heart disease	Incidence	Rate	173	Gabon	Both	350.35948190991	0.47806194683023	204.239793400669
704	1994	Ischemic heart disease	Incidence	Rate	175	Burundi	Both	328.42286794213	0.215222973163092	281.856530703756
705	1994	Ischemic heart disease	Incidence	Rate	176	Comoros	Both	330.92419506181	0.305706587428224	210.17225079154
706	1994	Ischemic heart disease	Incidence	Rate	177	Djibouti	Both	336.79239460182	0.34798140392569	204.345811230449
707	1994	Ischemic heart disease	Incidence	Rate	178	Eritrea	Both	313.08683329015	0.250752541052101	275.485319112841
708	1994	Ischemic heart disease	Incidence	Rate	179	Ethiopia	Both	301.99836171942	0.152982636940145	301.99836171942
709	1994	Ischemic heart disease	Incidence	Rate	181	Madagascar	Both	353.33049208247	0.279615149051304	219.478954201443
710	1994	Ischemic heart disease	Incidence	Rate	182	Malawi	Both	330.355	0.209144565934722	284.510982609687
711	1994	Ischemic heart disease	Incidence	Rate	184	Mozambique	Both	320.75692429361	0.182236860582392	300.598700478014
712	1994	Ischemic heart disease	Incidence	Rate	185	Rwanda	Both	309.66632178926	0.272331257765128	219.38452378602
713	1994	Ischemic heart disease	Incidence	Rate	186	Seychelles	Both	218.38827538828	0.606041267633362	184.627185584435
714	1994	Ischemic heart disease	Incidence	Rate	187	Somalia	Both	336.96062313566	0.0514716956452511	336.96062313566
715	1994	Ischemic heart disease	Incidence	Rate	190	Uganda	Both	306.26674895221	0.197293192708182	288.619902589636
716	1994	Ischemic heart disease	Incidence	Rate	191	Zambia	Both	315.50730678791	0.309223449091581	209.629250720888
717	1994	Ischemic heart disease	Incidence	Rate	193	Botswana	Both	363.00252973467	0.459954966910237	204.196048419812
718	1994	Ischemic heart disease	Incidence	Rate	194	Lesotho	Both	306.17538677037	0.365310801307453	204.197803553711
719	1994	Ischemic heart disease	Incidence	Rate	195	Namibia	Both	361.27629329268	0.47187321693073	204.237378050322
720	1994	Ischemic heart disease	Incidence	Rate	196	South Africa	Both	398.96375386165	0.562448636018678	204.243871922982
721	1994	Ischemic heart disease	Incidence	Rate	198	Zimbabwe	Both	359.33929772415	0.424051564461987	204.176608121641
722	1994	Ischemic heart disease	Incidence	Rate	200	Benin	Both	359.43285609523	0.234032035653662	277.468635261653
723	1994	Ischemic heart disease	Incidence	Rate	201	Burkina Faso	Both	334.592	0.142848972509425	323.273146620553
724	1994	Ischemic heart disease	Incidence	Rate	202	Cameroon	Both	332.84216697713	0.325410122747214	208.969909443169
725	1994	Ischemic heart disease	Incidence	Rate	203	Cabo Verde	Both	374.61923203968	0.302216794344931	210.177076330917
726	1994	Ischemic heart disease	Incidence	Rate	204	Chad	Both	370.49709365986	0.126080571521756	323.32856968643
727	1994	Ischemic heart disease	Incidence	Rate	205	C么te d'Ivoire	Both	413.09	0.305210652688978	210.226127262889
728	1994	Ischemic heart disease	Incidence	Rate	206	Gambia	Both	410.11466371615	0.262424792137193	274.246144513961
729	1994	Ischemic heart disease	Incidence	Rate	207	Ghana	Both	436.46160927602	0.394953662708371	204.235770763263
730	1994	Ischemic heart disease	Incidence	Rate	208	Guinea	Both	348.64509240284	0.191128836868019	293.089114700692
731	1994	Ischemic heart disease	Incidence	Rate	209	Guinea-Bissau	Both	398.27534497819	0.226434932988846	279.741159153387
732	1994	Ischemic heart disease	Incidence	Rate	210	Liberia	Both	391.12695930039	0.232656773774217	279.661488014492
733	1994	Ischemic heart disease	Incidence	Rate	211	Mali	Both	357.04857529338	0.136937829291313	323.288977229599
734	1994	Ischemic heart disease	Incidence	Rate	212	Mauritania	Both	402.69652600627	0.357585911567431	204.210133360419
735	1994	Ischemic heart disease	Incidence	Rate	213	Niger	Both	358.19368540004	0.0886087332313997	323.316864351725
736	1994	Ischemic heart disease	Incidence	Rate	214	Nigeria	Both	373.50597729316	0.316747446775232	209.619418608041
737	1994	Ischemic heart disease	Incidence	Rate	215	Sao Tome and Principe	Both	382.85029788281	0.314261087139278	209.637115121577
738	1994	Ischemic heart disease	Incidence	Rate	216	Senegal	Both	403.11053996397	0.260379997494734	274.171587066636
739	1994	Ischemic heart disease	Incidence	Rate	217	Sierra Leone	Both	416.659	0.218277410522878	281.924389935417
740	1994	Ischemic heart disease	Incidence	Rate	218	Togo	Both	400.062	0.284653387233478	212.595252815654
741	1994	Ischemic heart disease	Incidence	Rate	320	Cook Islands	Both	355.28379021982	0.591540867591394	195.58030564985
742	1994	Ischemic heart disease	Incidence	Rate	369	Nauru	Both	403.06432158553	0.533001096624389	204.196008066038
743	1994	Ischemic heart disease	Incidence	Rate	374	Niue	Both	382.96322574565	0.610650175126661	180.482240588645
744	1994	Ischemic heart disease	Incidence	Rate	435	South Sudan	Both	306.01664877987	0.21561208907535	282.127772729424
745	1994	Ischemic heart disease	Incidence	Rate	522	Sudan	Both	1070.51630336779	0.310096430272723	209.636048808722
746	1995	Ischemic heart disease	Incidence	Rate	6	China	Both	312.18083933243	0.501500907580649	204.220629001609
747	1995	Ischemic heart disease	Incidence	Rate	10	Cambodia	Both	229.56526065867	0.310678881281017	209.635474779971
748	1995	Ischemic heart disease	Incidence	Rate	11	Indonesia	Both	251.881	0.502008381392835	204.217880609195
749	1995	Ischemic heart disease	Incidence	Rate	12	Lao People's Democratic Republic	Both	271.47743649277	0.288795341159004	213.316
750	1995	Ischemic heart disease	Incidence	Rate	13	Malaysia	Both	347.57933723717	0.583441102596569	195.592375180647
751	1995	Ischemic heart disease	Incidence	Rate	14	Maldives	Both	239.86352952774	0.403945582505039	204.183498883645
752	1995	Ischemic heart disease	Incidence	Rate	15	Myanmar	Both	297.25865301417	0.339590975967104	205.329012791547
753	1995	Ischemic heart disease	Incidence	Rate	16	Philippines	Both	234.12898708338	0.528827907097189	204.229257150054
754	1995	Ischemic heart disease	Incidence	Rate	17	Sri Lanka	Both	301.11668888834	0.551744058346111	204.231042730059
755	1995	Ischemic heart disease	Incidence	Rate	18	Thailand	Both	220.60078343877	0.552452208814004	204.209213601569
756	1995	Ischemic heart disease	Incidence	Rate	19	Timor-Leste	Both	209.35662913861	0.308018683645478	209.35662913861
757	1995	Ischemic heart disease	Incidence	Rate	20	Viet Nam	Both	220.54881750874	0.443858785203356	204.250675390606
758	1995	Ischemic heart disease	Incidence	Rate	22	Fiji	Both	462.297	0.558530972290103	204.236523118764
759	1995	Ischemic heart disease	Incidence	Rate	23	Kiribati	Both	428.92049681144	0.425024354020195	204.23220889544
760	1995	Ischemic heart disease	Incidence	Rate	25	Micronesia (Federated States of)	Both	393.48227136068	0.491015185412641	204.215981399409
761	1995	Ischemic heart disease	Incidence	Rate	26	Papua New Guinea	Both	348.75649142046	0.335421285048649	206.465298303844
762	1995	Ischemic heart disease	Incidence	Rate	27	Samoa	Both	409.69177365152	0.502369734936465	204.221885396095
763	1995	Ischemic heart disease	Incidence	Rate	28	Solomon Islands	Both	429.25405682313	0.329968564261603	207.774603216292
764	1995	Ischemic heart disease	Incidence	Rate	29	Tonga	Both	393.17818173625	0.520215020279115	204.232
765	1995	Ischemic heart disease	Incidence	Rate	30	Vanuatu	Both	444.87147227059	0.372479125756324	204.205734928796
766	1995	Ischemic heart disease	Incidence	Rate	33	Armenia	Both	644.25254347918	0.556815513215437	204.19427228195
767	1995	Ischemic heart disease	Incidence	Rate	34	Azerbaijan	Both	685.41776270734	0.589441456728463	195.430791236817
768	1995	Ischemic heart disease	Incidence	Rate	35	Georgia	Both	755.44628527675	0.651363604039082	154.894247358515
769	1995	Ischemic heart disease	Incidence	Rate	36	Kazakhstan	Both	725.77200097405	0.618573582182698	179.446707225623
770	1995	Ischemic heart disease	Incidence	Rate	37	Kyrgyzstan	Both	595.63551378719	0.539052820319823	204.204349921506
771	1995	Ischemic heart disease	Incidence	Rate	38	Mongolia	Both	778.06738555012	0.495006781085721	204.230682215661
772	1995	Ischemic heart disease	Incidence	Rate	39	Tajikistan	Both	618.237	0.477586868115015	204.240775963319
773	1995	Ischemic heart disease	Incidence	Rate	40	Turkmenistan	Both	760.29149599908	0.567198634711689	204.152290509255
774	1995	Ischemic heart disease	Incidence	Rate	41	Uzbekistan	Both	807.63208859642	0.51698626355212	204.260169038566
775	1995	Ischemic heart disease	Incidence	Rate	43	Albania	Both	321.78098395859	0.557040889185472	204.277051481083
776	1995	Ischemic heart disease	Incidence	Rate	44	Bosnia and Herzegovina	Both	373.23322374624	0.534025536110865	204.236763425093
777	1995	Ischemic heart disease	Incidence	Rate	45	Bulgaria	Both	614.67686820317	0.673999976701174	131.464871870473
778	1995	Ischemic heart disease	Incidence	Rate	46	Croatia	Both	357.05116538222	0.677029465132868	130.316194689026
779	1995	Ischemic heart disease	Incidence	Rate	47	Czechia	Both	510.57786945809	0.737981721993762	79.3030097846282
780	1995	Ischemic heart disease	Incidence	Rate	48	Hungary	Both	560.63089781189	0.683186411756315	129.385024406986
781	1995	Ischemic heart disease	Incidence	Rate	49	North Macedonia	Both	414.58361094799	0.616994877821318	179.35520072612
782	1995	Ischemic heart disease	Incidence	Rate	50	Montenegro	Both	356.78347849912	0.662765437115331	146.444202108687
783	1995	Ischemic heart disease	Incidence	Rate	51	Poland	Both	506.64649165029	0.666678866524195	135.470829161052
784	1995	Ischemic heart disease	Incidence	Rate	52	Romania	Both	512.07209185368	0.643718879089372	171.766530967268
785	1995	Ischemic heart disease	Incidence	Rate	53	Serbia	Both	507.85861118365	0.642739671389532	172.621412701969
786	1995	Ischemic heart disease	Incidence	Rate	54	Slovakia	Both	453.78876028442	0.697476536273994	119.075798847674
787	1995	Ischemic heart disease	Incidence	Rate	55	Slovenia	Both	340.07148619511	0.750994974989173	74.6211371863007
788	1995	Ischemic heart disease	Incidence	Rate	57	Belarus	Both	660.79271472397	0.648959503797064	157.675125465823
789	1995	Ischemic heart disease	Incidence	Rate	58	Estonia	Both	592.54858166443	0.713172725189506	82.6386776339237
790	1995	Ischemic heart disease	Incidence	Rate	59	Latvia	Both	505.22673237071	0.717639459211637	81.7232277641148
791	1995	Ischemic heart disease	Incidence	Rate	60	Lithuania	Both	488.31712680798	0.694734380082166	128.420609570074
792	1995	Ischemic heart disease	Incidence	Rate	61	Republic of Moldova	Both	676.55835441429	0.620951321121127	179.571404263787
793	1995	Ischemic heart disease	Incidence	Rate	62	Russian Federation	Both	791.26351413108	0.697854213747881	119.237673694103
794	1995	Ischemic heart disease	Incidence	Rate	63	Ukraine	Both	788.65717032425	0.666950166648749	135.204226638205
795	1995	Ischemic heart disease	Incidence	Rate	66	Brunei Darussalam	Both	128.17553590994	0.692471156008533	128.17553590994
796	1995	Ischemic heart disease	Incidence	Rate	68	Republic of Korea	Both	189.25606495643	0.741940029590316	77.7879226285161
797	1995	Ischemic heart disease	Incidence	Rate	69	Singapore	Both	218.21990507318	0.729982231248165	81.3331156961433
798	1995	Ischemic heart disease	Incidence	Rate	72	New Zealand	Both	497.64274231649	0.769998036424639	74.6256639524324
799	1995	Ischemic heart disease	Incidence	Rate	75	Austria	Both	239.85973583133	0.769827471008921	74.6364743713937
800	1995	Ischemic heart disease	Incidence	Rate	77	Cyprus	Both	171.75151007485	0.699923898437876	107.191192639425
801	1995	Ischemic heart disease	Incidence	Rate	82	Greece	Both	224.04411148523	0.704862873096307	92.2333104626118
802	1995	Ischemic heart disease	Incidence	Rate	86	Italy	Both	253.00891993097	0.731644081628044	80.7965414938636
803	1995	Ischemic heart disease	Incidence	Rate	87	Luxembourg	Both	119.15349468362	0.802682469757881	74.7194261814509
804	1995	Ischemic heart disease	Incidence	Rate	88	Malta	Both	173.00452858611	0.682617703672922	129.364035394271
805	1995	Ischemic heart disease	Incidence	Rate	91	Portugal	Both	180.19977102183	0.635498761462007	173.70083797908
806	1995	Ischemic heart disease	Incidence	Rate	97	Argentina	Both	330.229	0.614473705638113	181.292794128032
807	1995	Ischemic heart disease	Incidence	Rate	99	Uruguay	Both	252.52452797554	0.596825409130546	195.421564269582
808	1995	Ischemic heart disease	Incidence	Rate	105	Antigua and Barbuda	Both	376.12418321646	0.638008628575253	173.725328540172
809	1995	Ischemic heart disease	Incidence	Rate	107	Barbados	Both	374.12756510896	0.676012246725867	131.441922248638
810	1995	Ischemic heart disease	Incidence	Rate	109	Cuba	Both	414.682	0.560765902424453	204.244247611369
811	1995	Ischemic heart disease	Incidence	Rate	110	Dominica	Both	376.66280615254	0.601986931512718	184.402366006664
812	1995	Ischemic heart disease	Incidence	Rate	111	Dominican Republic	Both	346.13363003505	0.463313869288046	204.229618848953
813	1995	Ischemic heart disease	Incidence	Rate	112	Grenada	Both	386.74116564197	0.486558998595925	204.205318873728
814	1995	Ischemic heart disease	Incidence	Rate	113	Guyana	Both	417.47008187165	0.486573457084383	204.217674061544
815	1995	Ischemic heart disease	Incidence	Rate	115	Jamaica	Both	349.03897239457	0.564315037773069	204.246535620227
816	1995	Ischemic heart disease	Incidence	Rate	118	Suriname	Both	411.30999608634	0.521002622374316	204.23366427353
817	1995	Ischemic heart disease	Incidence	Rate	119	Trinidad and Tobago	Both	458.28885142728	0.649220055474201	158.069559409584
818	1995	Ischemic heart disease	Incidence	Rate	121	Bolivia (Plurinational State of)	Both	256.64209927212	0.45347924306274	204.216351178188
819	1995	Ischemic heart disease	Incidence	Rate	122	Ecuador	Both	246.52137962456	0.529380751671009	204.207064488987
820	1995	Ischemic heart disease	Incidence	Rate	123	Peru	Both	236.53077022241	0.523640526677899	204.230592675057
821	1995	Ischemic heart disease	Incidence	Rate	126	Costa Rica	Both	350.60378119884	0.560547086077833	204.247436834271
822	1995	Ischemic heart disease	Incidence	Rate	127	El Salvador	Both	289.48811618311	0.391780266086918	204.215883554161
823	1995	Ischemic heart disease	Incidence	Rate	129	Honduras	Both	347.51236885874	0.358787268251117	204.199781037255
824	1995	Ischemic heart disease	Incidence	Rate	131	Nicaragua	Both	323.10543406514	0.37662534522155	204.216036201521
825	1995	Ischemic heart disease	Incidence	Rate	132	Panama	Both	304.57108411537	0.56335302312626	204.220472388822
826	1995	Ischemic heart disease	Incidence	Rate	133	Venezuela (Bolivarian Republic of)	Both	356.48416830474	0.546348233569071	204.228589143481
827	1995	Ischemic heart disease	Incidence	Rate	139	Algeria	Both	1128.09550594187	0.497957543180561	204.237272967155
828	1995	Ischemic heart disease	Incidence	Rate	140	Bahrain	Both	1116.12519740391	0.613850721750031	181.074691711499
829	1995	Ischemic heart disease	Incidence	Rate	141	Egypt	Both	1069.08601936406	0.468035368434364	204.235216282411
830	1995	Ischemic heart disease	Incidence	Rate	142	Iran (Islamic Republic of)	Both	1046.84719418431	0.517531493818527	204.218670050729
831	1995	Ischemic heart disease	Incidence	Rate	143	Iraq	Both	1030.5750958803	0.432075545408255	204.226288574687
832	1995	Ischemic heart disease	Incidence	Rate	144	Jordan	Both	954.69633660247	0.562571536302321	204.215063788856
833	1995	Ischemic heart disease	Incidence	Rate	145	Kuwait	Both	1086.7097793766	0.677215523332779	130.280058761395
834	1995	Ischemic heart disease	Incidence	Rate	146	Lebanon	Both	988.14949344119	0.5514717204066	204.229771294112
835	1995	Ischemic heart disease	Incidence	Rate	147	Libya	Both	872.86566862014	0.589578634415899	195.438909780667
836	1995	Ischemic heart disease	Incidence	Rate	148	Morocco	Both	1004.06466899356	0.388164109911114	204.268610692444
837	1995	Ischemic heart disease	Incidence	Rate	149	Palestine	Both	961.77428080475	0.42930702715431	204.198116596361
838	1995	Ischemic heart disease	Incidence	Rate	150	Oman	Both	1113.72923868081	0.513194359370639	204.246072261561
839	1995	Ischemic heart disease	Incidence	Rate	151	Qatar	Both	1139.05254288117	0.678320339337967	130.581980087175
840	1995	Ischemic heart disease	Incidence	Rate	152	Saudi Arabia	Both	904.69631896009	0.593251423065509	195.494216979139
841	1995	Ischemic heart disease	Incidence	Rate	153	Syrian Arab Republic	Both	1152.84516960021	0.470692042726613	204.226817092487
842	1995	Ischemic heart disease	Incidence	Rate	154	Tunisia	Both	890.70147759214	0.514196940056936	204.203827507184
843	1995	Ischemic heart disease	Incidence	Rate	155	T眉rkiye	Both	784.26193321679	0.498824840241401	204.23452452242
844	1995	Ischemic heart disease	Incidence	Rate	156	United Arab Emirates	Both	1086.13259327882	0.713138287743939	82.3036116209136
845	1995	Ischemic heart disease	Incidence	Rate	157	Yemen	Both	1011.15287605908	0.253962571622302	275.729394742979
846	1995	Ischemic heart disease	Incidence	Rate	160	Afghanistan	Both	1161.34239811823	0.17827912756413	301.08975898647
847	1995	Ischemic heart disease	Incidence	Rate	161	Bangladesh	Both	488.25113491725	0.265293918356151	231.916225614754
848	1995	Ischemic heart disease	Incidence	Rate	164	Nepal	Both	515.992	0.233253154418138	277.357323747547
849	1995	Ischemic heart disease	Incidence	Rate	165	Pakistan	Both	658.64131832492	0.340926296299194	205.438654117177
850	1995	Ischemic heart disease	Incidence	Rate	168	Angola	Both	378.42450285236	0.287447813395598	212.604731249329
851	1995	Ischemic heart disease	Incidence	Rate	172	Equatorial Guinea	Both	373.92340470454	0.310443551427585	209.661945032283
852	1995	Ischemic heart disease	Incidence	Rate	173	Gabon	Both	350.71236576111	0.483826218373876	204.218025486119
853	1995	Ischemic heart disease	Incidence	Rate	175	Burundi	Both	328.58646677352	0.215631675834044	281.735521720475
854	1995	Ischemic heart disease	Incidence	Rate	176	Comoros	Both	331.104	0.314220340550933	209.622351294827
855	1995	Ischemic heart disease	Incidence	Rate	177	Djibouti	Both	337.06554351298	0.351245633337663	204.262449917446
856	1995	Ischemic heart disease	Incidence	Rate	178	Eritrea	Both	312.522	0.261498484754305	274.086255740029
857	1995	Ischemic heart disease	Incidence	Rate	179	Ethiopia	Both	301.01914496084	0.155085604929282	301.01914496084
858	1995	Ischemic heart disease	Incidence	Rate	181	Madagascar	Both	353.91500389843	0.279164003276889	219.031150547272
859	1995	Ischemic heart disease	Incidence	Rate	182	Malawi	Both	330.40919772594	0.211756231927772	281.915130178149
860	1995	Ischemic heart disease	Incidence	Rate	184	Mozambique	Both	319.94339084136	0.183427981878199	300.57820917212
861	1995	Ischemic heart disease	Incidence	Rate	185	Rwanda	Both	309.22590124727	0.271102226876129	218.991927505506
862	1995	Ischemic heart disease	Incidence	Rate	186	Seychelles	Both	218.50452323234	0.613853280633323	180.523855247969
863	1995	Ischemic heart disease	Incidence	Rate	187	Somalia	Both	336.621	0.052148606291336	336.621
864	1995	Ischemic heart disease	Incidence	Rate	190	Uganda	Both	306.22077866566	0.201835423450881	288.820600887632
865	1995	Ischemic heart disease	Incidence	Rate	191	Zambia	Both	315.189	0.309995813177242	209.661018709331
866	1995	Ischemic heart disease	Incidence	Rate	193	Botswana	Both	364.74615364997	0.469266513316808	204.208414706022
867	1995	Ischemic heart disease	Incidence	Rate	194	Lesotho	Both	306.25102326846	0.3712653154353	204.237735013226
868	1995	Ischemic heart disease	Incidence	Rate	195	Namibia	Both	361.15867570351	0.477794328919676	204.190616289939
869	1995	Ischemic heart disease	Incidence	Rate	196	South Africa	Both	397.80744342485	0.567905303801023	201.658153737065
870	1995	Ischemic heart disease	Incidence	Rate	198	Zimbabwe	Both	360.60088953162	0.428929040100791	204.19648577468
871	1995	Ischemic heart disease	Incidence	Rate	200	Benin	Both	359.06527154552	0.238009696338161	277.481686372953
872	1995	Ischemic heart disease	Incidence	Rate	201	Burkina Faso	Both	334.47772536238	0.146115672699206	323.279804147052
873	1995	Ischemic heart disease	Incidence	Rate	202	Cameroon	Both	336.22392402762	0.329539317887926	207.784947718018
874	1995	Ischemic heart disease	Incidence	Rate	203	Cabo Verde	Both	375.54858329539	0.310675633896478	209.604027014785
875	1995	Ischemic heart disease	Incidence	Rate	204	Chad	Both	370.78321061694	0.128289491688625	323.250764434576
876	1995	Ischemic heart disease	Incidence	Rate	205	C么te d'Ivoire	Both	414.30586803678	0.310105507687377	209.635933747416
877	1995	Ischemic heart disease	Incidence	Rate	206	Gambia	Both	410.988	0.267696506742935	231.835546965946
878	1995	Ischemic heart disease	Incidence	Rate	207	Ghana	Both	437.33154233021	0.39993020380395	204.206235712996
879	1995	Ischemic heart disease	Incidence	Rate	208	Guinea	Both	348.75962769386	0.194573244617025	292.972331321078
880	1995	Ischemic heart disease	Incidence	Rate	209	Guinea-Bissau	Both	398.47212132569	0.231223526184368	279.646191500839
881	1995	Ischemic heart disease	Incidence	Rate	210	Liberia	Both	391.32777801885	0.228424478219389	279.365422089998
882	1995	Ischemic heart disease	Incidence	Rate	211	Mali	Both	357.18469092484	0.139866225457785	323.258938731043
883	1995	Ischemic heart disease	Incidence	Rate	212	Mauritania	Both	402.226	0.363037695183683	204.261301937504
884	1995	Ischemic heart disease	Incidence	Rate	213	Niger	Both	357.63396382613	0.090473708405212	323.279320832597
885	1995	Ischemic heart disease	Incidence	Rate	214	Nigeria	Both	373.80884847494	0.319637438693347	208.994803852764
886	1995	Ischemic heart disease	Incidence	Rate	215	Sao Tome and Principe	Both	384.036	0.315843919852344	209.618948379502
887	1995	Ischemic heart disease	Incidence	Rate	216	Senegal	Both	402.44316869241	0.264438773208067	230.763874871356
888	1995	Ischemic heart disease	Incidence	Rate	217	Sierra Leone	Both	415.98728852954	0.219822603796338	282.184847527185
889	1995	Ischemic heart disease	Incidence	Rate	218	Togo	Both	400.85120518558	0.288536691543625	214.088010804237
890	1995	Ischemic heart disease	Incidence	Rate	320	Cook Islands	Both	355.80568195787	0.598789967711714	195.515246868907
891	1995	Ischemic heart disease	Incidence	Rate	369	Nauru	Both	404.03237845429	0.530890925037636	204.265806557203
892	1995	Ischemic heart disease	Incidence	Rate	374	Niue	Both	383.73363003574	0.615374609096138	179.771266881811
893	1995	Ischemic heart disease	Incidence	Rate	435	South Sudan	Both	305.77551492074	0.217920462775347	281.896714135802
894	1995	Ischemic heart disease	Incidence	Rate	522	Sudan	Both	1070.02921231933	0.315208259227984	209.672232302988
895	1996	Ischemic heart disease	Incidence	Rate	6	China	Both	316.60281198008	0.512033995790715	204.21632278637
896	1996	Ischemic heart disease	Incidence	Rate	10	Cambodia	Both	228.09369641069	0.31563096971546	209.613065307732
897	1996	Ischemic heart disease	Incidence	Rate	11	Indonesia	Both	251.44949539915	0.510108146446556	204.229576229444
898	1996	Ischemic heart disease	Incidence	Rate	12	Lao People's Democratic Republic	Both	269.14026738877	0.294838372041673	210.598946004585
899	1996	Ischemic heart disease	Incidence	Rate	13	Malaysia	Both	347.07439782316	0.593152135005711	195.416975503861
900	1996	Ischemic heart disease	Incidence	Rate	14	Maldives	Both	237.95272626027	0.420519127829701	204.232810061385
901	1996	Ischemic heart disease	Incidence	Rate	15	Myanmar	Both	295.68135545413	0.345191641257382	204.432084486545
902	1996	Ischemic heart disease	Incidence	Rate	16	Philippines	Both	234.82256687302	0.532938848718821	204.20127018726
903	1996	Ischemic heart disease	Incidence	Rate	17	Sri Lanka	Both	298.59557669529	0.558938887614985	204.209178370749
904	1996	Ischemic heart disease	Incidence	Rate	18	Thailand	Both	219.55487764022	0.561302486534141	204.234520889504
905	1996	Ischemic heart disease	Incidence	Rate	19	Timor-Leste	Both	208.521	0.317588750054214	208.521
906	1996	Ischemic heart disease	Incidence	Rate	20	Viet Nam	Both	219.58529040563	0.453102410398964	204.19672661753
907	1996	Ischemic heart disease	Incidence	Rate	22	Fiji	Both	459.94961603844	0.565041878958725	204.238065782782
908	1996	Ischemic heart disease	Incidence	Rate	23	Kiribati	Both	428.23927238964	0.428300682254543	204.191884198523
909	1996	Ischemic heart disease	Incidence	Rate	25	Micronesia (Federated States of)	Both	392.68780285743	0.495570308271861	204.171110318969
910	1996	Ischemic heart disease	Incidence	Rate	26	Papua New Guinea	Both	349.69340618986	0.340348698133771	205.393296363383
911	1996	Ischemic heart disease	Incidence	Rate	27	Samoa	Both	409.51121839023	0.505778026475631	204.227976278143
912	1996	Ischemic heart disease	Incidence	Rate	28	Solomon Islands	Both	427.00914751955	0.336208053088528	206.461878400677
913	1996	Ischemic heart disease	Incidence	Rate	29	Tonga	Both	392.793	0.525808135436488	204.24485020898
914	1996	Ischemic heart disease	Incidence	Rate	30	Vanuatu	Both	445.02660867264	0.376460884544884	204.184175658606
915	1996	Ischemic heart disease	Incidence	Rate	33	Armenia	Both	645.66178167856	0.560537777557715	204.219184493075
916	1996	Ischemic heart disease	Incidence	Rate	34	Azerbaijan	Both	688.32877096032	0.586315946466504	195.541689996665
917	1996	Ischemic heart disease	Incidence	Rate	35	Georgia	Both	746.89259160896	0.644558090070583	171.760132615471
918	1996	Ischemic heart disease	Incidence	Rate	36	Kazakhstan	Both	740.10933017293	0.626013137564744	178.029578364877
919	1996	Ischemic heart disease	Incidence	Rate	37	Kyrgyzstan	Both	600.19431088065	0.541628927165702	204.19213602777
920	1996	Ischemic heart disease	Incidence	Rate	38	Mongolia	Both	784.61234878106	0.501703717883367	204.22651438091
921	1996	Ischemic heart disease	Incidence	Rate	39	Tajikistan	Both	624.51059418997	0.474346027462684	204.225273982252
922	1996	Ischemic heart disease	Incidence	Rate	40	Turkmenistan	Both	764.34146981929	0.567061261285221	204.227697904756
923	1996	Ischemic heart disease	Incidence	Rate	41	Uzbekistan	Both	832.78872030038	0.524392909803147	204.262022612382
924	1996	Ischemic heart disease	Incidence	Rate	43	Albania	Both	319.67059608256	0.562248886206679	204.220647846234
925	1996	Ischemic heart disease	Incidence	Rate	44	Bosnia and Herzegovina	Both	369.50255422144	0.545549215040903	204.184189524399
926	1996	Ischemic heart disease	Incidence	Rate	45	Bulgaria	Both	615.45204934989	0.678862583541026	130.312021407745
927	1996	Ischemic heart disease	Incidence	Rate	46	Croatia	Both	337.09897527205	0.679507318367616	130.231008450624
928	1996	Ischemic heart disease	Incidence	Rate	47	Czechia	Both	502.342	0.746041379938535	74.7300506024574
929	1996	Ischemic heart disease	Incidence	Rate	48	Hungary	Both	551.59916727248	0.690883333624564	128.88526520331
930	1996	Ischemic heart disease	Incidence	Rate	49	North Macedonia	Both	413.14098017893	0.620944017369103	179.448980622294
931	1996	Ischemic heart disease	Incidence	Rate	50	Montenegro	Both	356.40857609819	0.663414768746409	145.670746373104
932	1996	Ischemic heart disease	Incidence	Rate	51	Poland	Both	487.15126069352	0.674378829090982	131.278785315102
933	1996	Ischemic heart disease	Incidence	Rate	52	Romania	Both	507.84321534954	0.648104195492848	169.141933568503
934	1996	Ischemic heart disease	Incidence	Rate	53	Serbia	Both	509.449	0.644846417030162	171.880930725239
935	1996	Ischemic heart disease	Incidence	Rate	54	Slovakia	Both	433.05927145253	0.704405003157211	94.0194607756779
936	1996	Ischemic heart disease	Incidence	Rate	55	Slovenia	Both	328.79962490168	0.756348987126594	74.6086292080012
937	1996	Ischemic heart disease	Incidence	Rate	57	Belarus	Both	666.26399789444	0.652855220750827	155.302558559988
938	1996	Ischemic heart disease	Incidence	Rate	58	Estonia	Both	583.63965810323	0.718813024217038	81.7854731678048
939	1996	Ischemic heart disease	Incidence	Rate	59	Latvia	Both	494.04103070952	0.721139537892551	81.6127181648648
940	1996	Ischemic heart disease	Incidence	Rate	60	Lithuania	Both	468.16817712391	0.698591300871233	118.930522331869
941	1996	Ischemic heart disease	Incidence	Rate	61	Republic of Moldova	Both	674.991	0.623113983844076	179.043800393489
942	1996	Ischemic heart disease	Incidence	Rate	62	Russian Federation	Both	812.85698404072	0.701468230734779	107.743388939094
943	1996	Ischemic heart disease	Incidence	Rate	63	Ukraine	Both	807.73924401115	0.668104744367524	133.920453343571
944	1996	Ischemic heart disease	Incidence	Rate	66	Brunei Darussalam	Both	127.49516368648	0.697602233240377	119.282617119692
945	1996	Ischemic heart disease	Incidence	Rate	68	Republic of Korea	Both	179.27347353368	0.751553240476733	74.6360773368959
946	1996	Ischemic heart disease	Incidence	Rate	69	Singapore	Both	215.49351735125	0.739028234741754	78.0660260843078
947	1996	Ischemic heart disease	Incidence	Rate	72	New Zealand	Both	490.02194150427	0.773575283251135	74.6756713276357
948	1996	Ischemic heart disease	Incidence	Rate	75	Austria	Both	237.71998609344	0.774446565189292	74.6015203097216
949	1996	Ischemic heart disease	Incidence	Rate	77	Cyprus	Both	165.892	0.709839946474019	85.8600166918803
950	1996	Ischemic heart disease	Incidence	Rate	82	Greece	Both	221.71	0.710139335918529	85.4096026383375
951	1996	Ischemic heart disease	Incidence	Rate	86	Italy	Both	250.69511511667	0.736050870453315	79.4101021858416
952	1996	Ischemic heart disease	Incidence	Rate	87	Luxembourg	Both	112.19019656019	0.80651613780194	74.5974819133476
953	1996	Ischemic heart disease	Incidence	Rate	88	Malta	Both	165.21762415041	0.68662326099066	129.468758846407
954	1996	Ischemic heart disease	Incidence	Rate	91	Portugal	Both	176.32513963631	0.640864525833465	172.612403939673
955	1996	Ischemic heart disease	Incidence	Rate	97	Argentina	Both	323.27419056421	0.618942623582172	179.714296100119
956	1996	Ischemic heart disease	Incidence	Rate	99	Uruguay	Both	248.28532450206	0.5997751037831	195.374126183379
957	1996	Ischemic heart disease	Incidence	Rate	105	Antigua and Barbuda	Both	375.48392696228	0.641647192231223	172.569488609229
958	1996	Ischemic heart disease	Incidence	Rate	107	Barbados	Both	375.16461861108	0.677193053529371	130.39298844017
959	1996	Ischemic heart disease	Incidence	Rate	109	Cuba	Both	409.00146454669	0.559346328872574	204.222248292986
960	1996	Ischemic heart disease	Incidence	Rate	110	Dominica	Both	375.62886509134	0.614382049775589	180.934657431552
961	1996	Ischemic heart disease	Incidence	Rate	111	Dominican Republic	Both	345.045	0.468516938419476	204.228231181359
962	1996	Ischemic heart disease	Incidence	Rate	112	Grenada	Both	385.44028551447	0.496589807805192	204.214384673318
963	1996	Ischemic heart disease	Incidence	Rate	113	Guyana	Both	416.16606354311	0.495216036467396	204.228179064253
964	1996	Ischemic heart disease	Incidence	Rate	115	Jamaica	Both	350.26837546596	0.570940131286319	201.554830469995
965	1996	Ischemic heart disease	Incidence	Rate	118	Suriname	Both	411.32374068272	0.525059318240488	204.242315713548
966	1996	Ischemic heart disease	Incidence	Rate	119	Trinidad and Tobago	Both	457.191	0.654169455231313	155.650281542471
967	1996	Ischemic heart disease	Incidence	Rate	121	Bolivia (Plurinational State of)	Both	255.40549021361	0.460220668843174	204.242259623955
968	1996	Ischemic heart disease	Incidence	Rate	122	Ecuador	Both	245.87714959189	0.532691399133141	204.236976063583
969	1996	Ischemic heart disease	Incidence	Rate	123	Peru	Both	234.14255569539	0.528312042097199	204.209877697702
970	1996	Ischemic heart disease	Incidence	Rate	126	Costa Rica	Both	349.51422134496	0.565180861960769	204.234196548699
971	1996	Ischemic heart disease	Incidence	Rate	127	El Salvador	Both	289.183	0.400178467721391	204.232768664496
972	1996	Ischemic heart disease	Incidence	Rate	129	Honduras	Both	348.26996930945	0.364328424323186	204.216824245925
973	1996	Ischemic heart disease	Incidence	Rate	131	Nicaragua	Both	322.68236841587	0.384087266113663	204.187541932198
974	1996	Ischemic heart disease	Incidence	Rate	132	Panama	Both	304.09111595703	0.565310070207258	204.19519162579
975	1996	Ischemic heart disease	Incidence	Rate	133	Venezuela (Bolivarian Republic of)	Both	353.51994206458	0.548649226233627	204.243955517919
976	1996	Ischemic heart disease	Incidence	Rate	139	Algeria	Both	1122.3081536841	0.505990967161627	204.243814437916
977	1996	Ischemic heart disease	Incidence	Rate	140	Bahrain	Both	1112.77428159484	0.619485376148992	179.527383343773
978	1996	Ischemic heart disease	Incidence	Rate	141	Egypt	Both	1059.43504434462	0.476116627128094	204.211744772157
979	1996	Ischemic heart disease	Incidence	Rate	142	Iran (Islamic Republic of)	Both	1032.34963692864	0.528600719906526	204.198360719702
980	1996	Ischemic heart disease	Incidence	Rate	143	Iraq	Both	1029.84028994529	0.436818478749736	204.238536243062
981	1996	Ischemic heart disease	Incidence	Rate	144	Jordan	Both	959.55236665737	0.567529655438914	201.57413597157
982	1996	Ischemic heart disease	Incidence	Rate	145	Kuwait	Both	1094.07692122539	0.686093303524213	129.407206450514
983	1996	Ischemic heart disease	Incidence	Rate	146	Lebanon	Both	981.30266712477	0.556436158565937	204.209925751236
984	1996	Ischemic heart disease	Incidence	Rate	147	Libya	Both	878.28078766595	0.60035004409905	184.120645247455
985	1996	Ischemic heart disease	Incidence	Rate	148	Morocco	Both	1000.58878129774	0.394150096117346	204.232979457513
986	1996	Ischemic heart disease	Incidence	Rate	149	Palestine	Both	961.73925979098	0.434731371082746	204.194713892944
987	1996	Ischemic heart disease	Incidence	Rate	150	Oman	Both	1111.63690814881	0.533246393920158	204.219615813808
988	1996	Ischemic heart disease	Incidence	Rate	151	Qatar	Both	1139.01705123478	0.68483591897584	129.408892713945
989	1996	Ischemic heart disease	Incidence	Rate	152	Saudi Arabia	Both	911.26106978351	0.603648418303976	184.275113511948
990	1996	Ischemic heart disease	Incidence	Rate	153	Syrian Arab Republic	Both	1154.14877326998	0.478743085009033	204.164
991	1996	Ischemic heart disease	Incidence	Rate	154	Tunisia	Both	893.17309189118	0.523294273698708	204.209352875381
992	1996	Ischemic heart disease	Incidence	Rate	155	T眉rkiye	Both	776.10568380358	0.506238546050969	204.261066592604
993	1996	Ischemic heart disease	Incidence	Rate	156	United Arab Emirates	Both	1085.61982846601	0.724181976276083	81.4021709269231
994	1996	Ischemic heart disease	Incidence	Rate	157	Yemen	Both	1007.75324020351	0.262278612845771	273.990626354701
995	1996	Ischemic heart disease	Incidence	Rate	160	Afghanistan	Both	1155.19738040848	0.178085403812013	301.098457497749
996	1996	Ischemic heart disease	Incidence	Rate	161	Bangladesh	Both	484.526	0.271177780650834	219.278056802395
997	1996	Ischemic heart disease	Incidence	Rate	164	Nepal	Both	517.09168650347	0.240700615739874	277.498353511879
998	1996	Ischemic heart disease	Incidence	Rate	165	Pakistan	Both	665.33994890147	0.347656202917864	204.495047632507
999	1996	Ischemic heart disease	Incidence	Rate	168	Angola	Both	377.98297727323	0.29142127918547	210.69600315294
1000	1996	Ischemic heart disease	Incidence	Rate	172	Equatorial Guinea	Both	372.94350970268	0.324601220926654	208.91803350174
1001	1996	Ischemic heart disease	Incidence	Rate	173	Gabon	Both	351.23275147733	0.48946145974564	204.19712409347
1002	1996	Ischemic heart disease	Incidence	Rate	175	Burundi	Both	328.55238601057	0.215526325356923	281.681985115325
1003	1996	Ischemic heart disease	Incidence	Rate	176	Comoros	Both	331.49727022936	0.322249069327522	208.960348865486
1004	1996	Ischemic heart disease	Incidence	Rate	177	Djibouti	Both	337.63264623254	0.354385634187117	204.24367361726
1005	1996	Ischemic heart disease	Incidence	Rate	178	Eritrea	Both	312.12764978236	0.272527054525239	218.648010775654
1006	1996	Ischemic heart disease	Incidence	Rate	179	Ethiopia	Both	301.004	0.158127229482336	301.004
1007	1996	Ischemic heart disease	Incidence	Rate	181	Madagascar	Both	353.86639292706	0.279066492612967	219.17706041534
1008	1996	Ischemic heart disease	Incidence	Rate	182	Malawi	Both	332.133	0.215264474919532	281.895253258728
1009	1996	Ischemic heart disease	Incidence	Rate	184	Mozambique	Both	321.54785905715	0.185705869370502	297.613384896146
1010	1996	Ischemic heart disease	Incidence	Rate	185	Rwanda	Both	308.96325726005	0.271097922261967	219.05546103963
1011	1996	Ischemic heart disease	Incidence	Rate	186	Seychelles	Both	218.42342294711	0.622135170108466	179.107824227947
1012	1996	Ischemic heart disease	Incidence	Rate	187	Somalia	Both	337.31665991008	0.052840548398447	336.787489253577
1013	1996	Ischemic heart disease	Incidence	Rate	190	Uganda	Both	307.40256525689	0.207080730880773	284.55608687237
1014	1996	Ischemic heart disease	Incidence	Rate	191	Zambia	Both	315.80535743195	0.311326690947126	209.635734270579
1015	1996	Ischemic heart disease	Incidence	Rate	193	Botswana	Both	366.79128563292	0.478588352164802	204.257796205651
1016	1996	Ischemic heart disease	Incidence	Rate	194	Lesotho	Both	307.12327830944	0.377221201711086	204.228712515147
1017	1996	Ischemic heart disease	Incidence	Rate	195	Namibia	Both	361.222	0.483116378270553	204.193154431014
1018	1996	Ischemic heart disease	Incidence	Rate	196	South Africa	Both	399.25650851634	0.573453987768516	196.831818020713
1019	1996	Ischemic heart disease	Incidence	Rate	198	Zimbabwe	Both	362.13741668639	0.43418719166794	204.192041048446
1020	1996	Ischemic heart disease	Incidence	Rate	200	Benin	Both	359.31652770406	0.241895322542988	277.393293673115
1021	1996	Ischemic heart disease	Incidence	Rate	201	Burkina Faso	Both	335.29240541447	0.150041686384544	313.084630691787
1022	1996	Ischemic heart disease	Incidence	Rate	202	Cameroon	Both	340.01141795393	0.333425981814059	207.810867667279
1023	1996	Ischemic heart disease	Incidence	Rate	203	Cabo Verde	Both	376.51137541066	0.319736229276549	208.957002196789
1024	1996	Ischemic heart disease	Incidence	Rate	204	Chad	Both	372.25377457792	0.130169483922475	323.245244509782
1025	1996	Ischemic heart disease	Incidence	Rate	205	C么te d'Ivoire	Both	415.12451272145	0.314965385351403	209.610321109918
1026	1996	Ischemic heart disease	Incidence	Rate	206	Gambia	Both	412.03706079864	0.272950190161523	219.667761933835
1027	1996	Ischemic heart disease	Incidence	Rate	207	Ghana	Both	437.107	0.405003046925554	204.241434630043
1028	1996	Ischemic heart disease	Incidence	Rate	208	Guinea	Both	349.44841041229	0.198633755485464	289.196586203139
1029	1996	Ischemic heart disease	Incidence	Rate	209	Guinea-Bissau	Both	398.37863545519	0.236106373654915	277.696447231338
1030	1996	Ischemic heart disease	Incidence	Rate	210	Liberia	Both	391.801	0.222682591493435	279.786929504466
1031	1996	Ischemic heart disease	Incidence	Rate	211	Mali	Both	358.08907545112	0.143078915935706	323.27421177951
1032	1996	Ischemic heart disease	Incidence	Rate	212	Mauritania	Both	401.92662338518	0.368508328412644	204.194181011082
1033	1996	Ischemic heart disease	Incidence	Rate	213	Niger	Both	357.46360635422	0.09234635941853	323.232076660069
1034	1996	Ischemic heart disease	Incidence	Rate	214	Nigeria	Both	374.98152789034	0.323137684748282	208.953314142012
1035	1996	Ischemic heart disease	Incidence	Rate	215	Sao Tome and Principe	Both	385.12923307776	0.317729288379101	209.00700222892
1036	1996	Ischemic heart disease	Incidence	Rate	216	Senegal	Both	403.01981301319	0.268318964653468	233.456910425768
1037	1996	Ischemic heart disease	Incidence	Rate	217	Sierra Leone	Both	415.52348854703	0.219969269802127	281.827276389462
1038	1996	Ischemic heart disease	Incidence	Rate	218	Togo	Both	401.49594637735	0.292606677265023	210.536400216013
1039	1996	Ischemic heart disease	Incidence	Rate	320	Cook Islands	Both	356.197	0.606414151024421	184.042595828009
1040	1996	Ischemic heart disease	Incidence	Rate	369	Nauru	Both	405.10631988051	0.528544473806068	204.232121594289
1041	1996	Ischemic heart disease	Incidence	Rate	374	Niue	Both	384.11351690179	0.619734554803463	179.576246867341
1042	1996	Ischemic heart disease	Incidence	Rate	435	South Sudan	Both	306.67469340925	0.220399437179258	281.892636423374
1043	1996	Ischemic heart disease	Incidence	Rate	522	Sudan	Both	1067.1690472617	0.320680229352556	208.93021446503
1044	1997	Ischemic heart disease	Incidence	Rate	6	China	Both	325.05959201142	0.522326866102753	204.190005971581
1045	1997	Ischemic heart disease	Incidence	Rate	10	Cambodia	Both	224.94279322237	0.320503749678941	208.969203237198
1046	1997	Ischemic heart disease	Incidence	Rate	11	Indonesia	Both	250.02082094135	0.51810218881129	204.203728245885
1047	1997	Ischemic heart disease	Incidence	Rate	12	Lao People's Democratic Republic	Both	263.63868657377	0.301477967015192	210.266956589452
1048	1997	Ischemic heart disease	Incidence	Rate	13	Malaysia	Both	344.62186499652	0.603418105152686	184.635147356912
1049	1997	Ischemic heart disease	Incidence	Rate	14	Maldives	Both	234.02808533567	0.437436025558501	204.248097463636
1050	1997	Ischemic heart disease	Incidence	Rate	15	Myanmar	Both	291.93886996957	0.350892883218861	204.23598871501
1051	1997	Ischemic heart disease	Incidence	Rate	16	Philippines	Both	235.19025060309	0.536589867582292	204.227954297209
1052	1997	Ischemic heart disease	Incidence	Rate	17	Sri Lanka	Both	293.81485590119	0.566128422363729	204.199147193832
1053	1997	Ischemic heart disease	Incidence	Rate	18	Thailand	Both	217.57090702595	0.568449492093676	201.639325898952
1054	1997	Ischemic heart disease	Incidence	Rate	19	Timor-Leste	Both	207.20152592367	0.326705373863583	207.20152592367
1055	1997	Ischemic heart disease	Incidence	Rate	20	Viet Nam	Both	217.62138111104	0.462853518365539	204.204923937866
1056	1997	Ischemic heart disease	Incidence	Rate	22	Fiji	Both	455.15301489051	0.571187752703497	201.535933136386
1057	1997	Ischemic heart disease	Incidence	Rate	23	Kiribati	Both	426.98695546918	0.431641940565898	204.199241613814
1058	1997	Ischemic heart disease	Incidence	Rate	25	Micronesia (Federated States of)	Both	391.30967834702	0.499110105936474	204.238264042917
1059	1997	Ischemic heart disease	Incidence	Rate	26	Papua New Guinea	Both	351.50643589298	0.344258324561358	204.476354514184
1060	1997	Ischemic heart disease	Incidence	Rate	27	Samoa	Both	409.01452135026	0.509096382265271	204.187999143479
1061	1997	Ischemic heart disease	Incidence	Rate	28	Solomon Islands	Both	422.155	0.341835626898821	205.389845416618
1062	1997	Ischemic heart disease	Incidence	Rate	29	Tonga	Both	391.878	0.531009091678332	204.199888212831
1063	1997	Ischemic heart disease	Incidence	Rate	30	Vanuatu	Both	445.00894236409	0.380667171234513	204.17716954869
1064	1997	Ischemic heart disease	Incidence	Rate	33	Armenia	Both	647.80554427204	0.564627461798536	204.246548581209
1065	1997	Ischemic heart disease	Incidence	Rate	34	Azerbaijan	Both	690.56532071589	0.583221812602983	195.497445234933
1066	1997	Ischemic heart disease	Incidence	Rate	35	Georgia	Both	736.21744015022	0.63852563128688	172.582581986926
1067	1997	Ischemic heart disease	Incidence	Rate	36	Kazakhstan	Both	755.53744439709	0.631166626279517	175.469202634601
1068	1997	Ischemic heart disease	Incidence	Rate	37	Kyrgyzstan	Both	605.02126079399	0.543341150499015	204.204789139907
1069	1997	Ischemic heart disease	Incidence	Rate	38	Mongolia	Both	794.32540909943	0.50855826800798	204.245458247606
1070	1997	Ischemic heart disease	Incidence	Rate	39	Tajikistan	Both	631.22424158982	0.470274795927363	204.239450083209
1071	1997	Ischemic heart disease	Incidence	Rate	40	Turkmenistan	Both	768.58038265626	0.565623083668948	204.197197881411
1072	1997	Ischemic heart disease	Incidence	Rate	41	Uzbekistan	Both	853.85339257485	0.532686328470226	204.223847147952
1073	1997	Ischemic heart disease	Incidence	Rate	43	Albania	Both	316.72131230414	0.566802804232969	204.179074479402
1074	1997	Ischemic heart disease	Incidence	Rate	44	Bosnia and Herzegovina	Both	363.22	0.563565414584231	204.212577731382
1075	1997	Ischemic heart disease	Incidence	Rate	45	Bulgaria	Both	614.59371897201	0.680221466342146	130.359098256896
1076	1997	Ischemic heart disease	Incidence	Rate	46	Croatia	Both	311.02648510005	0.685365010443468	129.371405838536
1077	1997	Ischemic heart disease	Incidence	Rate	47	Czechia	Both	492.59464281244	0.751680343695868	74.5428241014681
1078	1997	Ischemic heart disease	Incidence	Rate	48	Hungary	Both	536.11222860517	0.697935513627811	119.721227913275
1079	1997	Ischemic heart disease	Incidence	Rate	49	North Macedonia	Both	409.84781435267	0.626223811356564	178.077508730274
1080	1997	Ischemic heart disease	Incidence	Rate	50	Montenegro	Both	355.35879653546	0.665542031695028	146.075407709144
1081	1997	Ischemic heart disease	Incidence	Rate	51	Poland	Both	445.59	0.682587612300048	129.460166112245
1082	1997	Ischemic heart disease	Incidence	Rate	52	Romania	Both	502.32148179661	0.651225576178548	158.241372667783
1083	1997	Ischemic heart disease	Incidence	Rate	53	Serbia	Both	511.68199131902	0.64716209445227	168.875019577954
1084	1997	Ischemic heart disease	Incidence	Rate	54	Slovakia	Both	405.81963099294	0.711513209633452	82.7576795488261
1085	1997	Ischemic heart disease	Incidence	Rate	55	Slovenia	Both	305.91226527119	0.762275291907702	74.8317560707879
1086	1997	Ischemic heart disease	Incidence	Rate	57	Belarus	Both	670.82617160675	0.655627296459504	155.042598755503
1087	1997	Ischemic heart disease	Incidence	Rate	58	Estonia	Both	571.023	0.724652439639785	81.417379204465
1088	1997	Ischemic heart disease	Incidence	Rate	59	Latvia	Both	471.82357061916	0.723746580428208	81.4617399357981
1089	1997	Ischemic heart disease	Incidence	Rate	60	Lithuania	Both	443.20967920053	0.702840949666947	92.8971580398074
1090	1997	Ischemic heart disease	Incidence	Rate	61	Republic of Moldova	Both	671.79081965594	0.624370104753213	178.085832461041
1091	1997	Ischemic heart disease	Incidence	Rate	62	Russian Federation	Both	846.71310137356	0.703752867289891	94.3230929409746
1092	1997	Ischemic heart disease	Incidence	Rate	63	Ukraine	Both	829.44685980394	0.669207845755283	134.168011816252
1093	1997	Ischemic heart disease	Incidence	Rate	66	Brunei Darussalam	Both	126.29766088754	0.702944386203433	93.5962076087869
1094	1997	Ischemic heart disease	Incidence	Rate	68	Republic of Korea	Both	163.17969482793	0.760591683388116	74.5973863213429
1095	1997	Ischemic heart disease	Incidence	Rate	69	Singapore	Both	209.38975994481	0.747571897605582	74.6813665907684
1096	1997	Ischemic heart disease	Incidence	Rate	72	New Zealand	Both	475.35619418235	0.778205776484177	74.6138179875229
1097	1997	Ischemic heart disease	Incidence	Rate	75	Austria	Both	233.11816580457	0.77923285637593	74.7175837937005
1098	1997	Ischemic heart disease	Incidence	Rate	77	Cyprus	Both	151.75919945853	0.718864243512848	81.7855342613759
1099	1997	Ischemic heart disease	Incidence	Rate	82	Greece	Both	216.38536471234	0.715687267664404	82.4719926099672
1100	1997	Ischemic heart disease	Incidence	Rate	86	Italy	Both	247.13163093402	0.739972336484864	78.1029442387185
1101	1997	Ischemic heart disease	Incidence	Rate	87	Luxembourg	Both	103.45447711813	0.810235288443831	74.7917842356533
1102	1997	Ischemic heart disease	Incidence	Rate	88	Malta	Both	146.93557950816	0.691756406092708	128.84387164724
1103	1997	Ischemic heart disease	Incidence	Rate	91	Portugal	Both	167.669	0.64619290440225	167.669
1104	1997	Ischemic heart disease	Incidence	Rate	97	Argentina	Both	315.11569149133	0.623934408870184	179.103290183737
1105	1997	Ischemic heart disease	Incidence	Rate	99	Uruguay	Both	241.02183096117	0.605665051157748	184.153083830684
1106	1997	Ischemic heart disease	Incidence	Rate	105	Antigua and Barbuda	Both	374.38558062564	0.645895590676441	171.821030291853
1107	1997	Ischemic heart disease	Incidence	Rate	107	Barbados	Both	376.51974317644	0.678644826009168	130.216851865788
1108	1997	Ischemic heart disease	Incidence	Rate	109	Cuba	Both	402.21231556937	0.558924568054562	204.182007936177
1109	1997	Ischemic heart disease	Incidence	Rate	110	Dominica	Both	373.56567703284	0.625057352694054	178.148247704212
1110	1997	Ischemic heart disease	Incidence	Rate	111	Dominican Republic	Both	343.64610378458	0.474504388639617	204.210536919478
1111	1997	Ischemic heart disease	Incidence	Rate	112	Grenada	Both	382.69485214132	0.50621760158124	204.243165864455
1112	1997	Ischemic heart disease	Incidence	Rate	113	Guyana	Both	413.46181287765	0.504362778751228	204.21240335071
1113	1997	Ischemic heart disease	Incidence	Rate	115	Jamaica	Both	352.74672376412	0.577212091097575	196.840487430735
1114	1997	Ischemic heart disease	Incidence	Rate	118	Suriname	Both	411.12899202378	0.529750811513369	204.250533251897
1115	1997	Ischemic heart disease	Incidence	Rate	119	Trinidad and Tobago	Both	455.02668544654	0.659293633341366	150.798857397453
1116	1997	Ischemic heart disease	Incidence	Rate	121	Bolivia (Plurinational State of)	Both	253.07061377182	0.466982896503528	204.241012174243
1117	1997	Ischemic heart disease	Incidence	Rate	122	Ecuador	Both	245.21646911522	0.535349652252826	204.238329011275
1118	1997	Ischemic heart disease	Incidence	Rate	123	Peru	Both	231.14686242336	0.533576491199309	204.232529401986
1119	1997	Ischemic heart disease	Incidence	Rate	126	Costa Rica	Both	347.93906856021	0.570128417464587	201.598844702649
1120	1997	Ischemic heart disease	Incidence	Rate	127	El Salvador	Both	288.71596152292	0.410455825709854	204.175615629974
1121	1997	Ischemic heart disease	Incidence	Rate	129	Honduras	Both	348.62408793158	0.369983893774573	204.247842652938
1122	1997	Ischemic heart disease	Incidence	Rate	131	Nicaragua	Both	321.64270685373	0.391775893494114	204.173620972363
1123	1997	Ischemic heart disease	Incidence	Rate	132	Panama	Both	303.553	0.569395938819109	201.670091432922
1124	1997	Ischemic heart disease	Incidence	Rate	133	Venezuela (Bolivarian Republic of)	Both	349.73333902722	0.552364437231236	204.217324341129
1125	1997	Ischemic heart disease	Incidence	Rate	139	Algeria	Both	1110.77741883248	0.514056565839869	204.242715610928
1126	1997	Ischemic heart disease	Incidence	Rate	140	Bahrain	Both	1104.93895288997	0.624596061581476	178.074513458046
1127	1997	Ischemic heart disease	Incidence	Rate	141	Egypt	Both	1045.20374218105	0.482970886044098	204.182292615184
1128	1997	Ischemic heart disease	Incidence	Rate	142	Iran (Islamic Republic of)	Both	998.91223138614	0.537727779314693	204.184189234196
1129	1997	Ischemic heart disease	Incidence	Rate	143	Iraq	Both	1028.75969644278	0.44310402693832	204.260351359559
1130	1997	Ischemic heart disease	Incidence	Rate	144	Jordan	Both	970.19327008226	0.572581508488338	196.699337749233
1131	1997	Ischemic heart disease	Incidence	Rate	145	Kuwait	Both	1107.78392468403	0.695789388591065	119.195460423404
1132	1997	Ischemic heart disease	Incidence	Rate	146	Lebanon	Both	969.65266838569	0.562120817980966	204.239204847869
1133	1997	Ischemic heart disease	Incidence	Rate	147	Libya	Both	889.08818378026	0.610620315262943	180.554330440531
1134	1997	Ischemic heart disease	Incidence	Rate	148	Morocco	Both	995.45	0.399504009010139	204.191659504899
1135	1997	Ischemic heart disease	Incidence	Rate	149	Palestine	Both	961.82452188439	0.440901776082897	204.217653763222
1136	1997	Ischemic heart disease	Incidence	Rate	150	Oman	Both	1103.60083578123	0.554315537130654	204.193932732445
1137	1997	Ischemic heart disease	Incidence	Rate	151	Qatar	Both	1135.56135210853	0.693109653614432	128.41519218329
1138	1997	Ischemic heart disease	Incidence	Rate	152	Saudi Arabia	Both	920.58776512978	0.613749116453829	180.892016286093
1139	1997	Ischemic heart disease	Incidence	Rate	153	Syrian Arab Republic	Both	1152.14866461151	0.48623235022627	204.264774061825
1140	1997	Ischemic heart disease	Incidence	Rate	154	Tunisia	Both	896.60570009394	0.532064044257322	204.230650771598
1141	1997	Ischemic heart disease	Incidence	Rate	155	T眉rkiye	Both	766.047	0.513933355794628	204.172420632341
1142	1997	Ischemic heart disease	Incidence	Rate	156	United Arab Emirates	Both	1083.90452438071	0.734723175496013	79.305136074195
1143	1997	Ischemic heart disease	Incidence	Rate	157	Yemen	Both	1001.50553902964	0.270782535711374	229.745189065448
1144	1997	Ischemic heart disease	Incidence	Rate	160	Afghanistan	Both	1144.65105447546	0.177884124107706	301.088833266908
1145	1997	Ischemic heart disease	Incidence	Rate	161	Bangladesh	Both	479.93913922609	0.277773280387452	219.175041025523
1146	1997	Ischemic heart disease	Incidence	Rate	164	Nepal	Both	520.16475475072	0.248382796560591	275.658261827441
1147	1997	Ischemic heart disease	Incidence	Rate	165	Pakistan	Both	676.09295410267	0.354218627290782	204.181886188356
1148	1997	Ischemic heart disease	Incidence	Rate	168	Angola	Both	377.56401851537	0.295433993200957	210.606984430804
1149	1997	Ischemic heart disease	Incidence	Rate	172	Equatorial Guinea	Both	371.69137494269	0.350550963012752	204.297237389812
1150	1997	Ischemic heart disease	Incidence	Rate	173	Gabon	Both	352.07777248454	0.495074161867882	204.216450266178
1151	1997	Ischemic heart disease	Incidence	Rate	175	Burundi	Both	328.30027533969	0.215761819839635	281.876962434642
1152	1997	Ischemic heart disease	Incidence	Rate	176	Comoros	Both	332.24291573966	0.330148124863673	207.705501813338
1153	1997	Ischemic heart disease	Incidence	Rate	177	Djibouti	Both	338.552	0.35809640096391	204.240961709775
1154	1997	Ischemic heart disease	Incidence	Rate	178	Eritrea	Both	311.72249074925	0.283551720614883	212.043531620151
1155	1997	Ischemic heart disease	Incidence	Rate	179	Ethiopia	Both	301.46493624313	0.161874742949531	301.07035625881
1156	1997	Ischemic heart disease	Incidence	Rate	181	Madagascar	Both	353.62674719934	0.279426189949827	217.95848717126
1157	1997	Ischemic heart disease	Incidence	Rate	182	Malawi	Both	335.76014133728	0.219416251726227	281.826099879504
1158	1997	Ischemic heart disease	Incidence	Rate	184	Mozambique	Both	325.45334150865	0.188650435754761	297.718352814849
1159	1997	Ischemic heart disease	Incidence	Rate	185	Rwanda	Both	308.36336292615	0.272455860850458	218.748299445764
1160	1997	Ischemic heart disease	Incidence	Rate	186	Seychelles	Both	218.18007719396	0.630697731713198	175.564411032815
1161	1997	Ischemic heart disease	Incidence	Rate	187	Somalia	Both	339.17099152467	0.0535709673179049	336.838611722936
1162	1997	Ischemic heart disease	Incidence	Rate	190	Uganda	Both	310.05967036645	0.213091696195112	281.844467320673
1163	1997	Ischemic heart disease	Incidence	Rate	191	Zambia	Both	317.24312192901	0.313087329617191	209.598634783785
1164	1997	Ischemic heart disease	Incidence	Rate	193	Botswana	Both	369.27472716594	0.487767857070753	204.198889054921
1165	1997	Ischemic heart disease	Incidence	Rate	194	Lesotho	Both	309.00288127932	0.383096647768047	204.235931574997
1166	1997	Ischemic heart disease	Incidence	Rate	195	Namibia	Both	361.41182166979	0.488012938242902	204.216862385573
1167	1997	Ischemic heart disease	Incidence	Rate	196	South Africa	Both	403.109	0.57909927788854	195.696808841319
1168	1997	Ischemic heart disease	Incidence	Rate	198	Zimbabwe	Both	364.28737459356	0.438141987585594	204.215896554296
1169	1997	Ischemic heart disease	Incidence	Rate	200	Benin	Both	360.03017896989	0.245731534038315	275.514398566455
1170	1997	Ischemic heart disease	Incidence	Rate	201	Burkina Faso	Both	336.96334616797	0.154228401481324	303.642768165893
1171	1997	Ischemic heart disease	Incidence	Rate	202	Cameroon	Both	344.39247787587	0.337346000940944	206.550418528584
1172	1997	Ischemic heart disease	Incidence	Rate	203	Cabo Verde	Both	377.71440727927	0.329049585287328	207.784293529912
1173	1997	Ischemic heart disease	Incidence	Rate	204	Chad	Both	375.09656987994	0.132136021297442	323.264689346238
1174	1997	Ischemic heart disease	Incidence	Rate	205	C么te d'Ivoire	Both	416.18997547721	0.319843979495224	209.012280818096
1175	1997	Ischemic heart disease	Incidence	Rate	206	Gambia	Both	413.46216604204	0.278274122042772	218.474559156339
1176	1997	Ischemic heart disease	Incidence	Rate	207	Ghana	Both	436.20610151793	0.410038073297741	204.207889650751
1177	1997	Ischemic heart disease	Incidence	Rate	208	Guinea	Both	350.745	0.203280448621307	284.458148843609
1178	1997	Ischemic heart disease	Incidence	Rate	209	Guinea-Bissau	Both	398.13489318015	0.241360583940643	277.389728911314
1179	1997	Ischemic heart disease	Incidence	Rate	210	Liberia	Both	392.62009043076	0.219672764660528	281.908820982484
1180	1997	Ischemic heart disease	Incidence	Rate	211	Mali	Both	359.83791958236	0.146414326236527	323.227590214045
1181	1997	Ischemic heart disease	Incidence	Rate	212	Mauritania	Both	401.51722306386	0.373021338681094	204.210375772591
1182	1997	Ischemic heart disease	Incidence	Rate	213	Niger	Both	357.37248103789	0.0942191148661978	323.25283688567
1183	1997	Ischemic heart disease	Incidence	Rate	214	Nigeria	Both	377.12402199074	0.326690552886558	208.988716611205
1184	1997	Ischemic heart disease	Incidence	Rate	215	Sao Tome and Principe	Both	386.35892920044	0.319795669969502	209.00087883219
1185	1997	Ischemic heart disease	Incidence	Rate	216	Senegal	Both	404.458	0.272072875469797	218.948839765282
1186	1997	Ischemic heart disease	Incidence	Rate	217	Sierra Leone	Both	415.10193175707	0.219089790932757	282.102905332089
1187	1997	Ischemic heart disease	Incidence	Rate	218	Togo	Both	402.19386432581	0.296947835200193	210.599299135242
1188	1997	Ischemic heart disease	Incidence	Rate	320	Cook Islands	Both	356.69752348349	0.613991564375745	180.435709104222
1189	1997	Ischemic heart disease	Incidence	Rate	369	Nauru	Both	406.51758631289	0.526241589925116	204.277631367913
1190	1997	Ischemic heart disease	Incidence	Rate	374	Niue	Both	384.315	0.623913847776035	179.019533659989
1191	1997	Ischemic heart disease	Incidence	Rate	435	South Sudan	Both	308.72971603673	0.223037171256267	279.654426909457
1192	1997	Ischemic heart disease	Incidence	Rate	522	Sudan	Both	1061.54316013337	0.326761462290204	207.808216554364
1193	1998	Ischemic heart disease	Incidence	Rate	6	China	Both	335.07221308931	0.531379484348035	204.208540440505
1194	1998	Ischemic heart disease	Incidence	Rate	10	Cambodia	Both	221.284	0.324974298583536	208.977842306847
1195	1998	Ischemic heart disease	Incidence	Rate	11	Indonesia	Both	248.30323540605	0.524045603868488	204.255951910813
1196	1998	Ischemic heart disease	Incidence	Rate	12	Lao People's Democratic Republic	Both	257.07115834975	0.308402544731754	209.617991460384
1197	1998	Ischemic heart disease	Incidence	Rate	13	Malaysia	Both	341.41504050714	0.612645412003281	180.666638343681
1198	1998	Ischemic heart disease	Incidence	Rate	14	Maldives	Both	229.38445469627	0.453973361371121	204.18750019312
1199	1998	Ischemic heart disease	Incidence	Rate	15	Myanmar	Both	287.46239110006	0.356696902058465	204.202853299841
1200	1998	Ischemic heart disease	Incidence	Rate	16	Philippines	Both	235.44403067104	0.539496470377039	204.269469633398
1201	1998	Ischemic heart disease	Incidence	Rate	17	Sri Lanka	Both	288.34950434964	0.572326186668561	196.740643161394
1202	1998	Ischemic heart disease	Incidence	Rate	18	Thailand	Both	215.14686964937	0.573817902004847	197.118709437926
1203	1998	Ischemic heart disease	Incidence	Rate	19	Timor-Leste	Both	205.77574028337	0.334894497001343	205.77574028337
1204	1998	Ischemic heart disease	Incidence	Rate	20	Viet Nam	Both	215.37181876695	0.47247889159957	204.194900297924
1205	1998	Ischemic heart disease	Incidence	Rate	22	Fiji	Both	449.58714693122	0.577172353765379	196.710880083661
1206	1998	Ischemic heart disease	Incidence	Rate	23	Kiribati	Both	425.54576361321	0.435741904126434	204.189404606313
1207	1998	Ischemic heart disease	Incidence	Rate	25	Micronesia (Federated States of)	Both	389.76091989225	0.5028615644834	204.190101020862
1208	1998	Ischemic heart disease	Incidence	Rate	26	Papua New Guinea	Both	353.70012665052	0.347801407739934	204.40228955117
1209	1998	Ischemic heart disease	Incidence	Rate	27	Samoa	Both	408.409	0.512367565788016	204.236484415708
1210	1998	Ischemic heart disease	Incidence	Rate	28	Solomon Islands	Both	416.45774057972	0.347135060018002	204.480579730954
1211	1998	Ischemic heart disease	Incidence	Rate	29	Tonga	Both	390.76920889726	0.536172313703023	204.217179772514
1212	1998	Ischemic heart disease	Incidence	Rate	30	Vanuatu	Both	444.86690792772	0.384690196444633	204.227111299199
1213	1998	Ischemic heart disease	Incidence	Rate	33	Armenia	Both	649.95306847257	0.569556662578666	201.685356854004
1214	1998	Ischemic heart disease	Incidence	Rate	34	Azerbaijan	Both	692.93048194808	0.580392893004131	195.761390309171
1215	1998	Ischemic heart disease	Incidence	Rate	35	Georgia	Both	725.23771107931	0.633347931127712	173.943938020676
1216	1998	Ischemic heart disease	Incidence	Rate	36	Kazakhstan	Both	769.75564688054	0.635388623908262	173.842506133722
1217	1998	Ischemic heart disease	Incidence	Rate	37	Kyrgyzstan	Both	609.82500437475	0.543258545983634	204.204668684562
1218	1998	Ischemic heart disease	Incidence	Rate	38	Mongolia	Both	804.47396658045	0.514793382702856	204.202461010735
1219	1998	Ischemic heart disease	Incidence	Rate	39	Tajikistan	Both	638.00362887206	0.465341742120163	204.210401022624
1220	1998	Ischemic heart disease	Incidence	Rate	40	Turkmenistan	Both	772.37089307136	0.564405264391893	204.248239906046
1221	1998	Ischemic heart disease	Incidence	Rate	41	Uzbekistan	Both	872.98094670782	0.541279069137397	204.235851304155
1222	1998	Ischemic heart disease	Incidence	Rate	43	Albania	Both	313.60388629556	0.572534101516668	196.603006721319
1223	1998	Ischemic heart disease	Incidence	Rate	44	Bosnia and Herzegovina	Both	356.02821582121	0.58182951538312	195.534555704629
1224	1998	Ischemic heart disease	Incidence	Rate	45	Bulgaria	Both	612.80421351065	0.678496876732148	130.139098526436
1225	1998	Ischemic heart disease	Incidence	Rate	46	Croatia	Both	284.43550529547	0.691365518598319	128.853583607527
1226	1998	Ischemic heart disease	Incidence	Rate	47	Czechia	Both	481.96794714425	0.757033755457614	74.4547761805742
1227	1998	Ischemic heart disease	Incidence	Rate	48	Hungary	Both	518.45516843231	0.704202719984894	93.4363150848695
1228	1998	Ischemic heart disease	Incidence	Rate	49	North Macedonia	Both	405.88884608182	0.632059410181692	175.388363605439
1229	1998	Ischemic heart disease	Incidence	Rate	50	Montenegro	Both	354.05618201248	0.669024770846263	134.23132682899
1230	1998	Ischemic heart disease	Incidence	Rate	51	Poland	Both	396.17722309045	0.690805670678968	128.919529950449
1231	1998	Ischemic heart disease	Incidence	Rate	52	Romania	Both	495.83536550633	0.654927768840234	155.212773251995
1232	1998	Ischemic heart disease	Incidence	Rate	53	Serbia	Both	513.78281378631	0.65024598899818	158.17689034566
1233	1998	Ischemic heart disease	Incidence	Rate	54	Slovakia	Both	377.93688049272	0.719058766219034	81.6807852878711
1234	1998	Ischemic heart disease	Incidence	Rate	55	Slovenia	Both	277.98940242416	0.767728525502705	74.6732961998066
1235	1998	Ischemic heart disease	Incidence	Rate	57	Belarus	Both	674.64584103836	0.657246466657203	150.486811390472
1236	1998	Ischemic heart disease	Incidence	Rate	58	Estonia	Both	557.24016089957	0.729027035230187	81.3039556192479
1237	1998	Ischemic heart disease	Incidence	Rate	59	Latvia	Both	445.13734798868	0.725427335933284	81.3420406551108
1238	1998	Ischemic heart disease	Incidence	Rate	60	Lithuania	Both	418.53259150877	0.707468182196716	85.3465895748052
1239	1998	Ischemic heart disease	Incidence	Rate	61	Republic of Moldova	Both	667.81272948793	0.62411676120849	179.059967572668
1240	1998	Ischemic heart disease	Incidence	Rate	62	Russian Federation	Both	883.177	0.705198518088381	93.0784364596253
1241	1998	Ischemic heart disease	Incidence	Rate	63	Ukraine	Both	850.03143251314	0.670322300548544	134.445172173715
1242	1998	Ischemic heart disease	Incidence	Rate	66	Brunei Darussalam	Both	124.90471741025	0.708630119469791	85.8305628408451
1243	1998	Ischemic heart disease	Incidence	Rate	68	Republic of Korea	Both	145.55868276244	0.76828188532262	74.7282407957363
1244	1998	Ischemic heart disease	Incidence	Rate	69	Singapore	Both	202.00603020079	0.754873203577067	74.7371746728659
1245	1998	Ischemic heart disease	Incidence	Rate	72	New Zealand	Both	457.10025329605	0.78173075719617	74.586406098623
1246	1998	Ischemic heart disease	Incidence	Rate	75	Austria	Both	227.58640915193	0.783521015501574	74.6177307131327
1247	1998	Ischemic heart disease	Incidence	Rate	77	Cyprus	Both	134.28042380515	0.727964381748969	81.3372862812022
1248	1998	Ischemic heart disease	Incidence	Rate	82	Greece	Both	209.58488828604	0.721593982464726	81.4950361562062
1249	1998	Ischemic heart disease	Incidence	Rate	86	Italy	Both	243.05437186285	0.743101595998998	77.8373635823102
1250	1998	Ischemic heart disease	Incidence	Rate	87	Luxembourg	Both	94.6514	0.813889026223085	74.5619556532674
1251	1998	Ischemic heart disease	Incidence	Rate	88	Malta	Both	125.251	0.698095287002014	118.605569952877
1252	1998	Ischemic heart disease	Incidence	Rate	91	Portugal	Both	157.20905381016	0.651335993931501	153.744095692873
1253	1998	Ischemic heart disease	Incidence	Rate	97	Argentina	Both	306.31535856025	0.6287234356344	175.48401040123
1254	1998	Ischemic heart disease	Incidence	Rate	99	Uruguay	Both	232.74388531663	0.612700815160604	180.645412784561
1255	1998	Ischemic heart disease	Incidence	Rate	105	Antigua and Barbuda	Both	373.148	0.650614287301836	157.70292174175
1256	1998	Ischemic heart disease	Incidence	Rate	107	Barbados	Both	377.978	0.679827167153174	130.320682247244
1257	1998	Ischemic heart disease	Incidence	Rate	109	Cuba	Both	394.84872609687	0.559363220275698	204.248998001222
1258	1998	Ischemic heart disease	Incidence	Rate	110	Dominica	Both	371.22264277502	0.63301799374648	175.478667777963
1259	1998	Ischemic heart disease	Incidence	Rate	111	Dominican Republic	Both	342.23785963403	0.481170939346086	204.235187406312
1260	1998	Ischemic heart disease	Incidence	Rate	112	Grenada	Both	379.51985292388	0.516590019085488	204.241439666841
1261	1998	Ischemic heart disease	Incidence	Rate	113	Guyana	Both	410.266	0.513068898204645	204.24423152718
1262	1998	Ischemic heart disease	Incidence	Rate	115	Jamaica	Both	355.67561026496	0.58304803468123	195.593573047617
1263	1998	Ischemic heart disease	Incidence	Rate	118	Suriname	Both	410.83701421065	0.534599696353116	204.251041093681
1264	1998	Ischemic heart disease	Incidence	Rate	119	Trinidad and Tobago	Both	452.36091941201	0.664507714329849	145.950194103844
1265	1998	Ischemic heart disease	Incidence	Rate	121	Bolivia (Plurinational State of)	Both	250.39506751117	0.473796200765922	204.223479557214
1266	1998	Ischemic heart disease	Incidence	Rate	122	Ecuador	Both	244.63419949991	0.537196329914338	204.208947633262
1267	1998	Ischemic heart disease	Incidence	Rate	123	Peru	Both	227.95254677687	0.538721717199262	204.172729970913
1268	1998	Ischemic heart disease	Incidence	Rate	126	Costa Rica	Both	346.13327343707	0.576067050570833	196.913305543676
1269	1998	Ischemic heart disease	Incidence	Rate	127	El Salvador	Both	288.14810299796	0.421421189598308	204.249081625766
1270	1998	Ischemic heart disease	Incidence	Rate	129	Honduras	Both	348.84656960883	0.375950111095537	204.249709589592
1271	1998	Ischemic heart disease	Incidence	Rate	131	Nicaragua	Both	320.33917347909	0.399807534850283	204.204826387951
1272	1998	Ischemic heart disease	Incidence	Rate	132	Panama	Both	302.99346511768	0.574697317744379	197.026640417813
1273	1998	Ischemic heart disease	Incidence	Rate	133	Venezuela (Bolivarian Republic of)	Both	345.68942737685	0.557243117253564	204.215255126049
1274	1998	Ischemic heart disease	Incidence	Rate	139	Algeria	Both	1096.23821731039	0.522382418796352	204.211897567208
1275	1998	Ischemic heart disease	Incidence	Rate	140	Bahrain	Both	1094.89974582126	0.630738301217212	175.516595709183
1276	1998	Ischemic heart disease	Incidence	Rate	141	Egypt	Both	1030.35795593432	0.489184070606589	204.214890206584
1277	1998	Ischemic heart disease	Incidence	Rate	142	Iran (Islamic Republic of)	Both	958.33296979022	0.546366017294819	204.186450251243
1278	1998	Ischemic heart disease	Incidence	Rate	143	Iraq	Both	1027.50186661101	0.452384092352145	204.203284030103
1279	1998	Ischemic heart disease	Incidence	Rate	144	Jordan	Both	982.65815728302	0.577643570372855	195.382840013487
1280	1998	Ischemic heart disease	Incidence	Rate	145	Kuwait	Both	1124.26446574589	0.704383735664098	93.2801614492682
1281	1998	Ischemic heart disease	Incidence	Rate	146	Lebanon	Both	956.688	0.569059070131885	201.622304410819
1282	1998	Ischemic heart disease	Incidence	Rate	147	Libya	Both	901.704	0.619973983675942	179.401091941834
1283	1998	Ischemic heart disease	Incidence	Rate	148	Morocco	Both	989.75333519555	0.405038791986878	204.227186915446
1284	1998	Ischemic heart disease	Incidence	Rate	149	Palestine	Both	962.31393072269	0.447782415404353	204.228164409281
1285	1998	Ischemic heart disease	Incidence	Rate	150	Oman	Both	1093.86484069471	0.574474902223599	196.846453686079
1286	1998	Ischemic heart disease	Incidence	Rate	151	Qatar	Both	1131.24410405005	0.701409063669436	107.964732128263
1287	1998	Ischemic heart disease	Incidence	Rate	152	Saudi Arabia	Both	930.96304558784	0.623518214245881	179.021777410968
1288	1998	Ischemic heart disease	Incidence	Rate	153	Syrian Arab Republic	Both	1148.68940762492	0.493707991654398	204.190530656735
1289	1998	Ischemic heart disease	Incidence	Rate	154	Tunisia	Both	900.05106942339	0.540498160807659	204.256178038973
1290	1998	Ischemic heart disease	Incidence	Rate	155	T眉rkiye	Both	755.638	0.521509897761014	204.178639529935
1291	1998	Ischemic heart disease	Incidence	Rate	156	United Arab Emirates	Both	1081.77890859173	0.744476623052101	74.6738740431111
1292	1998	Ischemic heart disease	Incidence	Rate	157	Yemen	Both	994.13223518907	0.279500507186773	219.159088554469
1293	1998	Ischemic heart disease	Incidence	Rate	160	Afghanistan	Both	1132.04521508675	0.177513403151835	301.097701402181
1294	1998	Ischemic heart disease	Incidence	Rate	161	Bangladesh	Both	475.44771674707	0.284515940436142	212.824365634746
1295	1998	Ischemic heart disease	Incidence	Rate	164	Nepal	Both	523.88003292336	0.256227178679174	274.031617818132
1296	1998	Ischemic heart disease	Incidence	Rate	165	Pakistan	Both	687.804	0.360875335601641	204.197340052508
1297	1998	Ischemic heart disease	Incidence	Rate	168	Angola	Both	377.10376962917	0.299553353195731	210.244857156572
1298	1998	Ischemic heart disease	Incidence	Rate	172	Equatorial Guinea	Both	370.35906394637	0.371237163466133	204.21570757091
1299	1998	Ischemic heart disease	Incidence	Rate	173	Gabon	Both	353.034	0.500372549878702	204.204543466406
1300	1998	Ischemic heart disease	Incidence	Rate	175	Burundi	Both	327.94460996646	0.216402603342113	281.716021264527
1301	1998	Ischemic heart disease	Incidence	Rate	176	Comoros	Both	333.07730956383	0.33751791405714	206.386566465623
1302	1998	Ischemic heart disease	Incidence	Rate	177	Djibouti	Both	339.62564761466	0.361596763593584	204.252876741932
1303	1998	Ischemic heart disease	Incidence	Rate	178	Eritrea	Both	311.32417229059	0.2937648278699	210.549541207403
1304	1998	Ischemic heart disease	Incidence	Rate	179	Ethiopia	Both	302.08062521649	0.16507771008878	301.11763027811
1305	1998	Ischemic heart disease	Incidence	Rate	181	Madagascar	Both	353.31005251443	0.280317670990881	213.34006294101
1306	1998	Ischemic heart disease	Incidence	Rate	182	Malawi	Both	339.97650927383	0.223122329682106	279.814851225625
1307	1998	Ischemic heart disease	Incidence	Rate	184	Mozambique	Both	330.12234747308	0.191998629373624	293.214924296613
1308	1998	Ischemic heart disease	Incidence	Rate	185	Rwanda	Both	307.53330505798	0.274582550589084	217.762961085165
1309	1998	Ischemic heart disease	Incidence	Rate	186	Seychelles	Both	217.86690528394	0.63843888230513	172.647930649275
1310	1998	Ischemic heart disease	Incidence	Rate	187	Somalia	Both	341.41763455048	0.054321526804773	336.852677259452
1311	1998	Ischemic heart disease	Incidence	Rate	190	Uganda	Both	313.17168118147	0.219712441898334	281.870256487358
1312	1998	Ischemic heart disease	Incidence	Rate	191	Zambia	Both	318.92239472683	0.314926434901042	209.639817836889
1313	1998	Ischemic heart disease	Incidence	Rate	193	Botswana	Both	371.68264330134	0.496193621706379	204.241557556941
1314	1998	Ischemic heart disease	Incidence	Rate	194	Lesotho	Both	311.34298749122	0.388406478488836	204.19561825507
1315	1998	Ischemic heart disease	Incidence	Rate	195	Namibia	Both	361.62415722793	0.492812548000801	204.227684872417
1316	1998	Ischemic heart disease	Incidence	Rate	196	South Africa	Both	407.728	0.58443731296776	195.246144253717
1317	1998	Ischemic heart disease	Incidence	Rate	198	Zimbabwe	Both	366.75608340708	0.441093134678486	204.253275892992
1318	1998	Ischemic heart disease	Incidence	Rate	200	Benin	Both	360.93406003245	0.249376450881329	275.620206683144
1319	1998	Ischemic heart disease	Incidence	Rate	201	Burkina Faso	Both	338.98481318223	0.158707048449452	301.312644588991
1320	1998	Ischemic heart disease	Incidence	Rate	202	Cameroon	Both	348.71459766403	0.341197089780886	205.320227476598
1321	1998	Ischemic heart disease	Incidence	Rate	203	Cabo Verde	Both	378.89309041775	0.338786069354652	206.474334660392
1322	1998	Ischemic heart disease	Incidence	Rate	204	Chad	Both	378.37732696649	0.134090304250411	323.287135745564
1323	1998	Ischemic heart disease	Incidence	Rate	205	C么te d'Ivoire	Both	417.25701788754	0.324712872541106	208.975031560688
1324	1998	Ischemic heart disease	Incidence	Rate	206	Gambia	Both	414.93009118885	0.283946056199827	213.425303155209
1325	1998	Ischemic heart disease	Incidence	Rate	207	Ghana	Both	434.95298395314	0.414888532103537	204.206426726581
1326	1998	Ischemic heart disease	Incidence	Rate	208	Guinea	Both	352.29949291247	0.208003382623507	284.661946589964
1327	1998	Ischemic heart disease	Incidence	Rate	209	Guinea-Bissau	Both	397.85063480362	0.244371797123174	275.554854191908
1328	1998	Ischemic heart disease	Incidence	Rate	210	Liberia	Both	393.554	0.219053854841174	281.647344970127
1329	1998	Ischemic heart disease	Incidence	Rate	211	Mali	Both	361.83535992545	0.149986729501612	313.457846995813
1330	1998	Ischemic heart disease	Incidence	Rate	212	Mauritania	Both	401.09044998673	0.377080249599675	204.221315387149
1331	1998	Ischemic heart disease	Incidence	Rate	213	Niger	Both	357.426	0.0965451528067399	323.298255167336
1332	1998	Ischemic heart disease	Incidence	Rate	214	Nigeria	Both	379.63009902815	0.330263851422919	207.791466732293
1333	1998	Ischemic heart disease	Incidence	Rate	215	Sao Tome and Principe	Both	387.57922579682	0.322519218688325	208.996435039985
1334	1998	Ischemic heart disease	Incidence	Rate	216	Senegal	Both	406.23326559287	0.275995656114005	218.020624030391
1335	1998	Ischemic heart disease	Incidence	Rate	217	Sierra Leone	Both	414.67206416799	0.218584312916824	281.951111829541
1336	1998	Ischemic heart disease	Incidence	Rate	218	Togo	Both	402.88795006285	0.300022332903466	210.161416648581
1337	1998	Ischemic heart disease	Incidence	Rate	320	Cook Islands	Both	357.24323347254	0.621202227562338	179.420957690343
1338	1998	Ischemic heart disease	Incidence	Rate	369	Nauru	Both	407.94392099749	0.523885302498396	204.198224688205
1339	1998	Ischemic heart disease	Incidence	Rate	374	Niue	Both	384.49755946965	0.627578934289331	178.092304317536
1340	1998	Ischemic heart disease	Incidence	Rate	435	South Sudan	Both	311.17500187478	0.225788868984577	279.817996040726
1341	1998	Ischemic heart disease	Incidence	Rate	522	Sudan	Both	1054.95438345054	0.333087760646334	207.91461457081
1342	1999	Ischemic heart disease	Incidence	Rate	6	China	Both	344.17140063475	0.540333688117168	204.236455100337
1343	1999	Ischemic heart disease	Incidence	Rate	10	Cambodia	Both	218.20922829496	0.330224246107348	207.754481052741
1344	1999	Ischemic heart disease	Incidence	Rate	11	Indonesia	Both	246.98115636178	0.529176329629629	204.203128445762
1345	1999	Ischemic heart disease	Incidence	Rate	12	Lao People's Democratic Republic	Both	251.53295573398	0.315972615438411	209.607837199841
1346	1999	Ischemic heart disease	Incidence	Rate	13	Malaysia	Both	338.58748272139	0.621724901078498	179.185608158346
1347	1999	Ischemic heart disease	Incidence	Rate	14	Maldives	Both	225.41506048609	0.469338065717424	204.226675447967
1348	1999	Ischemic heart disease	Incidence	Rate	15	Myanmar	Both	283.66376693751	0.36303773228042	204.216392283396
1349	1999	Ischemic heart disease	Incidence	Rate	16	Philippines	Both	235.78963063469	0.542257968063782	204.233880629745
1350	1999	Ischemic heart disease	Incidence	Rate	17	Sri Lanka	Both	283.72235337057	0.57763004764168	195.429697535454
1351	1999	Ischemic heart disease	Incidence	Rate	18	Thailand	Both	212.80903769868	0.578854167794919	195.472649759359
1352	1999	Ischemic heart disease	Incidence	Rate	19	Timor-Leste	Both	204.60339107301	0.339252140436899	204.60339107301
1353	1999	Ischemic heart disease	Incidence	Rate	20	Viet Nam	Both	213.55745571404	0.48144577410536	204.221671980851
1354	1999	Ischemic heart disease	Incidence	Rate	22	Fiji	Both	444.89818306659	0.583573942431191	195.567945846017
1355	1999	Ischemic heart disease	Incidence	Rate	23	Kiribati	Both	424.28378573402	0.439692923227333	204.195544254512
1356	1999	Ischemic heart disease	Incidence	Rate	25	Micronesia (Federated States of)	Both	388.45316870618	0.506663430751627	204.205990390082
1357	1999	Ischemic heart disease	Incidence	Rate	26	Papua New Guinea	Both	355.64766067458	0.351250620970096	204.190889328656
1358	1999	Ischemic heart disease	Incidence	Rate	27	Samoa	Both	407.88327547525	0.515409049865666	204.245114848318
1359	1999	Ischemic heart disease	Incidence	Rate	28	Solomon Islands	Both	411.63688741811	0.351867191410364	204.223310448625
1360	1999	Ischemic heart disease	Incidence	Rate	29	Tonga	Both	389.792	0.541317019874755	204.270303441021
1361	1999	Ischemic heart disease	Incidence	Rate	30	Vanuatu	Both	444.75459546853	0.388300526237242	204.245393800626
1362	1999	Ischemic heart disease	Incidence	Rate	33	Armenia	Both	651.59792107632	0.574323064436665	196.820634368697
1363	1999	Ischemic heart disease	Incidence	Rate	34	Azerbaijan	Both	696.20361980995	0.579192506195412	195.668487078972
1364	1999	Ischemic heart disease	Incidence	Rate	35	Georgia	Both	715.62519804812	0.63027794625322	175.487695753746
1365	1999	Ischemic heart disease	Incidence	Rate	36	Kazakhstan	Both	780.38093097865	0.64018048502742	172.615217157909
1366	1999	Ischemic heart disease	Incidence	Rate	37	Kyrgyzstan	Both	614.11626752563	0.54286728228234	204.200977391978
1367	1999	Ischemic heart disease	Incidence	Rate	38	Mongolia	Both	812.17602207131	0.520781189245005	204.175677473069
1368	1999	Ischemic heart disease	Incidence	Rate	39	Tajikistan	Both	644.54333892758	0.46050561615396	204.241594918132
1369	1999	Ischemic heart disease	Incidence	Rate	40	Turkmenistan	Both	775.16885176516	0.564716005636632	204.188712459131
1370	1999	Ischemic heart disease	Incidence	Rate	41	Uzbekistan	Both	892.378	0.549739390933737	204.206649736945
1371	1999	Ischemic heart disease	Incidence	Rate	43	Albania	Both	310.88115288696	0.578295461805887	195.614962532512
1372	1999	Ischemic heart disease	Incidence	Rate	44	Bosnia and Herzegovina	Both	349.56273815367	0.597997468748356	195.396261611049
1373	1999	Ischemic heart disease	Incidence	Rate	45	Bulgaria	Both	610.66028256888	0.677446543282232	130.284692681796
1374	1999	Ischemic heart disease	Incidence	Rate	46	Croatia	Both	262.99663833264	0.696636411104102	119.773044255362
1375	1999	Ischemic heart disease	Incidence	Rate	47	Czechia	Both	471.05726394752	0.762428880357609	74.7037634571849
1376	1999	Ischemic heart disease	Incidence	Rate	48	Hungary	Both	502.95316403029	0.709980626709343	85.8074403761928
1377	1999	Ischemic heart disease	Incidence	Rate	49	North Macedonia	Both	402.40754969066	0.63668725909008	173.728095493169
1378	1999	Ischemic heart disease	Incidence	Rate	50	Montenegro	Both	353.013	0.672096102691543	131.948031806498
1379	1999	Ischemic heart disease	Incidence	Rate	51	Poland	Both	353.42770679583	0.6985360555797	119.314067990334
1380	1999	Ischemic heart disease	Incidence	Rate	52	Romania	Both	488.658	0.65954484605753	150.795535881376
1381	1999	Ischemic heart disease	Incidence	Rate	53	Serbia	Both	514.97080815785	0.655534174135398	155.04981322839
1382	1999	Ischemic heart disease	Incidence	Rate	54	Slovakia	Both	355.27405824773	0.726144172630556	81.3945779679674
1383	1999	Ischemic heart disease	Incidence	Rate	55	Slovenia	Both	251.57745414226	0.773236192288015	74.6699334461121
1384	1999	Ischemic heart disease	Incidence	Rate	57	Belarus	Both	678.09960539011	0.660171009515746	150.57043238018
1385	1999	Ischemic heart disease	Incidence	Rate	58	Estonia	Both	544.89208454111	0.733250616186121	80.7646657646863
1386	1999	Ischemic heart disease	Incidence	Rate	59	Latvia	Both	420.57685941364	0.727219684959525	81.3945025826848
1387	1999	Ischemic heart disease	Incidence	Rate	60	Lithuania	Both	399.21658462863	0.712834170940662	82.645244620161
1388	1999	Ischemic heart disease	Incidence	Rate	61	Republic of Moldova	Both	663.90445439491	0.622834528688654	179.157973380294
1389	1999	Ischemic heart disease	Incidence	Rate	62	Russian Federation	Both	912.94664146208	0.706863537909859	85.6314533321203
1390	1999	Ischemic heart disease	Incidence	Rate	63	Ukraine	Both	865.67902808439	0.670642905451183	133.896515559491
1391	1999	Ischemic heart disease	Incidence	Rate	66	Brunei Darussalam	Both	123.72561384504	0.714851237118356	82.8442000601843
1392	1999	Ischemic heart disease	Incidence	Rate	68	Republic of Korea	Both	131.09621156898	0.776773436337718	74.7947633830165
1393	1999	Ischemic heart disease	Incidence	Rate	69	Singapore	Both	194.78334649912	0.760831136110222	74.625135875052
1394	1999	Ischemic heart disease	Incidence	Rate	72	New Zealand	Both	438.78958664094	0.784428637621383	74.5635500292486
1395	1999	Ischemic heart disease	Incidence	Rate	75	Austria	Both	222.72952241139	0.787451584183882	74.7170433722778
1396	1999	Ischemic heart disease	Incidence	Rate	77	Cyprus	Both	118.30467174294	0.736846134920381	79.3530125542073
1397	1999	Ischemic heart disease	Incidence	Rate	82	Greece	Both	202.85975583532	0.727529454753368	81.3312207589145
1398	1999	Ischemic heart disease	Incidence	Rate	86	Italy	Both	239.198	0.746074084421097	74.6849805522331
1399	1999	Ischemic heart disease	Incidence	Rate	87	Luxembourg	Both	87.5643	0.817570995147661	74.5708163187272
1400	1999	Ischemic heart disease	Incidence	Rate	88	Malta	Both	107.15985295639	0.704734545351825	91.6020146839637
1401	1999	Ischemic heart disease	Incidence	Rate	91	Portugal	Both	147.91865846065	0.656120666715453	147.91865846065
1402	1999	Ischemic heart disease	Incidence	Rate	97	Argentina	Both	297.444	0.633175129405293	175.528463219901
1403	1999	Ischemic heart disease	Incidence	Rate	99	Uruguay	Both	225.46811641307	0.619009271243139	179.50402105809
1404	1999	Ischemic heart disease	Incidence	Rate	105	Antigua and Barbuda	Both	372.10333506133	0.655534994042462	154.90244110756
1405	1999	Ischemic heart disease	Incidence	Rate	107	Barbados	Both	379.32880429528	0.680398459240343	130.303382389871
1406	1999	Ischemic heart disease	Incidence	Rate	109	Cuba	Both	387.45289521681	0.561820952733584	204.246151947547
1407	1999	Ischemic heart disease	Incidence	Rate	110	Dominica	Both	369.35733269728	0.63945391525062	172.621316908875
1408	1999	Ischemic heart disease	Incidence	Rate	111	Dominican Republic	Both	341.14233937968	0.488178541467036	204.207069207287
1409	1999	Ischemic heart disease	Incidence	Rate	112	Grenada	Both	376.922	0.527333411440571	204.252493742576
1410	1999	Ischemic heart disease	Incidence	Rate	113	Guyana	Both	407.47918333782	0.521595978096732	204.213510526534
1411	1999	Ischemic heart disease	Incidence	Rate	115	Jamaica	Both	358.10695862988	0.588846467179198	195.508048468635
1412	1999	Ischemic heart disease	Incidence	Rate	118	Suriname	Both	410.55145026807	0.538932791302378	204.196656825001
1413	1999	Ischemic heart disease	Incidence	Rate	119	Trinidad and Tobago	Both	449.70804687703	0.670244573860158	134.30125610116
1414	1999	Ischemic heart disease	Incidence	Rate	121	Bolivia (Plurinational State of)	Both	248.10210865276	0.480194310456872	204.183953182617
1415	1999	Ischemic heart disease	Incidence	Rate	122	Ecuador	Both	244.13160076526	0.53903230782875	204.248213857068
1416	1999	Ischemic heart disease	Incidence	Rate	123	Peru	Both	224.99052532484	0.543853376891845	204.203803222618
1417	1999	Ischemic heart disease	Incidence	Rate	126	Costa Rica	Both	344.33642444872	0.582229491567193	195.659876100362
1418	1999	Ischemic heart disease	Incidence	Rate	127	El Salvador	Both	287.63454992439	0.432733147562664	204.195071571419
1419	1999	Ischemic heart disease	Incidence	Rate	129	Honduras	Both	349.14517332115	0.38175231641304	204.217000013223
1420	1999	Ischemic heart disease	Incidence	Rate	131	Nicaragua	Both	319.166	0.408085964812584	204.217145263939
1421	1999	Ischemic heart disease	Incidence	Rate	132	Panama	Both	302.447	0.580432842358969	195.608272963035
1422	1999	Ischemic heart disease	Incidence	Rate	133	Venezuela (Bolivarian Republic of)	Both	341.99508945634	0.560277999100226	204.212072733141
1423	1999	Ischemic heart disease	Incidence	Rate	139	Algeria	Both	1081.76655450628	0.530785582833015	204.16480583057
1424	1999	Ischemic heart disease	Incidence	Rate	140	Bahrain	Both	1084.76256863151	0.638083186958308	173.986242637372
1425	1999	Ischemic heart disease	Incidence	Rate	141	Egypt	Both	1018.49675899086	0.495502619174384	204.20461972542
1426	1999	Ischemic heart disease	Incidence	Rate	142	Iran (Islamic Republic of)	Both	922.20079259064	0.55562433168066	204.23297918069
1427	1999	Ischemic heart disease	Incidence	Rate	143	Iraq	Both	1026.31962102753	0.462736441391784	204.21458153407
1428	1999	Ischemic heart disease	Incidence	Rate	144	Jordan	Both	993.03294035782	0.582759198560708	195.641651682041
1429	1999	Ischemic heart disease	Incidence	Rate	145	Kuwait	Both	1135.90247717805	0.711841328373508	82.7849024915072
1430	1999	Ischemic heart disease	Incidence	Rate	146	Lebanon	Both	945.78098306887	0.576078527772757	196.74510215557
1431	1999	Ischemic heart disease	Incidence	Rate	147	Libya	Both	912.47821553215	0.628600604307387	175.494867873176
1432	1999	Ischemic heart disease	Incidence	Rate	148	Morocco	Both	984.59772136607	0.410303190621115	204.23697961842
1433	1999	Ischemic heart disease	Incidence	Rate	149	Palestine	Both	962.77244195049	0.454909692070064	204.266187687577
1434	1999	Ischemic heart disease	Incidence	Rate	150	Oman	Both	1085.56026895433	0.592398470428405	195.466623573014
1435	1999	Ischemic heart disease	Incidence	Rate	151	Qatar	Both	1127.18491436618	0.708880981468347	85.6862392992421
1436	1999	Ischemic heart disease	Incidence	Rate	152	Saudi Arabia	Both	940.73605524428	0.632796447356413	175.594294434165
1437	1999	Ischemic heart disease	Incidence	Rate	153	Syrian Arab Republic	Both	1145.58103481292	0.500474869218632	204.222503632017
1438	1999	Ischemic heart disease	Incidence	Rate	154	Tunisia	Both	902.55718103998	0.548724563004994	204.244539827575
1439	1999	Ischemic heart disease	Incidence	Rate	155	T眉rkiye	Both	746.258	0.528512415528019	204.218826190004
1440	1999	Ischemic heart disease	Incidence	Rate	156	United Arab Emirates	Both	1080.02552040951	0.753253916450152	74.7679359015671
1441	1999	Ischemic heart disease	Incidence	Rate	157	Yemen	Both	987.31191216724	0.288261301367107	212.830660421455
1442	1999	Ischemic heart disease	Incidence	Rate	160	Afghanistan	Both	1119.71292321358	0.177075239430658	301.110309805952
1443	1999	Ischemic heart disease	Incidence	Rate	161	Bangladesh	Both	471.98311197574	0.290951431147001	210.634024022846
1444	1999	Ischemic heart disease	Incidence	Rate	164	Nepal	Both	526.96030489875	0.264359180313156	231.83507844735
1445	1999	Ischemic heart disease	Incidence	Rate	165	Pakistan	Both	697.39419059575	0.367641396836045	204.274440666569
1446	1999	Ischemic heart disease	Incidence	Rate	168	Angola	Both	376.53806736732	0.303720041599183	210.156912275978
1447	1999	Ischemic heart disease	Incidence	Rate	172	Equatorial Guinea	Both	369.13066433352	0.391128022748702	204.246238228156
1448	1999	Ischemic heart disease	Incidence	Rate	173	Gabon	Both	353.87164571303	0.504806350324196	204.226548103657
1449	1999	Ischemic heart disease	Incidence	Rate	175	Burundi	Both	327.554	0.216855766644471	281.740597023904
1450	1999	Ischemic heart disease	Incidence	Rate	176	Comoros	Both	333.76278161995	0.34477469444905	204.465514949989
1451	1999	Ischemic heart disease	Incidence	Rate	177	Djibouti	Both	340.69825112954	0.365305211425089	204.221385701923
1452	1999	Ischemic heart disease	Incidence	Rate	178	Eritrea	Both	310.93292174774	0.303142339840286	210.113569506337
1453	1999	Ischemic heart disease	Incidence	Rate	179	Ethiopia	Both	302.51154309561	0.168903545355995	301.100773599623
1454	1999	Ischemic heart disease	Incidence	Rate	181	Madagascar	Both	352.98267567467	0.281571072098772	213.416461808073
1455	1999	Ischemic heart disease	Incidence	Rate	182	Malawi	Both	343.426	0.22706836834043	279.586996279641
1456	1999	Ischemic heart disease	Incidence	Rate	184	Mozambique	Both	334.00231268373	0.195435287798378	288.687513995237
1457	1999	Ischemic heart disease	Incidence	Rate	185	Rwanda	Both	306.58781047958	0.277014387103527	218.172950891744
1458	1999	Ischemic heart disease	Incidence	Rate	186	Seychelles	Both	217.60131339725	0.645339665687648	171.762887575146
1459	1999	Ischemic heart disease	Incidence	Rate	187	Somalia	Both	343.29018446601	0.0550718380312836	336.808074431104
1460	1999	Ischemic heart disease	Incidence	Rate	190	Uganda	Both	315.72659938751	0.226916944982192	279.375803734137
1461	1999	Ischemic heart disease	Incidence	Rate	191	Zambia	Both	320.26331457809	0.317396437417001	209.615924961167
1462	1999	Ischemic heart disease	Incidence	Rate	193	Botswana	Both	373.53758819234	0.504978826176952	204.246929934459
1463	1999	Ischemic heart disease	Incidence	Rate	194	Lesotho	Both	313.58106331368	0.393495000758155	204.220845085099
1464	1999	Ischemic heart disease	Incidence	Rate	195	Namibia	Both	361.75	0.49761386200554	204.177635183448
1465	1999	Ischemic heart disease	Incidence	Rate	196	South Africa	Both	411.55284794581	0.589407348753061	195.578346132352
1466	1999	Ischemic heart disease	Incidence	Rate	198	Zimbabwe	Both	369.14149123765	0.443246603614544	204.237838455653
1467	1999	Ischemic heart disease	Incidence	Rate	200	Benin	Both	361.60457666372	0.253215340715821	275.528645542315
1468	1999	Ischemic heart disease	Incidence	Rate	201	Burkina Faso	Both	340.76895656974	0.163468066858732	301.152564770559
1469	1999	Ischemic heart disease	Incidence	Rate	202	Cameroon	Both	352.23207227844	0.344955364212408	204.455466837708
1470	1999	Ischemic heart disease	Incidence	Rate	203	Cabo Verde	Both	379.79774659477	0.349296918199719	204.43991294769
1471	1999	Ischemic heart disease	Incidence	Rate	204	Chad	Both	381.17283525245	0.135825260914887	323.283247160633
1472	1999	Ischemic heart disease	Incidence	Rate	205	C么te d'Ivoire	Both	418.11999473061	0.329201009286605	207.812983295116
1473	1999	Ischemic heart disease	Incidence	Rate	206	Gambia	Both	416.11147593081	0.290070621097832	210.555003052211
1474	1999	Ischemic heart disease	Incidence	Rate	207	Ghana	Both	433.67764875813	0.419755496390431	204.187534180417
1475	1999	Ischemic heart disease	Incidence	Rate	208	Guinea	Both	353.76805494483	0.212412705488692	282.101943851459
1476	1999	Ischemic heart disease	Incidence	Rate	209	Guinea-Bissau	Both	397.63343641783	0.24821731725385	275.64903951029
1477	1999	Ischemic heart disease	Incidence	Rate	210	Liberia	Both	394.39865315518	0.222212867280137	279.736382640562
1478	1999	Ischemic heart disease	Incidence	Rate	211	Mali	Both	363.52641038529	0.153737335688568	303.666456585525
1479	1999	Ischemic heart disease	Incidence	Rate	212	Mauritania	Both	400.60481620699	0.381112297471017	204.220025001414
1480	1999	Ischemic heart disease	Incidence	Rate	213	Niger	Both	357.22425894317	0.0988136856452598	323.251798936113
1481	1999	Ischemic heart disease	Incidence	Rate	214	Nigeria	Both	381.81622940032	0.333936499661916	207.73476564687
1482	1999	Ischemic heart disease	Incidence	Rate	215	Sao Tome and Principe	Both	388.65595901592	0.325651915603451	208.971708797492
1483	1999	Ischemic heart disease	Incidence	Rate	216	Senegal	Both	407.75975327863	0.280111918035525	212.948372517802
1484	1999	Ischemic heart disease	Incidence	Rate	217	Sierra Leone	Both	414.166	0.217943041857131	281.922227219173
1485	1999	Ischemic heart disease	Incidence	Rate	218	Togo	Both	403.55427310398	0.303020232352969	210.15000498684
1486	1999	Ischemic heart disease	Incidence	Rate	320	Cook Islands	Both	357.89398273272	0.628029029838686	178.130277076552
1487	1999	Ischemic heart disease	Incidence	Rate	369	Nauru	Both	409.07160524504	0.521894324468662	204.191020292658
1488	1999	Ischemic heart disease	Incidence	Rate	374	Niue	Both	384.67341034062	0.63085717205161	175.499872705116
1489	1999	Ischemic heart disease	Incidence	Rate	435	South Sudan	Both	313.25427126448	0.228648585296784	279.880212359864
1490	1999	Ischemic heart disease	Incidence	Rate	522	Sudan	Both	1048.78433363538	0.339754883653516	205.405474281858
1491	2000	Ischemic heart disease	Incidence	Rate	6	China	Both	349.88758913314	0.547989192872889	204.170357779361
1492	2000	Ischemic heart disease	Incidence	Rate	10	Cambodia	Both	216.87983164878	0.336075029953322	206.531553862367
1493	2000	Ischemic heart disease	Incidence	Rate	11	Indonesia	Both	246.74318606017	0.533789587270659	204.250365460633
1494	2000	Ischemic heart disease	Incidence	Rate	12	Lao People's Democratic Republic	Both	249.11097352616	0.323947359495962	208.944988494256
1495	2000	Ischemic heart disease	Incidence	Rate	13	Malaysia	Both	337.31411851246	0.630523543762275	175.509911948394
1496	2000	Ischemic heart disease	Incidence	Rate	14	Maldives	Both	223.55896306572	0.483495670503175	204.199095282177
1497	2000	Ischemic heart disease	Incidence	Rate	15	Myanmar	Both	281.99732684539	0.370360017053284	204.201233802493
1498	2000	Ischemic heart disease	Incidence	Rate	16	Philippines	Both	236.42713688849	0.544997722532077	204.178024332849
1499	2000	Ischemic heart disease	Incidence	Rate	17	Sri Lanka	Both	281.54120471411	0.582942637570578	195.525874425349
1500	2000	Ischemic heart disease	Incidence	Rate	18	Thailand	Both	211.11373174589	0.58350091705013	195.418977728548
1501	2000	Ischemic heart disease	Incidence	Rate	19	Timor-Leste	Both	203.92174409363	0.343793649201481	203.92174409363
1502	2000	Ischemic heart disease	Incidence	Rate	20	Viet Nam	Both	212.87121571998	0.489802045414549	204.248020728775
1503	2000	Ischemic heart disease	Incidence	Rate	22	Fiji	Both	442.79074784743	0.589196631128333	195.563654364085
1504	2000	Ischemic heart disease	Incidence	Rate	23	Kiribati	Both	423.56538318105	0.444436339062538	204.187142853841
1505	2000	Ischemic heart disease	Incidence	Rate	25	Micronesia (Federated States of)	Both	387.77483669926	0.511004227582949	204.179214552709
1506	2000	Ischemic heart disease	Incidence	Rate	26	Papua New Guinea	Both	356.72263229575	0.354135790847746	204.219477799318
1507	2000	Ischemic heart disease	Incidence	Rate	27	Samoa	Both	407.63101185359	0.518902326533937	204.228380030198
1508	2000	Ischemic heart disease	Incidence	Rate	28	Solomon Islands	Both	409.39899329945	0.354799143417026	204.21747407165
1509	2000	Ischemic heart disease	Incidence	Rate	29	Tonga	Both	389.32115103529	0.546303195085387	204.240165304623
1510	2000	Ischemic heart disease	Incidence	Rate	30	Vanuatu	Both	444.70578677086	0.392158348897928	204.189498760945
1511	2000	Ischemic heart disease	Incidence	Rate	33	Armenia	Both	652.22830580967	0.579437569012042	195.556437022523
1512	2000	Ischemic heart disease	Incidence	Rate	34	Azerbaijan	Both	701.273	0.580020573148448	195.499554930507
1513	2000	Ischemic heart disease	Incidence	Rate	35	Georgia	Both	709.313	0.630265990578475	175.50093737366
1514	2000	Ischemic heart disease	Incidence	Rate	36	Kazakhstan	Both	785.28545162202	0.644689623243828	171.836269181746
1515	2000	Ischemic heart disease	Incidence	Rate	37	Kyrgyzstan	Both	617.583	0.543036486604175	204.232
1516	2000	Ischemic heart disease	Incidence	Rate	38	Mongolia	Both	815.11981329316	0.526650344907534	204.190991079769
1517	2000	Ischemic heart disease	Incidence	Rate	39	Tajikistan	Both	650.49763749364	0.457061333395443	204.222032679063
1518	2000	Ischemic heart disease	Incidence	Rate	40	Turkmenistan	Both	776.40284343618	0.567421033351252	201.480693984442
1519	2000	Ischemic heart disease	Incidence	Rate	41	Uzbekistan	Both	914.13493892197	0.557522310762499	204.198790579313
1520	2000	Ischemic heart disease	Incidence	Rate	43	Albania	Both	309.12021638797	0.58466418835901	195.347019935073
1521	2000	Ischemic heart disease	Incidence	Rate	44	Bosnia and Herzegovina	Both	345.31695858091	0.610950684608214	180.621870452972
1522	2000	Ischemic heart disease	Incidence	Rate	45	Bulgaria	Both	608.55995326649	0.681004523812614	130.367380553129
1523	2000	Ischemic heart disease	Incidence	Rate	46	Croatia	Both	252.35659652497	0.703039898563322	93.8806907845955
1524	2000	Ischemic heart disease	Incidence	Rate	47	Czechia	Both	460.46715266623	0.767766159168669	74.6695159707588
1525	2000	Ischemic heart disease	Incidence	Rate	48	Hungary	Both	494.04371562821	0.71580528057596	81.6171147489535
1526	2000	Ischemic heart disease	Incidence	Rate	49	North Macedonia	Both	400.62529328483	0.641651242944231	172.616235195829
1527	2000	Ischemic heart disease	Incidence	Rate	50	Montenegro	Both	352.75132136462	0.677306850284635	130.232997025579
1528	2000	Ischemic heart disease	Incidence	Rate	51	Poland	Both	331.94594033385	0.706662051990276	86.027440894815
1529	2000	Ischemic heart disease	Incidence	Rate	52	Romania	Both	481.06693264486	0.66529434615185	145.966270469992
1530	2000	Ischemic heart disease	Incidence	Rate	53	Serbia	Both	514.51903599396	0.660752800457895	150.384550896197
1531	2000	Ischemic heart disease	Incidence	Rate	54	Slovakia	Both	343.66163097898	0.734046240313494	80.7823452332475
1532	2000	Ischemic heart disease	Incidence	Rate	55	Slovenia	Both	233.22125064521	0.779578009745196	74.6495005118507
1533	2000	Ischemic heart disease	Incidence	Rate	57	Belarus	Both	681.52031329392	0.664705822252137	146.087508197468
1534	2000	Ischemic heart disease	Incidence	Rate	58	Estonia	Both	536.75766043239	0.739713154351944	78.1175526535698
1535	2000	Ischemic heart disease	Incidence	Rate	59	Latvia	Both	404.68885594985	0.730951448728138	81.3286477829869
1536	2000	Ischemic heart disease	Incidence	Rate	60	Lithuania	Both	390.34477402591	0.719896959838609	81.6710616064532
1537	2000	Ischemic heart disease	Incidence	Rate	61	Republic of Moldova	Both	660.89688977515	0.622004933502906	179.244133361407
1538	2000	Ischemic heart disease	Incidence	Rate	62	Russian Federation	Both	926.94264014611	0.708643647769121	86.4486190136126
1539	2000	Ischemic heart disease	Incidence	Rate	63	Ukraine	Both	872.48166274003	0.671095000943321	134.115624515163
1540	2000	Ischemic heart disease	Incidence	Rate	66	Brunei Darussalam	Both	122.92493655805	0.72155249267874	81.6379492093048
1541	2000	Ischemic heart disease	Incidence	Rate	68	Republic of Korea	Both	124.48585006802	0.785428821409438	74.6939498993697
1542	2000	Ischemic heart disease	Incidence	Rate	69	Singapore	Both	190.24796232611	0.767717370394546	74.7024306349314
1543	2000	Ischemic heart disease	Incidence	Rate	72	New Zealand	Both	423.92699057956	0.787659557491679	74.5449690851771
1544	2000	Ischemic heart disease	Incidence	Rate	75	Austria	Both	220.14586485167	0.791847679870807	74.6166393326851
1545	2000	Ischemic heart disease	Incidence	Rate	77	Cyprus	Both	108.73200583625	0.745199300565367	74.565727703638
1546	2000	Ischemic heart disease	Incidence	Rate	82	Greece	Both	197.73729524892	0.732710539506218	80.7595666598676
1547	2000	Ischemic heart disease	Incidence	Rate	86	Italy	Both	236.33223254065	0.749675986238207	74.629658438288
1548	2000	Ischemic heart disease	Incidence	Rate	87	Luxembourg	Both	83.985	0.822006568181537	74.6985901799362
1549	2000	Ischemic heart disease	Incidence	Rate	88	Malta	Both	99.5284	0.711805254226466	82.4493382852485
1550	2000	Ischemic heart disease	Incidence	Rate	91	Portugal	Both	142.78249209098	0.66161085244449	142.78249209098
1551	2000	Ischemic heart disease	Incidence	Rate	97	Argentina	Both	289.09453263822	0.638194471801002	173.808216067225
1552	2000	Ischemic heart disease	Incidence	Rate	99	Uruguay	Both	221.224	0.623208290785701	179.06555412464
1553	2000	Ischemic heart disease	Incidence	Rate	105	Antigua and Barbuda	Both	371.59144519465	0.660819064213085	150.583702706317
1554	2000	Ischemic heart disease	Incidence	Rate	107	Barbados	Both	380.35370162242	0.681304198777811	129.977693044133
1555	2000	Ischemic heart disease	Incidence	Rate	109	Cuba	Both	380.56345553704	0.566676901631981	204.189236971837
1556	2000	Ischemic heart disease	Incidence	Rate	110	Dominica	Both	368.71520872144	0.645830936825434	171.72591485003
1557	2000	Ischemic heart disease	Incidence	Rate	111	Dominican Republic	Both	340.75817791494	0.495468586151319	204.185083359778
1558	2000	Ischemic heart disease	Incidence	Rate	112	Grenada	Both	375.90677390913	0.538388116408646	204.217752935602
1559	2000	Ischemic heart disease	Incidence	Rate	113	Guyana	Both	406.02076874337	0.528693991503479	204.193531903996
1560	2000	Ischemic heart disease	Incidence	Rate	115	Jamaica	Both	359.28294690922	0.594592916825086	195.393104878734
1561	2000	Ischemic heart disease	Incidence	Rate	118	Suriname	Both	410.37468343594	0.543660023350067	204.207742834939
1562	2000	Ischemic heart disease	Incidence	Rate	119	Trinidad and Tobago	Both	447.61856074675	0.676683835395074	131.665048678774
1563	2000	Ischemic heart disease	Incidence	Rate	121	Bolivia (Plurinational State of)	Both	246.92869804061	0.486327903067974	204.225016117005
1564	2000	Ischemic heart disease	Incidence	Rate	122	Ecuador	Both	243.77182776426	0.5430447789024	204.239802778757
1565	2000	Ischemic heart disease	Incidence	Rate	123	Peru	Both	222.69264569558	0.548952201243799	204.199189613807
1566	2000	Ischemic heart disease	Incidence	Rate	126	Costa Rica	Both	342.77309590597	0.588243191082194	195.58287700009
1567	2000	Ischemic heart disease	Incidence	Rate	127	El Salvador	Both	287.28675423629	0.443962665887944	204.20253691591
1568	2000	Ischemic heart disease	Incidence	Rate	129	Honduras	Both	349.70872153931	0.387988052509884	204.211688781659
1569	2000	Ischemic heart disease	Incidence	Rate	131	Nicaragua	Both	318.50616657152	0.416108362910212	204.207612587826
1570	2000	Ischemic heart disease	Incidence	Rate	132	Panama	Both	301.97398214308	0.587378392850747	195.466308200896
1571	2000	Ischemic heart disease	Incidence	Rate	133	Venezuela (Bolivarian Republic of)	Both	339.29115881702	0.56350626012771	204.201436064859
1572	2000	Ischemic heart disease	Incidence	Rate	139	Algeria	Both	1070.14997654735	0.539481507570335	204.213606547936
1573	2000	Ischemic heart disease	Incidence	Rate	140	Bahrain	Both	1076.4565650116	0.646750697322184	169.069330673905
1574	2000	Ischemic heart disease	Incidence	Rate	141	Egypt	Both	1012.99374557174	0.502169886288414	204.198414159151
1575	2000	Ischemic heart disease	Incidence	Rate	142	Iran (Islamic Republic of)	Both	902.08300414821	0.565474561419707	204.193853369004
1576	2000	Ischemic heart disease	Incidence	Rate	143	Iraq	Both	1025.43564319259	0.472376399238703	204.222536490765
1577	2000	Ischemic heart disease	Incidence	Rate	144	Jordan	Both	997.38866564256	0.587909393807207	195.495412723732
1578	2000	Ischemic heart disease	Incidence	Rate	145	Kuwait	Both	1140.04507055744	0.718357562401374	81.9569874957941
1579	2000	Ischemic heart disease	Incidence	Rate	146	Lebanon	Both	940.38100310463	0.582698277151947	195.589167242418
1580	2000	Ischemic heart disease	Incidence	Rate	147	Libya	Both	917.37032139532	0.63704793460596	173.797905498588
1581	2000	Ischemic heart disease	Incidence	Rate	148	Morocco	Both	981.05861157384	0.415344026415974	204.208776852823
1582	2000	Ischemic heart disease	Incidence	Rate	149	Palestine	Both	962.91859817888	0.460681496412606	204.247449842344
1583	2000	Ischemic heart disease	Incidence	Rate	150	Oman	Both	1082.08387792529	0.608421540646462	180.914939078992
1584	2000	Ischemic heart disease	Incidence	Rate	151	Qatar	Both	1123.67734537659	0.714831609105106	82.3435176905557
1585	2000	Ischemic heart disease	Incidence	Rate	152	Saudi Arabia	Both	948.48013686034	0.642311774343419	172.53830023676
1586	2000	Ischemic heart disease	Incidence	Rate	153	Syrian Arab Republic	Both	1144.38827074843	0.507143685736932	204.178705942162
1587	2000	Ischemic heart disease	Incidence	Rate	154	Tunisia	Both	903.21386885877	0.556672649979971	204.217845583589
1588	2000	Ischemic heart disease	Incidence	Rate	155	T眉rkiye	Both	739.32145805058	0.535866331151872	204.305553955023
1589	2000	Ischemic heart disease	Incidence	Rate	156	United Arab Emirates	Both	1079.25765891285	0.760969094123031	74.7561900839806
1590	2000	Ischemic heart disease	Incidence	Rate	157	Yemen	Both	983.509	0.297145157465494	210.512021249647
1591	2000	Ischemic heart disease	Incidence	Rate	160	Afghanistan	Both	1110.74943779308	0.177025771968387	301.116350518501
1592	2000	Ischemic heart disease	Incidence	Rate	161	Bangladesh	Both	470.36751212652	0.297251975652563	210.548864348144
1593	2000	Ischemic heart disease	Incidence	Rate	164	Nepal	Both	528.00034055171	0.272719114894473	219.426670591155
1594	2000	Ischemic heart disease	Incidence	Rate	165	Pakistan	Both	701.86135107354	0.374319132467609	204.257855958238
1595	2000	Ischemic heart disease	Incidence	Rate	168	Angola	Both	375.82390423985	0.307603311847111	210.22734650624
1596	2000	Ischemic heart disease	Incidence	Rate	172	Equatorial Guinea	Both	368.194	0.411383449802448	204.224452157238
1597	2000	Ischemic heart disease	Incidence	Rate	173	Gabon	Both	354.39667123125	0.509133087403875	204.215705693313
1598	2000	Ischemic heart disease	Incidence	Rate	175	Burundi	Both	327.19379631271	0.21686985832205	281.809488706759
1599	2000	Ischemic heart disease	Incidence	Rate	176	Comoros	Both	334.05673536184	0.351875505604714	204.204976034362
1600	2000	Ischemic heart disease	Incidence	Rate	177	Djibouti	Both	341.45689662732	0.369015094624057	204.220864894212
1601	2000	Ischemic heart disease	Incidence	Rate	178	Eritrea	Both	310.57495982544	0.310248161765321	209.622185051275
1602	2000	Ischemic heart disease	Incidence	Rate	179	Ethiopia	Both	302.40362672141	0.173418529946986	301.105585338747
1603	2000	Ischemic heart disease	Incidence	Rate	181	Madagascar	Both	352.754	0.283190720794041	212.072068050285
1604	2000	Ischemic heart disease	Incidence	Rate	182	Malawi	Both	344.831	0.230900810051145	279.778552732029
1605	2000	Ischemic heart disease	Incidence	Rate	184	Mozambique	Both	335.54645325692	0.198534396867784	288.812767333359
1606	2000	Ischemic heart disease	Incidence	Rate	185	Rwanda	Both	305.62835979408	0.280983454342867	213.212311580244
1607	2000	Ischemic heart disease	Incidence	Rate	186	Seychelles	Both	217.51657318099	0.651551988453137	154.983073095765
1608	2000	Ischemic heart disease	Incidence	Rate	187	Somalia	Both	344.00532744521	0.0558420632221002	336.853105385011
1609	2000	Ischemic heart disease	Incidence	Rate	190	Uganda	Both	316.68898661677	0.234323225413513	277.508494304882
1610	2000	Ischemic heart disease	Incidence	Rate	191	Zambia	Both	320.69499380805	0.320625321501856	208.950924649284
1611	2000	Ischemic heart disease	Incidence	Rate	193	Botswana	Both	374.42367474398	0.513498223414294	204.209618556912
1612	2000	Ischemic heart disease	Incidence	Rate	194	Lesotho	Both	315.13499605667	0.398635802456027	204.242545308141
1613	2000	Ischemic heart disease	Incidence	Rate	195	Namibia	Both	361.67952349378	0.502406957891221	204.224192719864
1614	2000	Ischemic heart disease	Incidence	Rate	196	South Africa	Both	413.01425873668	0.594093682936262	195.379011131932
1615	2000	Ischemic heart disease	Incidence	Rate	198	Zimbabwe	Both	371.06663450579	0.444841401738061	204.207867887941
1616	2000	Ischemic heart disease	Incidence	Rate	200	Benin	Both	361.80477780433	0.257380681388323	274.086829223837
1617	2000	Ischemic heart disease	Incidence	Rate	201	Burkina Faso	Both	341.71033714071	0.168084340000467	301.090375265102
1618	2000	Ischemic heart disease	Incidence	Rate	202	Cameroon	Both	354.234	0.348814788893637	204.469403778951
1619	2000	Ischemic heart disease	Incidence	Rate	203	Cabo Verde	Both	380.16225655106	0.35989901703054	204.192723274017
1620	2000	Ischemic heart disease	Incidence	Rate	204	Chad	Both	382.537	0.137412374447162	323.302739099389
1621	2000	Ischemic heart disease	Incidence	Rate	205	C么te d'Ivoire	Both	418.46861839816	0.333015393275065	207.79060334105
1622	2000	Ischemic heart disease	Incidence	Rate	206	Gambia	Both	416.66919666431	0.296354282057957	210.584229939369
1623	2000	Ischemic heart disease	Incidence	Rate	207	Ghana	Both	432.73146342799	0.424725211650337	204.21977944251
1624	2000	Ischemic heart disease	Incidence	Rate	208	Guinea	Both	354.79478373358	0.216649791599883	281.885706413289
1625	2000	Ischemic heart disease	Incidence	Rate	209	Guinea-Bissau	Both	397.605	0.252026519139868	275.686406845722
1626	2000	Ischemic heart disease	Incidence	Rate	210	Liberia	Both	394.84716689676	0.231173361787615	279.725029640603
1627	2000	Ischemic heart disease	Incidence	Rate	211	Mali	Both	364.34711027427	0.157190027521405	301.815466191896
1628	2000	Ischemic heart disease	Incidence	Rate	212	Mauritania	Both	400.18157970129	0.384205379717954	204.195000391268
1629	2000	Ischemic heart disease	Incidence	Rate	213	Niger	Both	356.77751350852	0.100886948404838	323.256548019863
1630	2000	Ischemic heart disease	Incidence	Rate	214	Nigeria	Both	382.94440623363	0.338201742797398	206.45026810351
1631	2000	Ischemic heart disease	Incidence	Rate	215	Sao Tome and Principe	Both	389.46097022055	0.329460109182343	207.780011179511
1632	2000	Ischemic heart disease	Incidence	Rate	216	Senegal	Both	408.41545321303	0.283784902973132	212.996069910602
1633	2000	Ischemic heart disease	Incidence	Rate	217	Sierra Leone	Both	413.78180305083	0.218492836742255	281.916819278874
1634	2000	Ischemic heart disease	Incidence	Rate	218	Togo	Both	403.94892320506	0.305472963037407	210.187485278297
1635	2000	Ischemic heart disease	Incidence	Rate	320	Cook Islands	Both	358.678	0.635365607290649	173.908971790611
1636	2000	Ischemic heart disease	Incidence	Rate	369	Nauru	Both	409.60059908933	0.52025488766476	204.193063425103
1637	2000	Ischemic heart disease	Incidence	Rate	374	Niue	Both	384.82348486158	0.634068950171114	173.891875247727
1638	2000	Ischemic heart disease	Incidence	Rate	435	South Sudan	Both	314.20377494194	0.231730343895352	279.468815073882
1639	2000	Ischemic heart disease	Incidence	Rate	522	Sudan	Both	1045.12456261918	0.346875808615915	204.408245248271
1640	2001	Ischemic heart disease	Incidence	Rate	6	China	Both	353.52786944554	0.553680373692626	204.258118192016
1641	2001	Ischemic heart disease	Incidence	Rate	10	Cambodia	Both	217.87929650871	0.342507910583009	205.34668072197
1642	2001	Ischemic heart disease	Incidence	Rate	11	Indonesia	Both	249.03927375687	0.537977981115366	204.228033287441
1643	2001	Ischemic heart disease	Incidence	Rate	12	Lao People's Democratic Republic	Both	250.30264926078	0.332580408807204	207.826028186848
1644	2001	Ischemic heart disease	Incidence	Rate	13	Malaysia	Both	338.65139009667	0.638257476929833	173.890289651903
1645	2001	Ischemic heart disease	Incidence	Rate	14	Maldives	Both	223.39418775884	0.495923695035155	204.264190454358
1646	2001	Ischemic heart disease	Incidence	Rate	15	Myanmar	Both	282.67331450514	0.378171980483692	204.193129494887
1647	2001	Ischemic heart disease	Incidence	Rate	16	Philippines	Both	238.58833719488	0.547409431560733	204.174407981852
1648	2001	Ischemic heart disease	Incidence	Rate	17	Sri Lanka	Both	283.10596073275	0.587556599070554	195.398626463388
1649	2001	Ischemic heart disease	Incidence	Rate	18	Thailand	Both	209.71034804979	0.587661560775708	195.592215609739
1650	2001	Ischemic heart disease	Incidence	Rate	19	Timor-Leste	Both	204.40364129708	0.349490320159863	204.088372596198
1651	2001	Ischemic heart disease	Incidence	Rate	20	Viet Nam	Both	214.14075441544	0.497630349065707	204.223226566029
1652	2001	Ischemic heart disease	Incidence	Rate	22	Fiji	Both	444.50653432978	0.59449741944042	195.411950881404
1653	2001	Ischemic heart disease	Incidence	Rate	23	Kiribati	Both	423.48371975894	0.448782300735609	204.217085097153
1654	2001	Ischemic heart disease	Incidence	Rate	25	Micronesia (Federated States of)	Both	388.05010422551	0.515316814346477	204.192342064306
1655	2001	Ischemic heart disease	Incidence	Rate	26	Papua New Guinea	Both	356.52549850779	0.356588986333728	204.227593873169
1656	2001	Ischemic heart disease	Incidence	Rate	27	Samoa	Both	407.72239844829	0.522971625527944	204.227355896103
1657	2001	Ischemic heart disease	Incidence	Rate	28	Solomon Islands	Both	411.18247598748	0.356626745168074	204.236908083639
1658	2001	Ischemic heart disease	Incidence	Rate	29	Tonga	Both	389.80009992988	0.551054251063729	204.204218083664
1659	2001	Ischemic heart disease	Incidence	Rate	30	Vanuatu	Both	445.20456705803	0.395325055353778	204.206486451474
1660	2001	Ischemic heart disease	Incidence	Rate	33	Armenia	Both	650.44968600401	0.585419295040696	195.467550218345
1661	2001	Ischemic heart disease	Incidence	Rate	34	Azerbaijan	Both	710.71095975169	0.582193708342128	195.678096265701
1662	2001	Ischemic heart disease	Incidence	Rate	35	Georgia	Both	703.867	0.633388300444106	173.845518246374
1663	2001	Ischemic heart disease	Incidence	Rate	36	Kazakhstan	Both	784.715	0.648397258264821	158.205047211156
1664	2001	Ischemic heart disease	Incidence	Rate	37	Kyrgyzstan	Both	620.36063345112	0.543805550685403	204.228269736161
1665	2001	Ischemic heart disease	Incidence	Rate	38	Mongolia	Both	810.87205876641	0.532620200843235	204.180698870115
1666	2001	Ischemic heart disease	Incidence	Rate	39	Tajikistan	Both	657.34113313235	0.45625651276009	204.192208446651
1667	2001	Ischemic heart disease	Incidence	Rate	40	Turkmenistan	Both	774.09745550794	0.57104381892434	201.704314515453
1668	2001	Ischemic heart disease	Incidence	Rate	41	Uzbekistan	Both	944.94211392548	0.564803382897778	204.186198029639
1669	2001	Ischemic heart disease	Incidence	Rate	43	Albania	Both	308.40949918631	0.592412946510661	195.525020536081
1670	2001	Ischemic heart disease	Incidence	Rate	44	Bosnia and Herzegovina	Both	342.71827276896	0.621989463929258	179.429795418336
1671	2001	Ischemic heart disease	Incidence	Rate	45	Bulgaria	Both	604.80719392438	0.686487366008627	129.397981235372
1672	2001	Ischemic heart disease	Incidence	Rate	46	Croatia	Both	249.80055179206	0.709536840872917	85.7221646839677
1673	2001	Ischemic heart disease	Incidence	Rate	47	Czechia	Both	446.56280371275	0.772167239650309	74.6050779259821
1674	2001	Ischemic heart disease	Incidence	Rate	48	Hungary	Both	490.78684405908	0.722099055327699	81.6489622337134
1675	2001	Ischemic heart disease	Incidence	Rate	49	North Macedonia	Both	401.49268778214	0.648049675806335	169.040707742724
1676	2001	Ischemic heart disease	Incidence	Rate	50	Montenegro	Both	354.01370325523	0.683433454098582	129.382562741105
1677	2001	Ischemic heart disease	Incidence	Rate	51	Poland	Both	327.01895284705	0.714831304495085	82.4701441631113
1678	2001	Ischemic heart disease	Incidence	Rate	52	Romania	Both	467.92950838209	0.672020166603488	131.120032711823
1679	2001	Ischemic heart disease	Incidence	Rate	53	Serbia	Both	507.13734816981	0.665407334806451	146.025160315276
1680	2001	Ischemic heart disease	Incidence	Rate	54	Slovakia	Both	340.81758868208	0.741392553570632	77.7917067776771
1681	2001	Ischemic heart disease	Incidence	Rate	55	Slovenia	Both	221.51795509633	0.786240775635761	74.7182285324176
1682	2001	Ischemic heart disease	Incidence	Rate	57	Belarus	Both	687.52034540297	0.671333268854148	131.33612048023
1683	2001	Ischemic heart disease	Incidence	Rate	58	Estonia	Both	531.93658110012	0.746602207163017	74.8051470117876
1684	2001	Ischemic heart disease	Incidence	Rate	59	Latvia	Both	396.29290012151	0.73629419637135	79.4255838673775
1685	2001	Ischemic heart disease	Incidence	Rate	60	Lithuania	Both	390.378	0.727133584877313	81.4095177788407
1686	2001	Ischemic heart disease	Incidence	Rate	61	Republic of Moldova	Both	658.84985541421	0.622936409943787	179.020439213616
1687	2001	Ischemic heart disease	Incidence	Rate	62	Russian Federation	Both	927.33412988568	0.710570359001004	85.7845290898781
1688	2001	Ischemic heart disease	Incidence	Rate	63	Ukraine	Both	872.32592087496	0.672467819796801	131.236750787864
1689	2001	Ischemic heart disease	Incidence	Rate	66	Brunei Darussalam	Both	122.562	0.728535069338112	81.3429333561459
1690	2001	Ischemic heart disease	Incidence	Rate	68	Republic of Korea	Both	124.38540183297	0.793496280690955	74.651
1691	2001	Ischemic heart disease	Incidence	Rate	69	Singapore	Both	188.41437082701	0.774294656621655	74.7477856460013
1692	2001	Ischemic heart disease	Incidence	Rate	72	New Zealand	Both	411.96634306248	0.791426079291696	74.5171096725117
1693	2001	Ischemic heart disease	Incidence	Rate	75	Austria	Both	219.60379323976	0.795770117733764	74.9073973106312
1694	2001	Ischemic heart disease	Incidence	Rate	77	Cyprus	Both	104.85039307095	0.753594717257543	74.6324161201683
1695	2001	Ischemic heart disease	Incidence	Rate	82	Greece	Both	194.947	0.737154008101854	79.2801127942251
1696	2001	Ischemic heart disease	Incidence	Rate	86	Italy	Both	233.47762539765	0.753554839457876	74.7768501426542
1697	2001	Ischemic heart disease	Incidence	Rate	87	Luxembourg	Both	83.0484	0.825312816180712	74.6743827730988
1698	2001	Ischemic heart disease	Incidence	Rate	88	Malta	Both	100.25691424825	0.717803037638719	81.8283156229336
1699	2001	Ischemic heart disease	Incidence	Rate	91	Portugal	Both	141.18387419808	0.667247150668184	133.163098642886
1700	2001	Ischemic heart disease	Incidence	Rate	97	Argentina	Both	280.33017044072	0.642175704746832	172.525698481588
1701	2001	Ischemic heart disease	Incidence	Rate	99	Uruguay	Both	219.45174215804	0.62579606753003	178.015365223157
1702	2001	Ischemic heart disease	Incidence	Rate	105	Antigua and Barbuda	Both	372.22232801161	0.665620631875941	145.677739437176
1703	2001	Ischemic heart disease	Incidence	Rate	107	Barbados	Both	381.48640830281	0.683329389407697	129.366639706911
1704	2001	Ischemic heart disease	Incidence	Rate	109	Cuba	Both	371.93435715157	0.572753860839461	196.922458831677
1705	2001	Ischemic heart disease	Incidence	Rate	110	Dominica	Both	369.54563515141	0.652368567094588	155.084956157822
1706	2001	Ischemic heart disease	Incidence	Rate	111	Dominican Republic	Both	342.11071406633	0.50277541519763	204.191193014364
1707	2001	Ischemic heart disease	Incidence	Rate	112	Grenada	Both	376.78879520106	0.549058969647808	204.242570899794
1708	2001	Ischemic heart disease	Incidence	Rate	113	Guyana	Both	405.87605560727	0.534869805890103	204.214776832801
1709	2001	Ischemic heart disease	Incidence	Rate	115	Jamaica	Both	359.23865423768	0.600192022232271	183.455285599561
1710	2001	Ischemic heart disease	Incidence	Rate	118	Suriname	Both	410.35937269792	0.548683523928075	204.165613778391
1711	2001	Ischemic heart disease	Incidence	Rate	119	Trinidad and Tobago	Both	445.68823839147	0.682763494477584	129.323301068122
1712	2001	Ischemic heart disease	Incidence	Rate	121	Bolivia (Plurinational State of)	Both	246.75528836243	0.492030763865071	204.215560154712
1713	2001	Ischemic heart disease	Incidence	Rate	122	Ecuador	Both	243.37464750598	0.548552149690973	204.229525424901
1714	2001	Ischemic heart disease	Incidence	Rate	123	Peru	Both	220.90972563897	0.553775453477556	204.245200524896
1715	2001	Ischemic heart disease	Incidence	Rate	126	Costa Rica	Both	340.98735810613	0.594889114531861	195.363663283358
1716	2001	Ischemic heart disease	Incidence	Rate	127	El Salvador	Both	287.13333292395	0.454177658570425	204.228122202556
1717	2001	Ischemic heart disease	Incidence	Rate	129	Honduras	Both	351.31615913164	0.394174011784655	204.202757949689
1718	2001	Ischemic heart disease	Incidence	Rate	131	Nicaragua	Both	318.35159842508	0.423790295277938	204.223660692086
1719	2001	Ischemic heart disease	Incidence	Rate	132	Panama	Both	301.41379401418	0.594535700601609	195.378086733019
1720	2001	Ischemic heart disease	Incidence	Rate	133	Venezuela (Bolivarian Republic of)	Both	337.07387144697	0.565458381141816	204.234011673216
1721	2001	Ischemic heart disease	Incidence	Rate	139	Algeria	Both	1059.25702010754	0.54752927722376	204.217848531017
1722	2001	Ischemic heart disease	Incidence	Rate	140	Bahrain	Both	1068.47404689514	0.657196063695041	150.657571966807
1723	2001	Ischemic heart disease	Incidence	Rate	141	Egypt	Both	1017.48829365089	0.508716824226239	204.234169987905
1724	2001	Ischemic heart disease	Incidence	Rate	142	Iran (Islamic Republic of)	Both	894.92807739424	0.574618208021481	196.653586057353
1725	2001	Ischemic heart disease	Incidence	Rate	143	Iraq	Both	1024.46180252769	0.481458319619666	204.189282891617
1726	2001	Ischemic heart disease	Incidence	Rate	144	Jordan	Both	992.573	0.593182802809495	195.53905360791
1727	2001	Ischemic heart disease	Incidence	Rate	145	Kuwait	Both	1137.3458537987	0.722840631295124	81.5286636441367
1728	2001	Ischemic heart disease	Incidence	Rate	146	Lebanon	Both	940.052	0.589185502386114	195.55205996785
1729	2001	Ischemic heart disease	Incidence	Rate	147	Libya	Both	916.47838000561	0.644685131438978	171.759817953947
1730	2001	Ischemic heart disease	Incidence	Rate	148	Morocco	Both	978.53853023202	0.420595133422507	204.248483670172
1731	2001	Ischemic heart disease	Incidence	Rate	149	Palestine	Both	961.91606351822	0.465299102197142	204.209679974427
1732	2001	Ischemic heart disease	Incidence	Rate	150	Oman	Both	1089.07476281205	0.622160627189522	179.062622205357
1733	2001	Ischemic heart disease	Incidence	Rate	151	Qatar	Both	1122.49374428455	0.720831064006284	81.5425443379007
1734	2001	Ischemic heart disease	Incidence	Rate	152	Saudi Arabia	Both	955.31784938581	0.651502091755966	154.697655218423
1735	2001	Ischemic heart disease	Incidence	Rate	153	Syrian Arab Republic	Both	1145.37140396457	0.513850111268667	204.165796899659
1736	2001	Ischemic heart disease	Incidence	Rate	154	Tunisia	Both	900.96666344526	0.564421010157184	204.181626700034
1737	2001	Ischemic heart disease	Incidence	Rate	155	T眉rkiye	Both	733.55068587011	0.542359130151394	204.216296173105
1738	2001	Ischemic heart disease	Incidence	Rate	156	United Arab Emirates	Both	1081.25999775334	0.767858792936623	74.5915005762301
1739	2001	Ischemic heart disease	Incidence	Rate	157	Yemen	Both	980.03761479067	0.306112423990989	210.182166421025
1740	2001	Ischemic heart disease	Incidence	Rate	160	Afghanistan	Both	1103.31990011365	0.177773144391168	301.107593397581
1741	2001	Ischemic heart disease	Incidence	Rate	161	Bangladesh	Both	471.82822101411	0.303188546281531	210.298211920259
1742	2001	Ischemic heart disease	Incidence	Rate	164	Nepal	Both	526.06726007544	0.281287467400935	212.812136204553
1743	2001	Ischemic heart disease	Incidence	Rate	165	Pakistan	Both	702.66785793792	0.38059392725045	204.217630436487
1744	2001	Ischemic heart disease	Incidence	Rate	168	Angola	Both	374.04181111557	0.311697534329848	209.673885588194
1745	2001	Ischemic heart disease	Incidence	Rate	172	Equatorial Guinea	Both	367.33198072106	0.433590056530441	204.183916021792
1746	2001	Ischemic heart disease	Incidence	Rate	173	Gabon	Both	354.85742604414	0.513045709061385	204.220776421086
1747	2001	Ischemic heart disease	Incidence	Rate	175	Burundi	Both	326.61833715492	0.216988725649785	282.079022448748
1748	2001	Ischemic heart disease	Incidence	Rate	176	Comoros	Both	333.81532353872	0.359211999278107	204.249827607622
1749	2001	Ischemic heart disease	Incidence	Rate	177	Djibouti	Both	342.24107967346	0.372853155297047	204.199928383365
1750	2001	Ischemic heart disease	Incidence	Rate	178	Eritrea	Both	309.98527300345	0.317247987543295	209.679484629782
1751	2001	Ischemic heart disease	Incidence	Rate	179	Ethiopia	Both	300.31807410014	0.178972968614763	300.31807410014
1752	2001	Ischemic heart disease	Incidence	Rate	181	Madagascar	Both	352.89397164507	0.285668180077333	213.520641242618
1753	2001	Ischemic heart disease	Incidence	Rate	182	Malawi	Both	343.64532798804	0.234020506815413	277.647644517569
1754	2001	Ischemic heart disease	Incidence	Rate	184	Mozambique	Both	333.36995969916	0.20224192395185	289.110584015257
1755	2001	Ischemic heart disease	Incidence	Rate	185	Rwanda	Both	304.13972348472	0.286082054881284	213.745270827565
1756	2001	Ischemic heart disease	Incidence	Rate	186	Seychelles	Both	217.40808192913	0.656490668328199	150.559873928135
1757	2001	Ischemic heart disease	Incidence	Rate	187	Somalia	Both	343.19898177393	0.0566431646698027	336.822659380091
1758	2001	Ischemic heart disease	Incidence	Rate	190	Uganda	Both	315.288	0.242186388084657	277.438536875168
1759	2001	Ischemic heart disease	Incidence	Rate	191	Zambia	Both	319.37634643954	0.324401368208402	208.993707851404
1760	2001	Ischemic heart disease	Incidence	Rate	193	Botswana	Both	374.46683461129	0.521370181612928	204.236170146451
1761	2001	Ischemic heart disease	Incidence	Rate	194	Lesotho	Both	316.14498528687	0.403990126208872	204.16301289985
1762	2001	Ischemic heart disease	Incidence	Rate	195	Namibia	Both	360.94766333833	0.506719032722361	204.193521164769
1763	2001	Ischemic heart disease	Incidence	Rate	196	South Africa	Both	410.54001630788	0.597884168238822	195.458627900217
1764	2001	Ischemic heart disease	Incidence	Rate	198	Zimbabwe	Both	373.85333385824	0.446354680553508	204.207368671603
1765	2001	Ischemic heart disease	Incidence	Rate	200	Benin	Both	360.89230357749	0.261388010509781	274.191023626993
1766	2001	Ischemic heart disease	Incidence	Rate	201	Burkina Faso	Both	341.82049963538	0.172996395327051	301.096903794972
1767	2001	Ischemic heart disease	Incidence	Rate	202	Cameroon	Both	355.01135252999	0.352631872778337	204.282417029009
1768	2001	Ischemic heart disease	Incidence	Rate	203	Cabo Verde	Both	379.63524464311	0.370070275603364	204.190856473489
1769	2001	Ischemic heart disease	Incidence	Rate	204	Chad	Both	382.01947652587	0.13966369176859	323.279390787332
1770	2001	Ischemic heart disease	Incidence	Rate	205	C么te d'Ivoire	Both	417.98702190911	0.336545511228203	206.529682723551
1771	2001	Ischemic heart disease	Incidence	Rate	206	Gambia	Both	416.59883824484	0.302543256845694	210.212664577172
1772	2001	Ischemic heart disease	Incidence	Rate	207	Ghana	Both	431.67356571039	0.42941184646569	204.235320905512
1773	2001	Ischemic heart disease	Incidence	Rate	208	Guinea	Both	355.67025324726	0.221090940982099	281.896087295396
1774	2001	Ischemic heart disease	Incidence	Rate	209	Guinea-Bissau	Both	398.08801666199	0.255786767601624	275.415870023087
1775	2001	Ischemic heart disease	Incidence	Rate	210	Liberia	Both	394.80580412278	0.239594386141111	277.491193989155
1776	2001	Ischemic heart disease	Incidence	Rate	211	Mali	Both	363.96430329858	0.161344447555084	301.298609879595
1777	2001	Ischemic heart disease	Incidence	Rate	212	Mauritania	Both	399.15281959965	0.386487415894351	204.212345270376
1778	2001	Ischemic heart disease	Incidence	Rate	213	Niger	Both	355.482	0.103271776631217	323.285727374632
1779	2001	Ischemic heart disease	Incidence	Rate	214	Nigeria	Both	382.88443549835	0.343029750745818	205.356130380019
1780	2001	Ischemic heart disease	Incidence	Rate	215	Sao Tome and Principe	Both	390.28881941909	0.334484786134682	207.856574468741
1781	2001	Ischemic heart disease	Incidence	Rate	216	Senegal	Both	407.73571132775	0.287451899345797	212.702187974079
1782	2001	Ischemic heart disease	Incidence	Rate	217	Sierra Leone	Both	412.86045116542	0.22039123267412	281.818153645824
1783	2001	Ischemic heart disease	Incidence	Rate	218	Togo	Both	404.02026136639	0.307828257876202	210.174075749699
1784	2001	Ischemic heart disease	Incidence	Rate	320	Cook Islands	Both	359.35790659039	0.644421442097654	171.770731842987
1785	2001	Ischemic heart disease	Incidence	Rate	369	Nauru	Both	409.73118263258	0.519235424968716	204.249698933949
1786	2001	Ischemic heart disease	Incidence	Rate	374	Niue	Both	385.00607446341	0.637366627073445	173.866415141961
1787	2001	Ischemic heart disease	Incidence	Rate	435	South Sudan	Both	313.93724162929	0.235014127905546	277.180911594017
1788	2001	Ischemic heart disease	Incidence	Rate	522	Sudan	Both	1042.84518794905	0.354215514631628	204.275476530139
1789	2002	Ischemic heart disease	Incidence	Rate	6	China	Both	357.76848944816	0.560542936414416	204.212830706501
1790	2002	Ischemic heart disease	Incidence	Rate	10	Cambodia	Both	220.44618594801	0.349465712270985	204.409755231409
1791	2002	Ischemic heart disease	Incidence	Rate	11	Indonesia	Both	253.77617685073	0.542245676060877	204.217030136989
1792	2002	Ischemic heart disease	Incidence	Rate	12	Lao People's Democratic Republic	Both	253.184	0.341667271144462	205.338615387455
1793	2002	Ischemic heart disease	Incidence	Rate	13	Malaysia	Both	341.81557700058	0.645044248017871	171.753467719842
1794	2002	Ischemic heart disease	Incidence	Rate	14	Maldives	Both	223.51013154476	0.507404859766873	204.238622719228
1795	2002	Ischemic heart disease	Incidence	Rate	15	Myanmar	Both	284.48135077929	0.386343628220189	204.26532503601
1796	2002	Ischemic heart disease	Incidence	Rate	16	Philippines	Both	242.57594491337	0.549521153378409	204.223617260593
1797	2002	Ischemic heart disease	Incidence	Rate	17	Sri Lanka	Both	287.50293434282	0.59235912694583	195.50941421878
1798	2002	Ischemic heart disease	Incidence	Rate	18	Thailand	Both	207.94981657765	0.59175909789129	195.622549552534
1799	2002	Ischemic heart disease	Incidence	Rate	19	Timor-Leste	Both	205.78117623946	0.354162019516716	204.247394532094
1800	2002	Ischemic heart disease	Incidence	Rate	20	Viet Nam	Both	217.15263517432	0.505453447065355	204.228731522614
1801	2002	Ischemic heart disease	Incidence	Rate	22	Fiji	Both	448.87328766682	0.59932203091066	195.401440053992
1802	2002	Ischemic heart disease	Incidence	Rate	23	Kiribati	Both	423.67180457556	0.453462297779448	204.22479313439
1803	2002	Ischemic heart disease	Incidence	Rate	25	Micronesia (Federated States of)	Both	389.093	0.519545671945836	204.190439686793
1804	2002	Ischemic heart disease	Incidence	Rate	26	Papua New Guinea	Both	355.48728331537	0.358572086402703	204.224373285248
1805	2002	Ischemic heart disease	Incidence	Rate	27	Samoa	Both	408.01336004933	0.527242669970423	204.219341349121
1806	2002	Ischemic heart disease	Incidence	Rate	28	Solomon Islands	Both	415.97027555012	0.357910115982585	204.204683846704
1807	2002	Ischemic heart disease	Incidence	Rate	29	Tonga	Both	391.08213066361	0.556008345246101	204.209361735004
1808	2002	Ischemic heart disease	Incidence	Rate	30	Vanuatu	Both	446.49691245211	0.397723782197823	204.193619965761
1809	2002	Ischemic heart disease	Incidence	Rate	33	Armenia	Both	646.16175700534	0.592710614375924	195.491387323544
1810	2002	Ischemic heart disease	Incidence	Rate	34	Azerbaijan	Both	725.21237994545	0.585716143276774	195.578802261874
1811	2002	Ischemic heart disease	Incidence	Rate	35	Georgia	Both	695.98065827484	0.638370108205142	173.914100168635
1812	2002	Ischemic heart disease	Incidence	Rate	36	Kazakhstan	Both	780.96205028096	0.651529335252827	154.733046176041
1813	2002	Ischemic heart disease	Incidence	Rate	37	Kyrgyzstan	Both	622.81608245977	0.544374670344746	204.202514635641
1814	2002	Ischemic heart disease	Incidence	Rate	38	Mongolia	Both	800.46775752495	0.538424834911619	204.196838619905
1815	2002	Ischemic heart disease	Incidence	Rate	39	Tajikistan	Both	666.12228400847	0.458807780304158	204.221374740035
1816	2002	Ischemic heart disease	Incidence	Rate	40	Turkmenistan	Both	768.10359656121	0.575596165867541	196.572936945912
1817	2002	Ischemic heart disease	Incidence	Rate	41	Uzbekistan	Both	986.547	0.571690142599581	201.704602385344
1818	2002	Ischemic heart disease	Incidence	Rate	43	Albania	Both	308.28792841872	0.599865977568749	184.548440425358
1819	2002	Ischemic heart disease	Incidence	Rate	44	Bosnia and Herzegovina	Both	340.28718336018	0.632075517723657	175.444802035962
1820	2002	Ischemic heart disease	Incidence	Rate	45	Bulgaria	Both	597.87604348831	0.69151167375307	128.830107469547
1821	2002	Ischemic heart disease	Incidence	Rate	46	Croatia	Both	248.61774313832	0.715383421635164	82.5900679691568
1822	2002	Ischemic heart disease	Incidence	Rate	47	Czechia	Both	427.67768134928	0.776927934062507	74.6601490826258
1823	2002	Ischemic heart disease	Incidence	Rate	48	Hungary	Both	488.82452702931	0.7283845957697	81.328614598345
1824	2002	Ischemic heart disease	Incidence	Rate	49	North Macedonia	Both	404.37163376853	0.655398790077733	155.329859500095
1825	2002	Ischemic heart disease	Incidence	Rate	50	Montenegro	Both	356.79829164114	0.68993948313756	128.865872024914
1826	2002	Ischemic heart disease	Incidence	Rate	51	Poland	Both	323.74544272352	0.722009458087754	81.6406166182922
1827	2002	Ischemic heart disease	Incidence	Rate	52	Romania	Both	447.03612618445	0.678297416747085	130.115358809872
1828	2002	Ischemic heart disease	Incidence	Rate	53	Serbia	Both	491.20777026157	0.671511071572143	131.488448904982
1829	2002	Ischemic heart disease	Incidence	Rate	54	Slovakia	Both	339.95397725899	0.746791141582656	74.5922949341474
1830	2002	Ischemic heart disease	Incidence	Rate	55	Slovenia	Both	210.93535981299	0.791805569443613	74.5166813097618
1831	2002	Ischemic heart disease	Incidence	Rate	57	Belarus	Both	696.72136411644	0.678121782135605	130.400395805269
1832	2002	Ischemic heart disease	Incidence	Rate	58	Estonia	Both	527.58891441644	0.752629898252246	74.691282017708
1833	2002	Ischemic heart disease	Incidence	Rate	59	Latvia	Both	389.28751442082	0.741870440285041	77.869530233953
1834	2002	Ischemic heart disease	Incidence	Rate	60	Lithuania	Both	393.24463143745	0.733793397915696	80.7545037944909
1835	2002	Ischemic heart disease	Incidence	Rate	61	Republic of Moldova	Both	656.91289537837	0.625874844526255	178.092429473675
1836	2002	Ischemic heart disease	Incidence	Rate	62	Russian Federation	Both	922.93304956194	0.713460956547605	82.9489474950155
1837	2002	Ischemic heart disease	Incidence	Rate	63	Ukraine	Both	870.09151118468	0.674543220896083	131.506603680789
1838	2002	Ischemic heart disease	Incidence	Rate	66	Brunei Darussalam	Both	122.14567298927	0.735343916434566	79.3543537711589
1839	2002	Ischemic heart disease	Incidence	Rate	68	Republic of Korea	Both	125.72681886102	0.801024295470106	74.5498951785254
1840	2002	Ischemic heart disease	Incidence	Rate	69	Singapore	Both	187.74871574575	0.77973576984914	74.7584596515508
1841	2002	Ischemic heart disease	Incidence	Rate	72	New Zealand	Both	400.05418663119	0.794519590986489	74.9362487662901
1842	2002	Ischemic heart disease	Incidence	Rate	75	Austria	Both	219.658	0.799154119574311	74.6014876396166
1843	2002	Ischemic heart disease	Incidence	Rate	77	Cyprus	Both	102.26919640184	0.76150246522841	74.4957679536212
1844	2002	Ischemic heart disease	Incidence	Rate	82	Greece	Both	193.50542352554	0.741945221017726	77.8233781745368
1845	2002	Ischemic heart disease	Incidence	Rate	86	Italy	Both	229.43027825596	0.757191479404768	74.8270897863598
1846	2002	Ischemic heart disease	Incidence	Rate	87	Luxembourg	Both	82.5979	0.828223491084071	74.601583984251
1847	2002	Ischemic heart disease	Incidence	Rate	88	Malta	Both	102.04590834585	0.722790274731056	81.592577765312
1848	2002	Ischemic heart disease	Incidence	Rate	91	Portugal	Both	140.197	0.67258393952723	131.26844362297
1849	2002	Ischemic heart disease	Incidence	Rate	97	Argentina	Both	270.49226569197	0.644472506550469	171.774527450584
1850	2002	Ischemic heart disease	Incidence	Rate	99	Uruguay	Both	218.10649829185	0.628285799994443	178.123950269659
1851	2002	Ischemic heart disease	Incidence	Rate	105	Antigua and Barbuda	Both	373.966	0.670360801218314	133.867693979691
1852	2002	Ischemic heart disease	Incidence	Rate	107	Barbados	Both	383.09385140599	0.68780757593531	128.84318490385
1853	2002	Ischemic heart disease	Incidence	Rate	109	Cuba	Both	360.37595861273	0.579968290233664	195.412758777338
1854	2002	Ischemic heart disease	Incidence	Rate	110	Dominica	Both	371.22357719849	0.658423554407679	150.57464311412
1855	2002	Ischemic heart disease	Incidence	Rate	111	Dominican Republic	Both	345.36	0.510298018698881	204.235210384105
1856	2002	Ischemic heart disease	Incidence	Rate	112	Grenada	Both	378.761	0.559473127591996	204.191678030823
1857	2002	Ischemic heart disease	Incidence	Rate	113	Guyana	Both	406.23310482897	0.54051427331456	204.218903743269
1858	2002	Ischemic heart disease	Incidence	Rate	115	Jamaica	Both	358.65975248665	0.605591748141932	184.632619043257
1859	2002	Ischemic heart disease	Incidence	Rate	118	Suriname	Both	410.44104908529	0.553879432238792	204.219780883668
1860	2002	Ischemic heart disease	Incidence	Rate	119	Trinidad and Tobago	Both	443.27380321695	0.688872270964441	128.881423396692
1861	2002	Ischemic heart disease	Incidence	Rate	121	Bolivia (Plurinational State of)	Both	246.85887736356	0.497348836505264	204.235970020682
1862	2002	Ischemic heart disease	Incidence	Rate	122	Ecuador	Both	242.83467508636	0.554897325204538	204.201226482712
1863	2002	Ischemic heart disease	Incidence	Rate	123	Peru	Both	219.23093030714	0.558853262904608	204.200220491668
1864	2002	Ischemic heart disease	Incidence	Rate	126	Costa Rica	Both	338.566	0.600894432967727	184.775623772939
1865	2002	Ischemic heart disease	Incidence	Rate	127	El Salvador	Both	287.15349775774	0.462968859826757	204.178303376332
1866	2002	Ischemic heart disease	Incidence	Rate	129	Honduras	Both	354.13179563842	0.400371798466223	204.182721158459
1867	2002	Ischemic heart disease	Incidence	Rate	131	Nicaragua	Both	318.32675300337	0.43081375452391	204.180263922517
1868	2002	Ischemic heart disease	Incidence	Rate	132	Panama	Both	300.59287123247	0.600138677301078	183.877095075167
1869	2002	Ischemic heart disease	Incidence	Rate	133	Venezuela (Bolivarian Republic of)	Both	334.607	0.562604461024786	204.233369852154
1870	2002	Ischemic heart disease	Incidence	Rate	139	Algeria	Both	1045.8663163564	0.555172221658197	204.238806242607
1871	2002	Ischemic heart disease	Incidence	Rate	140	Bahrain	Both	1059.4005403154	0.664901201084495	145.786042313503
1872	2002	Ischemic heart disease	Incidence	Rate	141	Egypt	Both	1030.44710688989	0.515038129463872	204.197805776753
1873	2002	Ischemic heart disease	Incidence	Rate	142	Iran (Islamic Republic of)	Both	889.13979098367	0.584097268490781	195.382305081215
1874	2002	Ischemic heart disease	Incidence	Rate	143	Iraq	Both	1022.82741943576	0.488664736761323	204.23477722215
1875	2002	Ischemic heart disease	Incidence	Rate	144	Jordan	Both	980.549	0.59900038468688	195.488984941057
1876	2002	Ischemic heart disease	Incidence	Rate	145	Kuwait	Both	1131.1852910382	0.72681697562953	81.3587858565085
1877	2002	Ischemic heart disease	Incidence	Rate	146	Lebanon	Both	941.36892515039	0.595978787643548	195.474081038219
1878	2002	Ischemic heart disease	Incidence	Rate	147	Libya	Both	912.77075910496	0.651669147460857	154.961198871142
1879	2002	Ischemic heart disease	Incidence	Rate	148	Morocco	Both	976.40445989715	0.425775750183888	204.200172405242
1880	2002	Ischemic heart disease	Incidence	Rate	149	Palestine	Both	959.65944764625	0.468600256734998	204.200524215301
1881	2002	Ischemic heart disease	Incidence	Rate	150	Oman	Both	1103.71580339496	0.63516212584598	173.868157169655
1882	2002	Ischemic heart disease	Incidence	Rate	151	Qatar	Both	1121.57880177249	0.727112174151443	81.3259193418028
1883	2002	Ischemic heart disease	Incidence	Rate	152	Saudi Arabia	Both	963.96545855607	0.660356855701209	150.718772396156
1884	2002	Ischemic heart disease	Incidence	Rate	153	Syrian Arab Republic	Both	1147.05351318172	0.521309744436802	204.188809415028
1885	2002	Ischemic heart disease	Incidence	Rate	154	Tunisia	Both	896.22109292427	0.571719533904953	201.670675412785
1886	2002	Ischemic heart disease	Incidence	Rate	155	T眉rkiye	Both	726.99770059595	0.549023644141264	204.218861045031
1887	2002	Ischemic heart disease	Incidence	Rate	156	United Arab Emirates	Both	1085.89585056996	0.774346424129537	74.6535525629989
1888	2002	Ischemic heart disease	Incidence	Rate	157	Yemen	Both	975.21108668627	0.31506502273303	209.662702984944
1889	2002	Ischemic heart disease	Incidence	Rate	160	Afghanistan	Both	1094.85340373466	0.183808429860528	300.609779903797
1890	2002	Ischemic heart disease	Incidence	Rate	161	Bangladesh	Both	475.83201166079	0.308640093479048	209.63357591795
1891	2002	Ischemic heart disease	Incidence	Rate	164	Nepal	Both	521.87509003969	0.289513607929153	210.531493428345
1892	2002	Ischemic heart disease	Incidence	Rate	165	Pakistan	Both	703.302	0.386629992356461	204.242433726482
1893	2002	Ischemic heart disease	Incidence	Rate	168	Angola	Both	370.83073914721	0.316706570519731	209.632088817219
1894	2002	Ischemic heart disease	Incidence	Rate	172	Equatorial Guinea	Both	366.24509732909	0.451938999588547	204.213189836612
1895	2002	Ischemic heart disease	Incidence	Rate	173	Gabon	Both	355.45322974415	0.516917620976304	204.203385283181
1896	2002	Ischemic heart disease	Incidence	Rate	175	Burundi	Both	325.64926084534	0.217782476516408	281.799347888273
1897	2002	Ischemic heart disease	Incidence	Rate	176	Comoros	Both	333.28102403208	0.366486126823935	204.200523777703
1898	2002	Ischemic heart disease	Incidence	Rate	177	Djibouti	Both	343.19774619072	0.37665000401959	204.225459971224
1899	2002	Ischemic heart disease	Incidence	Rate	178	Eritrea	Both	309.01469413752	0.323566584840077	208.965076132142
1900	2002	Ischemic heart disease	Incidence	Rate	179	Ethiopia	Both	295.98241677005	0.184138012848519	295.98241677005
1901	2002	Ischemic heart disease	Incidence	Rate	181	Madagascar	Both	353.38989865403	0.287153148772741	212.413503954326
1902	2002	Ischemic heart disease	Incidence	Rate	182	Malawi	Both	340.78968229042	0.237602155431587	277.415062720376
1903	2002	Ischemic heart disease	Incidence	Rate	184	Mozambique	Both	328.30136305427	0.206390059635981	284.279960118302
1904	2002	Ischemic heart disease	Incidence	Rate	185	Rwanda	Both	301.75125841606	0.292955430049408	210.648641387197
1905	2002	Ischemic heart disease	Incidence	Rate	186	Seychelles	Both	217.098	0.660907789985091	150.393662765522
1906	2002	Ischemic heart disease	Incidence	Rate	187	Somalia	Both	341.38250300123	0.0574576117178968	336.83758881027
1907	2002	Ischemic heart disease	Incidence	Rate	190	Uganda	Both	312.03954709011	0.250552388304413	275.687187713302
1908	2002	Ischemic heart disease	Incidence	Rate	191	Zambia	Both	316.41562356672	0.328680121871397	207.772053755834
1909	2002	Ischemic heart disease	Incidence	Rate	193	Botswana	Both	374.22998215643	0.529252963791219	204.219847831633
1910	2002	Ischemic heart disease	Incidence	Rate	194	Lesotho	Both	317.13153624804	0.409021656522558	204.188201882353
1911	2002	Ischemic heart disease	Incidence	Rate	195	Namibia	Both	359.42319507319	0.510818274709975	204.20109863347
1912	2002	Ischemic heart disease	Incidence	Rate	196	South Africa	Both	404.91406822426	0.600921675691185	185.157335322134
1913	2002	Ischemic heart disease	Incidence	Rate	198	Zimbabwe	Both	378.31800387523	0.446970895206592	204.245423902388
1914	2002	Ischemic heart disease	Incidence	Rate	200	Benin	Both	358.82227921708	0.265417457761242	230.42311766375
1915	2002	Ischemic heart disease	Incidence	Rate	201	Burkina Faso	Both	341.45714530672	0.17798198994173	301.083234983659
1916	2002	Ischemic heart disease	Incidence	Rate	202	Cameroon	Both	355.30557686254	0.356511816668113	204.201692332956
1917	2002	Ischemic heart disease	Incidence	Rate	203	Cabo Verde	Both	378.32419288819	0.379846674271366	204.231017150831
1918	2002	Ischemic heart disease	Incidence	Rate	204	Chad	Both	380.29606567535	0.142041700148116	323.269836655406
1919	2002	Ischemic heart disease	Incidence	Rate	205	C么te d'Ivoire	Both	416.78731895044	0.339977638379859	205.378137816957
1920	2002	Ischemic heart disease	Incidence	Rate	206	Gambia	Both	416.21969286654	0.307712926799456	210.199856299798
1921	2002	Ischemic heart disease	Incidence	Rate	207	Ghana	Both	429.90881856409	0.434104128009022	204.222336421874
1922	2002	Ischemic heart disease	Incidence	Rate	208	Guinea	Both	356.76542662766	0.225898779303173	279.760218119434
1923	2002	Ischemic heart disease	Incidence	Rate	209	Guinea-Bissau	Both	399.12343011444	0.259321815568398	274.054004792674
1924	2002	Ischemic heart disease	Incidence	Rate	210	Liberia	Both	394.40346121704	0.248311971373795	275.60358894769
1925	2002	Ischemic heart disease	Incidence	Rate	211	Mali	Both	362.69648182678	0.165420695773092	301.136608225972
1926	2002	Ischemic heart disease	Incidence	Rate	212	Mauritania	Both	397.16867968637	0.388564477604617	204.196980417805
1927	2002	Ischemic heart disease	Incidence	Rate	213	Niger	Both	353.03626403849	0.105741108731078	323.272844978738
1928	2002	Ischemic heart disease	Incidence	Rate	214	Nigeria	Both	382.03632245542	0.349092528396007	204.42614049659
1929	2002	Ischemic heart disease	Incidence	Rate	215	Sao Tome and Principe	Both	391.40869618901	0.340302836742805	205.294630137682
1930	2002	Ischemic heart disease	Incidence	Rate	216	Senegal	Both	405.89839970789	0.291046287851898	210.503366934167
1931	2002	Ischemic heart disease	Incidence	Rate	217	Sierra Leone	Both	411.27883503763	0.22458582518118	279.718277702722
1932	2002	Ischemic heart disease	Incidence	Rate	218	Togo	Both	403.881	0.310469909626286	209.656620219176
1933	2002	Ischemic heart disease	Incidence	Rate	320	Cook Islands	Both	359.99063971971	0.652790488145509	155.302269303175
1934	2002	Ischemic heart disease	Incidence	Rate	369	Nauru	Both	409.912	0.518438705224942	204.241123330149
1935	2002	Ischemic heart disease	Incidence	Rate	374	Niue	Both	385.166	0.641122021248484	172.655231193763
1936	2002	Ischemic heart disease	Incidence	Rate	435	South Sudan	Both	313.04392262926	0.238341185794991	277.353115848273
1937	2002	Ischemic heart disease	Incidence	Rate	522	Sudan	Both	1040.35769580689	0.36172823705999	204.277980593221
1938	2003	Ischemic heart disease	Incidence	Rate	6	China	Both	362.11349881827	0.569018827276063	201.675273022131
1939	2003	Ischemic heart disease	Incidence	Rate	10	Cambodia	Both	223.77261006189	0.356929660458733	204.209655489123
1940	2003	Ischemic heart disease	Incidence	Rate	11	Indonesia	Both	259.62964560242	0.546550264351478	204.249441296211
1941	2003	Ischemic heart disease	Incidence	Rate	12	Lao People's Democratic Republic	Both	256.67206093329	0.350658178383381	204.242924606281
1942	2003	Ischemic heart disease	Incidence	Rate	13	Malaysia	Both	345.57307957671	0.65088567830407	158.413512916861
1943	2003	Ischemic heart disease	Incidence	Rate	14	Maldives	Both	223.70739440476	0.518926864396739	204.234296675476
1944	2003	Ischemic heart disease	Incidence	Rate	15	Myanmar	Both	286.65089436385	0.395218766380276	204.231230891372
1945	2003	Ischemic heart disease	Incidence	Rate	16	Philippines	Both	247.06429219048	0.551567967518738	204.172019576139
1946	2003	Ischemic heart disease	Incidence	Rate	17	Sri Lanka	Both	292.969	0.597410284061105	195.602441701874
1947	2003	Ischemic heart disease	Incidence	Rate	18	Thailand	Both	205.83934416879	0.596048920136592	195.308761805111
1948	2003	Ischemic heart disease	Incidence	Rate	19	Timor-Leste	Both	207.63990393124	0.35844002540281	204.214932292449
1949	2003	Ischemic heart disease	Incidence	Rate	20	Viet Nam	Both	221.026	0.513367511118634	204.244338154646
1950	2003	Ischemic heart disease	Incidence	Rate	22	Fiji	Both	454.23984661613	0.603489622121197	183.856273772825
1951	2003	Ischemic heart disease	Incidence	Rate	23	Kiribati	Both	424.03255759766	0.458208373737044	204.165852619384
1952	2003	Ischemic heart disease	Incidence	Rate	25	Micronesia (Federated States of)	Both	390.54868749355	0.523829598854531	204.185170166419
1953	2003	Ischemic heart disease	Incidence	Rate	26	Papua New Guinea	Both	354.24560937353	0.360736816415114	204.255125619431
1954	2003	Ischemic heart disease	Incidence	Rate	27	Samoa	Both	408.42439670983	0.531603736377418	204.255741606333
1955	2003	Ischemic heart disease	Incidence	Rate	28	Solomon Islands	Both	422.01969489382	0.359424358912125	204.250176695197
1956	2003	Ischemic heart disease	Incidence	Rate	29	Tonga	Both	392.71350662748	0.560736066200254	204.203438343437
1957	2003	Ischemic heart disease	Incidence	Rate	30	Vanuatu	Both	448.12627471268	0.400396455507663	204.233707794325
1958	2003	Ischemic heart disease	Incidence	Rate	33	Armenia	Both	640.183	0.600809170405726	184.507886581039
1959	2003	Ischemic heart disease	Incidence	Rate	34	Azerbaijan	Both	742.32738549925	0.590038705393348	195.35067901894
1960	2003	Ischemic heart disease	Incidence	Rate	35	Georgia	Both	686.19713395982	0.644065578985868	171.869240334756
1961	2003	Ischemic heart disease	Incidence	Rate	36	Kazakhstan	Both	774.71384248617	0.654835925835483	155.14059571107
1962	2003	Ischemic heart disease	Incidence	Rate	37	Kyrgyzstan	Both	625.09441545059	0.545649261714426	204.197076786138
1963	2003	Ischemic heart disease	Incidence	Rate	38	Mongolia	Both	786.17424575804	0.543971650708528	204.226492584806
1964	2003	Ischemic heart disease	Incidence	Rate	39	Tajikistan	Both	676.25945313694	0.463329706383786	204.230326848954
1965	2003	Ischemic heart disease	Incidence	Rate	40	Turkmenistan	Both	759.55634153073	0.580820125927832	195.456819671678
1966	2003	Ischemic heart disease	Incidence	Rate	41	Uzbekistan	Both	1033.53575104794	0.57800653838209	195.553180430415
1967	2003	Ischemic heart disease	Incidence	Rate	43	Albania	Both	308.54084560806	0.606971165987994	184.062084489227
1968	2003	Ischemic heart disease	Incidence	Rate	44	Bosnia and Herzegovina	Both	337.92503742602	0.640635102031521	172.570180003363
1969	2003	Ischemic heart disease	Incidence	Rate	45	Bulgaria	Both	588.40169830157	0.69556596473307	120.238276710798
1970	2003	Ischemic heart disease	Incidence	Rate	46	Croatia	Both	248.11218026765	0.721130377216859	81.6830476094951
1971	2003	Ischemic heart disease	Incidence	Rate	47	Czechia	Both	407.221	0.782448081111072	74.6720710148719
1972	2003	Ischemic heart disease	Incidence	Rate	48	Hungary	Both	487.31699129412	0.734450657925147	79.2509349506766
1973	2003	Ischemic heart disease	Incidence	Rate	49	North Macedonia	Both	407.93450311307	0.663408891257403	145.98069681036
1974	2003	Ischemic heart disease	Incidence	Rate	50	Montenegro	Both	360.29186709639	0.696517506230494	119.935737313675
1975	2003	Ischemic heart disease	Incidence	Rate	51	Poland	Both	321.41964290105	0.728155253652566	81.3987926404634
1976	2003	Ischemic heart disease	Incidence	Rate	52	Romania	Both	422.80782968386	0.68407492928742	129.343217690382
1977	2003	Ischemic heart disease	Incidence	Rate	53	Serbia	Both	471.496	0.678334928718905	130.367728721406
1978	2003	Ischemic heart disease	Incidence	Rate	54	Slovakia	Both	340.08554299478	0.75116726952438	74.7165047823188
1979	2003	Ischemic heart disease	Incidence	Rate	55	Slovenia	Both	201.84543128355	0.796371530737719	74.6050336991008
1980	2003	Ischemic heart disease	Incidence	Rate	57	Belarus	Both	706.38760623037	0.68486855613275	129.397760474202
1981	2003	Ischemic heart disease	Incidence	Rate	58	Estonia	Both	523.63062992257	0.75781567757793	74.8888681898009
1982	2003	Ischemic heart disease	Incidence	Rate	59	Latvia	Both	383.37786621816	0.748168161846997	74.607213325829
1983	2003	Ischemic heart disease	Incidence	Rate	60	Lithuania	Both	397.436	0.741229600875632	77.8266489994495
1984	2003	Ischemic heart disease	Incidence	Rate	61	Republic of Moldova	Both	654.45219357537	0.629985044767633	175.567666923987
1985	2003	Ischemic heart disease	Incidence	Rate	62	Russian Federation	Both	914.74926375897	0.718875116049301	81.8125893868699
1986	2003	Ischemic heart disease	Incidence	Rate	63	Ukraine	Both	866.62250360207	0.678614636476308	130.155983209946
1987	2003	Ischemic heart disease	Incidence	Rate	66	Brunei Darussalam	Both	121.66755312249	0.741578091315293	77.8634606949997
1988	2003	Ischemic heart disease	Incidence	Rate	68	Republic of Korea	Both	127.619	0.807687785876648	74.737021607573
1989	2003	Ischemic heart disease	Incidence	Rate	69	Singapore	Both	187.68694980961	0.784165555316375	74.5497392478473
1990	2003	Ischemic heart disease	Incidence	Rate	72	New Zealand	Both	388.12806426909	0.796286883438684	74.4742780698144
1991	2003	Ischemic heart disease	Incidence	Rate	75	Austria	Both	219.90002649803	0.802043253134005	74.6937059625994
1992	2003	Ischemic heart disease	Incidence	Rate	77	Cyprus	Both	100.45186743927	0.767896215824759	74.6167084122646
1993	2003	Ischemic heart disease	Incidence	Rate	82	Greece	Both	192.40492421291	0.747185955887149	74.5573742041653
1994	2003	Ischemic heart disease	Incidence	Rate	86	Italy	Both	224.72537558079	0.76009374379023	74.7185420396606
1995	2003	Ischemic heart disease	Incidence	Rate	87	Luxembourg	Both	82.4312	0.830983945726346	74.7823958876257
1996	2003	Ischemic heart disease	Incidence	Rate	88	Malta	Both	104.23133732137	0.727511133046943	81.3841957894674
1997	2003	Ischemic heart disease	Incidence	Rate	91	Portugal	Both	139.38228691536	0.677663411506582	130.35658555279
1998	2003	Ischemic heart disease	Incidence	Rate	97	Argentina	Both	260.63961659923	0.645906577030896	171.808419075364
[truncated: 2,770 more rows]

## Sheet: prevalence
Frontier Analysis of Prevalence Rates in the Belt and Road Countries
	year	cause	measure	metric	location_id	location	sex	val	x	frontier
1	1990	Ischemic heart disease	Prevalence	Rate	6	China	Both	2526.44241596528	0.458668935267616	1678.64781017193
2	1990	Ischemic heart disease	Prevalence	Rate	10	Cambodia	Both	1709.59459109991	0.289075059080125	1709.59459109991
3	1990	Ischemic heart disease	Prevalence	Rate	11	Indonesia	Both	2085.57639029136	0.457134954421362	1678.64633573881
4	1990	Ischemic heart disease	Prevalence	Rate	12	Lao People's Democratic Republic	Both	1963.27786556699	0.264283163752662	1798.19848585926
5	1990	Ischemic heart disease	Prevalence	Rate	13	Malaysia	Both	2583.18934146306	0.545799405460294	1678.65980376778
6	1990	Ischemic heart disease	Prevalence	Rate	14	Maldives	Both	2173.39776155006	0.331601544442323	1678.61541247698
7	1990	Ischemic heart disease	Prevalence	Rate	15	Myanmar	Both	2073.35450421895	0.319219723709677	1679.47639842685
8	1990	Ischemic heart disease	Prevalence	Rate	16	Philippines	Both	1985.95865832632	0.510011796397722	1678.65685104398
9	1990	Ischemic heart disease	Prevalence	Rate	17	Sri Lanka	Both	2252.77057769326	0.522622552851521	1678.62484147647
10	1990	Ischemic heart disease	Prevalence	Rate	18	Thailand	Both	1829.67925028305	0.506644860754466	1678.65802693375
11	1990	Ischemic heart disease	Prevalence	Rate	19	Timor-Leste	Both	1749.59187071218	0.262468083434918	1749.59187071218
12	1990	Ischemic heart disease	Prevalence	Rate	20	Viet Nam	Both	1758.77067385936	0.407630047693296	1678.67727301141
13	1990	Ischemic heart disease	Prevalence	Rate	22	Fiji	Both	3340.46033369454	0.53464890774309	1678.64126177601
14	1990	Ischemic heart disease	Prevalence	Rate	23	Kiribati	Both	3021.58206493532	0.410389821247376	1678.63464201074
15	1990	Ischemic heart disease	Prevalence	Rate	25	Micronesia (Federated States of)	Both	2812.79761312908	0.462511616715497	1678.64351605085
16	1990	Ischemic heart disease	Prevalence	Rate	26	Papua New Guinea	Both	2642.11099471031	0.310668628637835	1685.24779199148
17	1990	Ischemic heart disease	Prevalence	Rate	27	Samoa	Both	3081.36022811598	0.48749142771166	1678.64997849541
18	1990	Ischemic heart disease	Prevalence	Rate	28	Solomon Islands	Both	2904.61004953536	0.301217167448465	1697.72995252253
19	1990	Ischemic heart disease	Prevalence	Rate	29	Tonga	Both	3009.76946641375	0.491806839500397	1678.64609784781
20	1990	Ischemic heart disease	Prevalence	Rate	30	Vanuatu	Both	3205.82206166633	0.353100252005321	1678.64993772502
21	1990	Ischemic heart disease	Prevalence	Rate	33	Armenia	Both	3850.37401822406	0.54441453483767	1678.64008081777
22	1990	Ischemic heart disease	Prevalence	Rate	34	Azerbaijan	Both	4081.70707470969	0.595986032704332	1577.73346605037
23	1990	Ischemic heart disease	Prevalence	Rate	35	Georgia	Both	4413.47594943553	0.656136044291497	1160.66223025392
24	1990	Ischemic heart disease	Prevalence	Rate	36	Kazakhstan	Both	4331.52674604484	0.589435803839118	1599.31976749072
25	1990	Ischemic heart disease	Prevalence	Rate	37	Kyrgyzstan	Both	3706.04008030772	0.519407652158871	1678.65383655826
26	1990	Ischemic heart disease	Prevalence	Rate	38	Mongolia	Both	4339.06992331776	0.466550117857047	1678.63856849048
27	1990	Ischemic heart disease	Prevalence	Rate	39	Tajikistan	Both	3865.58691490312	0.466155413419203	1678.63432630193
28	1990	Ischemic heart disease	Prevalence	Rate	40	Turkmenistan	Both	4156.31860910733	0.563126887105135	1678.64974049238
29	1990	Ischemic heart disease	Prevalence	Rate	41	Uzbekistan	Both	3845.50474918332	0.500241735138187	1678.64036073502
30	1990	Ischemic heart disease	Prevalence	Rate	43	Albania	Both	3156.95283065237	0.557773300317074	1678.59871330527
31	1990	Ischemic heart disease	Prevalence	Rate	44	Bosnia and Herzegovina	Both	3068.65910837254	0.541132539726015	1678.68398112188
32	1990	Ischemic heart disease	Prevalence	Rate	45	Bulgaria	Both	3588.16704996158	0.633446498017686	1187.71185044607
33	1990	Ischemic heart disease	Prevalence	Rate	46	Croatia	Both	3077.38125255272	0.668906358291928	1127.65891157924
34	1990	Ischemic heart disease	Prevalence	Rate	47	Czechia	Both	4018.1197563116	0.681848021213857	1086.84954134537
35	1990	Ischemic heart disease	Prevalence	Rate	48	Hungary	Both	4637.36701602613	0.649419990664883	1172.11075063357
36	1990	Ischemic heart disease	Prevalence	Rate	49	North Macedonia	Both	3528.31167517013	0.60902609384517	1244.90016703699
37	1990	Ischemic heart disease	Prevalence	Rate	50	Montenegro	Both	3600.6295804743	0.674225719793669	1110.54007561758
38	1990	Ischemic heart disease	Prevalence	Rate	51	Poland	Both	3643.60858968495	0.62722788770829	1194.11442635221
39	1990	Ischemic heart disease	Prevalence	Rate	52	Romania	Both	3719.68029852487	0.619298862250078	1209.3177653099
40	1990	Ischemic heart disease	Prevalence	Rate	53	Serbia	Both	4116.4251696815	0.630511019536119	1183.79114614733
41	1990	Ischemic heart disease	Prevalence	Rate	54	Slovakia	Both	3479.8300869132	0.653853505137647	1166.50619313685
42	1990	Ischemic heart disease	Prevalence	Rate	55	Slovenia	Both	3528.67467108429	0.727463928368452	867.893857490002
43	1990	Ischemic heart disease	Prevalence	Rate	57	Belarus	Both	3852.15437038528	0.622446576329452	1195.84839281499
44	1990	Ischemic heart disease	Prevalence	Rate	58	Estonia	Both	3699.75467805872	0.674967632130919	1110.97414160857
45	1990	Ischemic heart disease	Prevalence	Rate	59	Latvia	Both	3328.25604787557	0.680193638285329	1087.24349570996
46	1990	Ischemic heart disease	Prevalence	Rate	60	Lithuania	Both	3279.68886978723	0.668503937884641	1126.88474901643
47	1990	Ischemic heart disease	Prevalence	Rate	61	Republic of Moldova	Both	3470.79019303932	0.604251762377742	1336.31857901699
48	1990	Ischemic heart disease	Prevalence	Rate	62	Russian Federation	Both	4758.47983587558	0.671600578021767	1114.78303253577
49	1990	Ischemic heart disease	Prevalence	Rate	63	Ukraine	Both	4321.80898506123	0.647461465528387	1172.19086078088
50	1990	Ischemic heart disease	Prevalence	Rate	66	Brunei Darussalam	Both	1118.6994657072	0.66608191698766	1118.6994657072
51	1990	Ischemic heart disease	Prevalence	Rate	68	Republic of Korea	Both	1118.12619752388	0.692329306595283	1018.56287159332
52	1990	Ischemic heart disease	Prevalence	Rate	69	Singapore	Both	1452.86186569033	0.686404444349548	1060.88085696609
53	1990	Ischemic heart disease	Prevalence	Rate	72	New Zealand	Both	3468.44427756307	0.752321654884833	863.576538827139
54	1990	Ischemic heart disease	Prevalence	Rate	75	Austria	Both	1552.46296242418	0.749853692572025	863.640490478141
55	1990	Ischemic heart disease	Prevalence	Rate	77	Cyprus	Both	1318.46947540353	0.648230871689669	1171.60754147499
56	1990	Ischemic heart disease	Prevalence	Rate	82	Greece	Both	1490.55844176694	0.67418646507665	1110.36015961398
57	1990	Ischemic heart disease	Prevalence	Rate	86	Italy	Both	1887.09874998043	0.706255223740403	965.12533097962
58	1990	Ischemic heart disease	Prevalence	Rate	87	Luxembourg	Both	1246.83407028544	0.781051609326011	863.667002401419
59	1990	Ischemic heart disease	Prevalence	Rate	88	Malta	Both	1452.89146236138	0.656504584147482	1160.05164383573
60	1990	Ischemic heart disease	Prevalence	Rate	91	Portugal	Both	1193.09799673817	0.599777756742926	1193.09799673817
61	1990	Ischemic heart disease	Prevalence	Rate	97	Argentina	Both	1977.97993478595	0.587397284272094	1596.36881820245
62	1990	Ischemic heart disease	Prevalence	Rate	99	Uruguay	Both	1585.9919448052	0.58192185512198	1585.9919448052
63	1990	Ischemic heart disease	Prevalence	Rate	105	Antigua and Barbuda	Both	3130.75490503007	0.612104590576197	1237.18374627672
64	1990	Ischemic heart disease	Prevalence	Rate	107	Barbados	Both	3083.11017180665	0.653582516816854	1166.52156451901
65	1990	Ischemic heart disease	Prevalence	Rate	109	Cuba	Both	3283.99493097382	0.558019070765374	1678.62626350902
66	1990	Ischemic heart disease	Prevalence	Rate	110	Dominica	Both	2964.42175380726	0.563602590366912	1678.64975670017
67	1990	Ischemic heart disease	Prevalence	Rate	111	Dominican Republic	Both	2847.61324194494	0.442654076123481	1678.65029120707
68	1990	Ischemic heart disease	Prevalence	Rate	112	Grenada	Both	2996.77974806727	0.436734419397497	1678.64540114479
69	1990	Ischemic heart disease	Prevalence	Rate	113	Guyana	Both	3022.12634619913	0.460430128793009	1678.6605876542
70	1990	Ischemic heart disease	Prevalence	Rate	115	Jamaica	Both	2984.94913845742	0.534781233684701	1678.64018353944
71	1990	Ischemic heart disease	Prevalence	Rate	118	Suriname	Both	3313.21396305932	0.50205430482691	1678.65309417003
72	1990	Ischemic heart disease	Prevalence	Rate	119	Trinidad and Tobago	Both	3725.04876390027	0.623970150133519	1194.55602323977
73	1990	Ischemic heart disease	Prevalence	Rate	121	Bolivia (Plurinational State of)	Both	1989.72552345166	0.423917961315613	1678.64414997894
74	1990	Ischemic heart disease	Prevalence	Rate	122	Ecuador	Both	2122.47470345765	0.518430614137285	1678.66299562285
75	1990	Ischemic heart disease	Prevalence	Rate	123	Peru	Both	2018.37600189677	0.510419852074136	1678.66302815246
76	1990	Ischemic heart disease	Prevalence	Rate	126	Costa Rica	Both	2997.1316498397	0.534125181350537	1678.63752713472
77	1990	Ischemic heart disease	Prevalence	Rate	127	El Salvador	Both	2187.1760477704	0.373057974861269	1678.63316953073
78	1990	Ischemic heart disease	Prevalence	Rate	129	Honduras	Both	2514.59683893572	0.332042889051331	1678.66430153895
79	1990	Ischemic heart disease	Prevalence	Rate	131	Nicaragua	Both	2502.14396380422	0.346035234504054	1678.62947868871
80	1990	Ischemic heart disease	Prevalence	Rate	132	Panama	Both	2524.25157728686	0.546048123421677	1678.65789643435
81	1990	Ischemic heart disease	Prevalence	Rate	133	Venezuela (Bolivarian Republic of)	Both	2909.28471763277	0.516891218383329	1678.63157387709
82	1990	Ischemic heart disease	Prevalence	Rate	139	Algeria	Both	6734.00004633787	0.460486905849358	1678.6541208811
83	1990	Ischemic heart disease	Prevalence	Rate	140	Bahrain	Both	7213.28498387934	0.584578851787694	1622.64765629888
84	1990	Ischemic heart disease	Prevalence	Rate	141	Egypt	Both	6393.32268370173	0.417182741758852	1678.64156273429
85	1990	Ischemic heart disease	Prevalence	Rate	142	Iran (Islamic Republic of)	Both	6496.74623651397	0.453799943957447	1678.64222526464
86	1990	Ischemic heart disease	Prevalence	Rate	143	Iraq	Both	6903.88788399625	0.412044172813982	1678.64043823718
87	1990	Ischemic heart disease	Prevalence	Rate	144	Jordan	Both	6662.44271144772	0.53914746775111	1678.65706084873
88	1990	Ischemic heart disease	Prevalence	Rate	145	Kuwait	Both	7737.20273090801	0.66451790400099	1153.17412893613
89	1990	Ischemic heart disease	Prevalence	Rate	146	Lebanon	Both	6340.74195473972	0.536718968751988	1678.6292220576
90	1990	Ischemic heart disease	Prevalence	Rate	147	Libya	Both	6330.11477169049	0.527998168231366	1678.62867090674
91	1990	Ischemic heart disease	Prevalence	Rate	148	Morocco	Both	6675.82573844884	0.358072869533996	1678.64579135093
92	1990	Ischemic heart disease	Prevalence	Rate	149	Palestine	Both	6152.96998672474	0.401792210145272	1678.63512814006
93	1990	Ischemic heart disease	Prevalence	Rate	150	Oman	Both	6313.53604301643	0.429270948783208	1678.62449150846
94	1990	Ischemic heart disease	Prevalence	Rate	151	Qatar	Both	7379.76848755259	0.651208375960545	1172.08068438865
95	1990	Ischemic heart disease	Prevalence	Rate	152	Saudi Arabia	Both	6267.77195394601	0.538954515496368	1678.65815649925
96	1990	Ischemic heart disease	Prevalence	Rate	153	Syrian Arab Republic	Both	6706.56271665822	0.430492642865419	1678.64123379158
97	1990	Ischemic heart disease	Prevalence	Rate	154	Tunisia	Both	5893.85670389414	0.471138521303638	1678.64328559106
98	1990	Ischemic heart disease	Prevalence	Rate	155	Türkiye	Both	6090.46161238076	0.461606983777208	1678.65886863535
99	1990	Ischemic heart disease	Prevalence	Rate	156	United Arab Emirates	Both	7276.18137871895	0.644412271353864	1176.3136576815
100	1990	Ischemic heart disease	Prevalence	Rate	157	Yemen	Both	6270.07349971195	0.215664585570251	1875.6704787451
101	1990	Ischemic heart disease	Prevalence	Rate	160	Afghanistan	Both	6826.4522594919	0.173832165473389	1903.24449858811
102	1990	Ischemic heart disease	Prevalence	Rate	161	Bangladesh	Both	3849.18220559272	0.228548934038183	1873.36658778378
103	1990	Ischemic heart disease	Prevalence	Rate	164	Nepal	Both	3831.52153299617	0.199560654182432	1882.50316436633
104	1990	Ischemic heart disease	Prevalence	Rate	165	Pakistan	Both	4961.14640611261	0.310467621430628	1685.20917731287
105	1990	Ischemic heart disease	Prevalence	Rate	168	Angola	Both	2394.24755238216	0.270736935221319	1799.43360932253
106	1990	Ischemic heart disease	Prevalence	Rate	172	Equatorial Guinea	Both	2272.52199084494	0.268783629292318	1800.12222275105
107	1990	Ischemic heart disease	Prevalence	Rate	173	Gabon	Both	2325.08256819395	0.455421186671872	1678.63664017978
108	1990	Ischemic heart disease	Prevalence	Rate	175	Burundi	Both	2060.60829877097	0.205867359800096	1878.37699423737
109	1990	Ischemic heart disease	Prevalence	Rate	176	Comoros	Both	2359.35987316628	0.270048115983623	1800.91877993455
110	1990	Ischemic heart disease	Prevalence	Rate	177	Djibouti	Both	2398.48049126097	0.337781788993477	1678.6362661759
111	1990	Ischemic heart disease	Prevalence	Rate	178	Eritrea	Both	1959.6112043692	0.216028238900354	1875.67166181684
112	1990	Ischemic heart disease	Prevalence	Rate	179	Ethiopia	Both	1955.86415001349	0.148033884957629	1955.86415001349
113	1990	Ischemic heart disease	Prevalence	Rate	181	Madagascar	Both	2256.55038608131	0.279889464787504	1768.93904583522
114	1990	Ischemic heart disease	Prevalence	Rate	182	Malawi	Both	2269.81224697574	0.204010244634822	1878.50679275351
115	1990	Ischemic heart disease	Prevalence	Rate	184	Mozambique	Both	2181.66939487197	0.173064715394479	1908.32106359906
116	1990	Ischemic heart disease	Prevalence	Rate	185	Rwanda	Both	1945.25093889871	0.275097189589071	1766.01771227349
117	1990	Ischemic heart disease	Prevalence	Rate	186	Seychelles	Both	1941.99734283731	0.575526495579186	1678.64540495826
118	1990	Ischemic heart disease	Prevalence	Rate	187	Somalia	Both	2040.4444130336	0.0488485644444749	2040.4444130336
119	1990	Ischemic heart disease	Prevalence	Rate	190	Uganda	Both	2053.59763690797	0.18700109571602	1893.16933925822
120	1990	Ischemic heart disease	Prevalence	Rate	191	Zambia	Both	2096.22255378435	0.304008549420206	1691.5019369733
121	1990	Ischemic heart disease	Prevalence	Rate	193	Botswana	Both	2429.18562496083	0.418077748220986	1678.6478949528
122	1990	Ischemic heart disease	Prevalence	Rate	194	Lesotho	Both	1820.56624996427	0.339155125342909	1678.64719251015
123	1990	Ischemic heart disease	Prevalence	Rate	195	Namibia	Both	2498.05556306964	0.45004023335046	1678.63567351399
124	1990	Ischemic heart disease	Prevalence	Rate	196	South Africa	Both	3009.72886689423	0.541571435204427	1678.64988707928
125	1990	Ischemic heart disease	Prevalence	Rate	198	Zimbabwe	Both	2415.00307693584	0.398559340611047	1678.65298596366
126	1990	Ischemic heart disease	Prevalence	Rate	200	Benin	Both	2282.90488184961	0.218907153827645	1875.81208028566
127	1990	Ischemic heart disease	Prevalence	Rate	201	Burkina Faso	Both	2121.9640670824	0.129695615380271	2002.14385407037
128	1990	Ischemic heart disease	Prevalence	Rate	202	Cameroon	Both	2015.28741084182	0.303055334404352	1691.2520657404
129	1990	Ischemic heart disease	Prevalence	Rate	203	Cabo Verde	Both	2475.12107118394	0.27672336711542	1770.05371569164
130	1990	Ischemic heart disease	Prevalence	Rate	204	Chad	Both	2383.07289576748	0.114638829376832	2002.11944723902
131	1990	Ischemic heart disease	Prevalence	Rate	205	Côte d'Ivoire	Both	2569.02048940337	0.279320352514124	1766.31076236585
132	1990	Ischemic heart disease	Prevalence	Rate	206	Gambia	Both	2608.48995313492	0.238714846451473	1871.85694136353
133	1990	Ischemic heart disease	Prevalence	Rate	207	Ghana	Both	2562.80008145266	0.373112004793066	1678.64921976978
134	1990	Ischemic heart disease	Prevalence	Rate	208	Guinea	Both	2172.58971586938	0.17829542065613	1903.03848961158
135	1990	Ischemic heart disease	Prevalence	Rate	209	Guinea-Bissau	Both	2330.71763760667	0.207614838569111	1878.7389055331
136	1990	Ischemic heart disease	Prevalence	Rate	210	Liberia	Both	2460.05556359531	0.235296846955071	1871.84168814449
137	1990	Ischemic heart disease	Prevalence	Rate	211	Mali	Both	2115.45972407482	0.126526427537221	2002.09651495418
138	1990	Ischemic heart disease	Prevalence	Rate	212	Mauritania	Both	2635.9546699278	0.33578094163222	1678.7515595908
139	1990	Ischemic heart disease	Prevalence	Rate	213	Niger	Both	2179.87514925663	0.0808684798233195	2002.12689550821
140	1990	Ischemic heart disease	Prevalence	Rate	214	Nigeria	Both	2440.67491292459	0.305868046855462	1685.36989783354
141	1990	Ischemic heart disease	Prevalence	Rate	215	Sao Tome and Principe	Both	2443.13667360574	0.3095428523248	1684.87870051224
142	1990	Ischemic heart disease	Prevalence	Rate	216	Senegal	Both	2764.44827833144	0.238047613296703	1871.84151435558
143	1990	Ischemic heart disease	Prevalence	Rate	217	Sierra Leone	Both	2666.0524331255	0.211569335210502	1875.75346055431
144	1990	Ischemic heart disease	Prevalence	Rate	218	Togo	Both	2449.40961103656	0.269692273286049	1796.95286715849
145	1990	Ischemic heart disease	Prevalence	Rate	320	Cook Islands	Both	2836.30962661601	0.564514853922858	1678.65993830021
146	1990	Ischemic heart disease	Prevalence	Rate	369	Nauru	Both	3104.92094339598	0.539145980867897	1678.6503814588
147	1990	Ischemic heart disease	Prevalence	Rate	374	Niue	Both	2893.99842308591	0.587532983713503	1595.52262263712
148	1990	Ischemic heart disease	Prevalence	Rate	435	South Sudan	Both	2228.9388327418	0.20665649952096	1878.83080654165
149	1990	Ischemic heart disease	Prevalence	Rate	522	Sudan	Both	6646.10078727792	0.292178643209656	1724.53301524231
150	1991	Ischemic heart disease	Prevalence	Rate	6	China	Both	2536.30348171618	0.467301969740226	1678.64756941879
151	1991	Ischemic heart disease	Prevalence	Rate	10	Cambodia	Both	1700.50111046367	0.29247920029669	1700.50111046367
152	1991	Ischemic heart disease	Prevalence	Rate	11	Indonesia	Both	2081.84942304238	0.466505583269134	1678.65754738032
153	1991	Ischemic heart disease	Prevalence	Rate	12	Lao People's Democratic Republic	Both	1952.13481872082	0.268787617854408	1796.53359427289
154	1991	Ischemic heart disease	Prevalence	Rate	13	Malaysia	Both	2564.56932724373	0.551683548009526	1678.64104118278
155	1991	Ischemic heart disease	Prevalence	Rate	14	Maldives	Both	2164.7015958765	0.344398606997735	1678.63624261414
156	1991	Ischemic heart disease	Prevalence	Rate	15	Myanmar	Both	2063.2786004459	0.322034718697423	1678.78037815685
157	1991	Ischemic heart disease	Prevalence	Rate	16	Philippines	Both	1987.34475629916	0.513707183203398	1678.6588047686
158	1991	Ischemic heart disease	Prevalence	Rate	17	Sri Lanka	Both	2248.61268888721	0.528239202759485	1678.62746871688
159	1991	Ischemic heart disease	Prevalence	Rate	18	Thailand	Both	1827.72022956446	0.515911465809998	1678.63071112615
160	1991	Ischemic heart disease	Prevalence	Rate	19	Timor-Leste	Both	1747.81012161407	0.270943348789144	1747.81012161407
161	1991	Ischemic heart disease	Prevalence	Rate	20	Viet Nam	Both	1752.1582446272	0.413217249557429	1678.65106859803
162	1991	Ischemic heart disease	Prevalence	Rate	22	Fiji	Both	3326.76183899817	0.538778259951718	1678.65955487033
163	1991	Ischemic heart disease	Prevalence	Rate	23	Kiribati	Both	3011.71655277727	0.412884199130178	1678.64893396373
164	1991	Ischemic heart disease	Prevalence	Rate	25	Micronesia (Federated States of)	Both	2806.45091188818	0.468144831239529	1678.66413794053
165	1991	Ischemic heart disease	Prevalence	Rate	26	Papua New Guinea	Both	2646.20447554985	0.314967305387282	1681.02961956431
166	1991	Ischemic heart disease	Prevalence	Rate	27	Samoa	Both	3079.86591861272	0.490987145586308	1678.63761710903
167	1991	Ischemic heart disease	Prevalence	Rate	28	Solomon Islands	Both	2897.94312997914	0.305830667512655	1684.45498276567
168	1991	Ischemic heart disease	Prevalence	Rate	29	Tonga	Both	3012.58167817055	0.498166205111113	1678.65323012865
169	1991	Ischemic heart disease	Prevalence	Rate	30	Vanuatu	Both	3208.18686039239	0.357005378847917	1678.63984885866
170	1991	Ischemic heart disease	Prevalence	Rate	33	Armenia	Both	3837.99673863974	0.547561862706728	1678.6411232954
171	1991	Ischemic heart disease	Prevalence	Rate	34	Azerbaijan	Both	4071.58472251676	0.595807711845649	1577.26137627366
172	1991	Ischemic heart disease	Prevalence	Rate	35	Georgia	Both	4408.84547911336	0.662113185865682	1153.27161335228
173	1991	Ischemic heart disease	Prevalence	Rate	36	Kazakhstan	Both	4355.93343787756	0.590967831817803	1587.40922011167
174	1991	Ischemic heart disease	Prevalence	Rate	37	Kyrgyzstan	Both	3706.46975597626	0.523746714213702	1678.66545959427
175	1991	Ischemic heart disease	Prevalence	Rate	38	Mongolia	Both	4335.31035311594	0.472199013666192	1678.64743758597
176	1991	Ischemic heart disease	Prevalence	Rate	39	Tajikistan	Both	3854.85760514854	0.472342173046228	1678.6561684259
177	1991	Ischemic heart disease	Prevalence	Rate	40	Turkmenistan	Both	4160.70043159833	0.564939385894165	1678.64943993048
178	1991	Ischemic heart disease	Prevalence	Rate	41	Uzbekistan	Both	3862.77461927333	0.501544609458551	1678.63974962954
179	1991	Ischemic heart disease	Prevalence	Rate	43	Albania	Both	3133.25949044518	0.555629411790174	1678.65285438372
180	1991	Ischemic heart disease	Prevalence	Rate	44	Bosnia and Herzegovina	Both	3062.09457314801	0.541346250550883	1678.63180080865
181	1991	Ischemic heart disease	Prevalence	Rate	45	Bulgaria	Both	3594.55580466458	0.643069487769455	1176.18989008589
182	1991	Ischemic heart disease	Prevalence	Rate	46	Croatia	Both	3037.14300319127	0.674724599866063	1110.64278622841
183	1991	Ischemic heart disease	Prevalence	Rate	47	Czechia	Both	3999.23529612707	0.688002859136679	1038.5179736877
184	1991	Ischemic heart disease	Prevalence	Rate	48	Hungary	Both	4594.35267712222	0.653707154681922	1166.93123479658
185	1991	Ischemic heart disease	Prevalence	Rate	49	North Macedonia	Both	3520.31970456969	0.611337452940336	1247.26219170926
186	1991	Ischemic heart disease	Prevalence	Rate	50	Montenegro	Both	3586.78607584114	0.674305722529628	1110.9773038563
187	1991	Ischemic heart disease	Prevalence	Rate	51	Poland	Both	3592.27685809565	0.63267147050056	1185.07167753505
188	1991	Ischemic heart disease	Prevalence	Rate	52	Romania	Both	3728.02930809431	0.626795627433335	1193.32809031779
189	1991	Ischemic heart disease	Prevalence	Rate	53	Serbia	Both	4121.18854080239	0.638016934037528	1180.23433937545
190	1991	Ischemic heart disease	Prevalence	Rate	54	Slovakia	Both	3418.61463722754	0.658731402179317	1159.58783510784
191	1991	Ischemic heart disease	Prevalence	Rate	55	Slovenia	Both	3469.00779593861	0.732666985968602	863.548122469956
192	1991	Ischemic heart disease	Prevalence	Rate	57	Belarus	Both	3858.1538902813	0.627038266774523	1194.65548878089
193	1991	Ischemic heart disease	Prevalence	Rate	58	Estonia	Both	3684.73125748062	0.685223089296634	1060.65808199705
194	1991	Ischemic heart disease	Prevalence	Rate	59	Latvia	Both	3313.1532502586	0.688117297290074	1038.2042928355
195	1991	Ischemic heart disease	Prevalence	Rate	60	Lithuania	Both	3238.70236315816	0.673234120792409	1110.30462633285
196	1991	Ischemic heart disease	Prevalence	Rate	61	Republic of Moldova	Both	3465.71502341726	0.607270773865529	1239.16829218626
197	1991	Ischemic heart disease	Prevalence	Rate	62	Russian Federation	Both	4803.54814167253	0.680099211484661	1087.30554262889
198	1991	Ischemic heart disease	Prevalence	Rate	63	Ukraine	Both	4324.94998579591	0.651950021194653	1166.68719486608
199	1991	Ischemic heart disease	Prevalence	Rate	66	Brunei Darussalam	Both	1108.96	0.671233831388631	1108.96
200	1991	Ischemic heart disease	Prevalence	Rate	68	Republic of Korea	Both	1113.77567259679	0.702631128494537	964.793476119692
201	1991	Ischemic heart disease	Prevalence	Rate	69	Singapore	Both	1446.49979273671	0.695055557646282	999.092158581475
202	1991	Ischemic heart disease	Prevalence	Rate	72	New Zealand	Both	3457.34621884896	0.755616090554557	863.945279431995
203	1991	Ischemic heart disease	Prevalence	Rate	75	Austria	Both	1554.80508282705	0.751652734176599	863.488185977707
204	1991	Ischemic heart disease	Prevalence	Rate	77	Cyprus	Both	1304.60653907001	0.655726169264618	1166.75246214498
205	1991	Ischemic heart disease	Prevalence	Rate	82	Greece	Both	1489.42520337412	0.680316480101809	1086.72276426959
206	1991	Ischemic heart disease	Prevalence	Rate	86	Italy	Both	1890.07667532392	0.711457348523815	931.695
207	1991	Ischemic heart disease	Prevalence	Rate	87	Luxembourg	Both	1231.50552962618	0.785961442083159	863.634208474611
208	1991	Ischemic heart disease	Prevalence	Rate	88	Malta	Both	1427.61426693754	0.66111269147347	1160.19264883279
209	1991	Ischemic heart disease	Prevalence	Rate	91	Portugal	Both	1190.96315162766	0.607269448643355	1190.96315162766
210	1991	Ischemic heart disease	Prevalence	Rate	97	Argentina	Both	1975.87220195117	0.591707540464012	1587.32875990961
211	1991	Ischemic heart disease	Prevalence	Rate	99	Uruguay	Both	1583.44054507859	0.586156118239456	1583.44054507859
212	1991	Ischemic heart disease	Prevalence	Rate	105	Antigua and Barbuda	Both	3132.07395874708	0.618817128671612	1213.76252999446
213	1991	Ischemic heart disease	Prevalence	Rate	107	Barbados	Both	3094.95	0.656654073238155	1160.59237895405
214	1991	Ischemic heart disease	Prevalence	Rate	109	Cuba	Both	3267.59610521639	0.563413638292236	1678.67242016043
215	1991	Ischemic heart disease	Prevalence	Rate	110	Dominica	Both	2960.74905390128	0.565237843041271	1678.62887728453
216	1991	Ischemic heart disease	Prevalence	Rate	111	Dominican Republic	Both	2850.55730504796	0.446144577831215	1678.6623005485
217	1991	Ischemic heart disease	Prevalence	Rate	112	Grenada	Both	2996.38590705502	0.445887952925777	1678.65426677062
218	1991	Ischemic heart disease	Prevalence	Rate	113	Guyana	Both	3019.36638295158	0.462677068801868	1678.63971154039
219	1991	Ischemic heart disease	Prevalence	Rate	115	Jamaica	Both	2997.11365280867	0.539594479788248	1678.62532272762
220	1991	Ischemic heart disease	Prevalence	Rate	118	Suriname	Both	3315.03848624255	0.506655794671834	1678.64226083529
221	1991	Ischemic heart disease	Prevalence	Rate	119	Trinidad and Tobago	Both	3728.46229840461	0.62875891817345	1200.48405587468
222	1991	Ischemic heart disease	Prevalence	Rate	121	Bolivia (Plurinational State of)	Both	1986.6099535933	0.429397795077356	1678.64444661154
223	1991	Ischemic heart disease	Prevalence	Rate	122	Ecuador	Both	2125.36290541364	0.517679421435991	1678.63039046945
224	1991	Ischemic heart disease	Prevalence	Rate	123	Peru	Both	2013.03450397489	0.512161524663903	1678.63372641672
225	1991	Ischemic heart disease	Prevalence	Rate	126	Costa Rica	Both	2996.24229282614	0.539342163753933	1678.66884200545
226	1991	Ischemic heart disease	Prevalence	Rate	127	El Salvador	Both	2194.94453125652	0.374855325024228	1678.62636896512
227	1991	Ischemic heart disease	Prevalence	Rate	129	Honduras	Both	2518.20948993214	0.337034649170168	1678.66928476391
228	1991	Ischemic heart disease	Prevalence	Rate	131	Nicaragua	Both	2494.41035928076	0.35174062237875	1678.65512922796
229	1991	Ischemic heart disease	Prevalence	Rate	132	Panama	Both	2525.31627853979	0.550484218189226	1678.6570076004
230	1991	Ischemic heart disease	Prevalence	Rate	133	Venezuela (Bolivarian Republic of)	Both	2901.41526851956	0.522272295981046	1678.65400716645
231	1991	Ischemic heart disease	Prevalence	Rate	139	Algeria	Both	6731.55871187934	0.468319196672477	1678.64280452531
232	1991	Ischemic heart disease	Prevalence	Rate	140	Bahrain	Both	7222.58907166374	0.590596896738332	1586.43124324607
233	1991	Ischemic heart disease	Prevalence	Rate	141	Egypt	Both	6385.39516450533	0.426909452028558	1678.64455928731
234	1991	Ischemic heart disease	Prevalence	Rate	142	Iran (Islamic Republic of)	Both	6460.19465690435	0.468982857673188	1678.62376877696
235	1991	Ischemic heart disease	Prevalence	Rate	143	Iraq	Both	6884.1352700317	0.415814115814778	1678.67788280359
236	1991	Ischemic heart disease	Prevalence	Rate	144	Jordan	Both	6672.61840980778	0.54281941081865	1678.66198921576
237	1991	Ischemic heart disease	Prevalence	Rate	145	Kuwait	Both	7762.45171070887	0.66880962078386	1127.29331931975
238	1991	Ischemic heart disease	Prevalence	Rate	146	Lebanon	Both	6329.65773541478	0.539197491838137	1678.65252156906
239	1991	Ischemic heart disease	Prevalence	Rate	147	Libya	Both	6343.08356828645	0.541432398663791	1678.63726153633
240	1991	Ischemic heart disease	Prevalence	Rate	148	Morocco	Both	6668.86135141735	0.3649846287647	1678.66837453857
241	1991	Ischemic heart disease	Prevalence	Rate	149	Palestine	Both	6151.54188186922	0.405727150469488	1678.67210019366
242	1991	Ischemic heart disease	Prevalence	Rate	150	Oman	Both	6330.56871298413	0.442268122012418	1678.63556711765
243	1991	Ischemic heart disease	Prevalence	Rate	151	Qatar	Both	7397.28722120186	0.655338766647052	1166.63456443981
244	1991	Ischemic heart disease	Prevalence	Rate	152	Saudi Arabia	Both	6286.47149934868	0.549907716626613	1678.64801446219
245	1991	Ischemic heart disease	Prevalence	Rate	153	Syrian Arab Republic	Both	6713.26335537227	0.437907493360423	1678.62598605062
246	1991	Ischemic heart disease	Prevalence	Rate	154	Tunisia	Both	5909.03729901532	0.479543056615384	1678.63285747002
247	1991	Ischemic heart disease	Prevalence	Rate	155	Türkiye	Both	6098.33096116985	0.469244066030772	1678.63212572978
248	1991	Ischemic heart disease	Prevalence	Rate	156	United Arab Emirates	Both	7259.05359681301	0.660739899044445	1159.95048227048
249	1991	Ischemic heart disease	Prevalence	Rate	157	Yemen	Both	6271.26296360292	0.222885408676441	1873.29672552398
250	1991	Ischemic heart disease	Prevalence	Rate	160	Afghanistan	Both	6796.46	0.176472549509622	1903.13993278252
251	1991	Ischemic heart disease	Prevalence	Rate	161	Bangladesh	Both	3837.0044773835	0.237207412585347	1871.90029659719
252	1991	Ischemic heart disease	Prevalence	Rate	164	Nepal	Both	3833.58460961817	0.205687442933642	1878.6055812393
253	1991	Ischemic heart disease	Prevalence	Rate	165	Pakistan	Both	4959.27134761194	0.316265666853964	1679.46487623381
254	1991	Ischemic heart disease	Prevalence	Rate	168	Angola	Both	2389.49979546938	0.275160624620397	1767.66000309933
255	1991	Ischemic heart disease	Prevalence	Rate	172	Equatorial Guinea	Both	2264.21415144218	0.275296991793454	1764.11642673707
256	1991	Ischemic heart disease	Prevalence	Rate	173	Gabon	Both	2329.53707983868	0.46156309767229	1678.6570981167
257	1991	Ischemic heart disease	Prevalence	Rate	175	Burundi	Both	2064.81744621288	0.208495720433731	1878.2829930265
258	1991	Ischemic heart disease	Prevalence	Rate	176	Comoros	Both	2358.28887074718	0.279145649193181	1765.14188514567
259	1991	Ischemic heart disease	Prevalence	Rate	177	Djibouti	Both	2397.7942856697	0.338770010818962	1678.65007264267
260	1991	Ischemic heart disease	Prevalence	Rate	178	Eritrea	Both	1962.3053374308	0.222574737210924	1873.46894950276
261	1991	Ischemic heart disease	Prevalence	Rate	179	Ethiopia	Both	1949.18476852134	0.149599710414418	1949.18476852134
262	1991	Ischemic heart disease	Prevalence	Rate	181	Madagascar	Both	2256.95483043741	0.280429588849502	1753.32822575199
263	1991	Ischemic heart disease	Prevalence	Rate	182	Malawi	Both	2274.4731953696	0.206043785604482	1878.30755915406
264	1991	Ischemic heart disease	Prevalence	Rate	184	Mozambique	Both	2181.75657161843	0.175550435322203	1903.09898662398
265	1991	Ischemic heart disease	Prevalence	Rate	185	Rwanda	Both	1945.85984186951	0.276194698465909	1764.55978729872
266	1991	Ischemic heart disease	Prevalence	Rate	186	Seychelles	Both	1944.4369187611	0.582698331394814	1621.74218989057
267	1991	Ischemic heart disease	Prevalence	Rate	187	Somalia	Both	2036.03636153008	0.0494223815231112	2036.03636153008
268	1991	Ischemic heart disease	Prevalence	Rate	190	Uganda	Both	2062.67354866705	0.188924156324117	1887.08085362364
269	1991	Ischemic heart disease	Prevalence	Rate	191	Zambia	Both	2094.2090582875	0.305842359512691	1684.89618426012
270	1991	Ischemic heart disease	Prevalence	Rate	193	Botswana	Both	2446.26021080473	0.42975228585408	1678.6434607686
271	1991	Ischemic heart disease	Prevalence	Rate	194	Lesotho	Both	1827.27463950873	0.34549657132085	1678.67025398655
272	1991	Ischemic heart disease	Prevalence	Rate	195	Namibia	Both	2497.23927998429	0.454534440388721	1678.61180076997
273	1991	Ischemic heart disease	Prevalence	Rate	196	South Africa	Both	3000.38390121181	0.546921135754198	1678.63352630887
274	1991	Ischemic heart disease	Prevalence	Rate	198	Zimbabwe	Both	2421.71341248206	0.406052876694226	1678.65548300124
275	1991	Ischemic heart disease	Prevalence	Rate	200	Benin	Both	2280.58941756926	0.222539019363851	1873.37636856913
276	1991	Ischemic heart disease	Prevalence	Rate	201	Burkina Faso	Both	2121.51444869833	0.133299127658948	2002.09505456434
277	1991	Ischemic heart disease	Prevalence	Rate	202	Cameroon	Both	2029.94443118672	0.30962345806122	1685.08930730485
278	1991	Ischemic heart disease	Prevalence	Rate	203	Cabo Verde	Both	2485.20318368977	0.282931721669337	1751.21537237731
279	1991	Ischemic heart disease	Prevalence	Rate	204	Chad	Both	2385.52321618785	0.117954633635022	2002.10418514478
280	1991	Ischemic heart disease	Prevalence	Rate	205	Côte d'Ivoire	Both	2572.91604265412	0.286492681425857	1752.71407744634
281	1991	Ischemic heart disease	Prevalence	Rate	206	Gambia	Both	2614.63661468336	0.2450101639184	1871.23343301861
282	1991	Ischemic heart disease	Prevalence	Rate	207	Ghana	Both	2561.75690259641	0.37923925587052	1678.64177415422
283	1991	Ischemic heart disease	Prevalence	Rate	208	Guinea	Both	2173.03099094264	0.181459390831103	1898.74499878925
284	1991	Ischemic heart disease	Prevalence	Rate	209	Guinea-Bissau	Both	2328.99067737653	0.212505984149041	1875.81142117465
285	1991	Ischemic heart disease	Prevalence	Rate	210	Liberia	Both	2444.63976389595	0.238212217752062	1871.95518266962
286	1991	Ischemic heart disease	Prevalence	Rate	211	Mali	Both	2119.61472881347	0.129128150017575	2002.11668901558
287	1991	Ischemic heart disease	Prevalence	Rate	212	Mauritania	Both	2635.86262615934	0.341135174811723	1678.64852498055
288	1991	Ischemic heart disease	Prevalence	Rate	213	Niger	Both	2175.92641443976	0.0828482077018824	2002.10108588018
289	1991	Ischemic heart disease	Prevalence	Rate	214	Nigeria	Both	2434.55423869608	0.308489225313095	1685.28317768253
290	1991	Ischemic heart disease	Prevalence	Rate	215	Sao Tome and Principe	Both	2446.72057494423	0.310601028486155	1685.06033083888
291	1991	Ischemic heart disease	Prevalence	Rate	216	Senegal	Both	2762.74942268851	0.244482178069769	1871.15662712088
292	1991	Ischemic heart disease	Prevalence	Rate	217	Sierra Leone	Both	2662.00318915368	0.213013566916176	1875.62048510205
293	1991	Ischemic heart disease	Prevalence	Rate	218	Togo	Both	2449.88504752523	0.274530567688902	1765.28749589109
294	1991	Ischemic heart disease	Prevalence	Rate	320	Cook Islands	Both	2844.59643567474	0.570622775576656	1678.65485955849
295	1991	Ischemic heart disease	Prevalence	Rate	369	Nauru	Both	3095.83248500928	0.538433557023675	1678.64421184574
296	1991	Ischemic heart disease	Prevalence	Rate	374	Niue	Both	2898.08152493912	0.593882056791176	1582.44824186433
297	1991	Ischemic heart disease	Prevalence	Rate	435	South Sudan	Both	2233.18783771337	0.208932715815866	1878.89565847427
298	1991	Ischemic heart disease	Prevalence	Rate	522	Sudan	Both	6642.75274657604	0.296473445829652	1708.87242803734
299	1992	Ischemic heart disease	Prevalence	Rate	6	China	Both	2548.86802801529	0.475784030669638	1678.65893839384
300	1992	Ischemic heart disease	Prevalence	Rate	10	Cambodia	Both	1692.51996237098	0.296900954885372	1692.51996237098
301	1992	Ischemic heart disease	Prevalence	Rate	11	Indonesia	Both	2079.79741502757	0.475753157454434	1678.66111043427
302	1992	Ischemic heart disease	Prevalence	Rate	12	Lao People's Democratic Republic	Both	1941.66573894538	0.273435312470827	1766.66351127587
303	1992	Ischemic heart disease	Prevalence	Rate	13	Malaysia	Both	2551.15625531369	0.558186752245966	1678.6280281295
304	1992	Ischemic heart disease	Prevalence	Rate	14	Maldives	Both	2156.25119512552	0.358252339504646	1678.65073044184
305	1992	Ischemic heart disease	Prevalence	Rate	15	Myanmar	Both	2054.2859450566	0.325628883748026	1678.73645888713
306	1992	Ischemic heart disease	Prevalence	Rate	16	Philippines	Both	1992.8181508671	0.517109502298333	1678.6364314828
307	1992	Ischemic heart disease	Prevalence	Rate	17	Sri Lanka	Both	2247.49419928409	0.533345535471094	1678.65321404053
308	1992	Ischemic heart disease	Prevalence	Rate	18	Thailand	Both	1825.89917276879	0.525161868897941	1678.67262851244
309	1992	Ischemic heart disease	Prevalence	Rate	19	Timor-Leste	Both	1746.41167271564	0.279916760012752	1746.41167271564
310	1992	Ischemic heart disease	Prevalence	Rate	20	Viet Nam	Both	1747.01968513964	0.419781657140794	1678.62164397395
311	1992	Ischemic heart disease	Prevalence	Rate	22	Fiji	Both	3315.23180324176	0.543188551973659	1678.67380932955
312	1992	Ischemic heart disease	Prevalence	Rate	23	Kiribati	Both	3002.9761033224	0.415577609430112	1678.64538979677
313	1992	Ischemic heart disease	Prevalence	Rate	25	Micronesia (Federated States of)	Both	2800.86609185467	0.473792936437038	1678.67352939398
314	1992	Ischemic heart disease	Prevalence	Rate	26	Papua New Guinea	Both	2649.5	0.319530259271955	1679.36088773655
315	1992	Ischemic heart disease	Prevalence	Rate	27	Samoa	Both	3079.42836793785	0.494027447933208	1678.63
316	1992	Ischemic heart disease	Prevalence	Rate	28	Solomon Islands	Both	2892.76592673716	0.311431696691098	1681.55278046396
317	1992	Ischemic heart disease	Prevalence	Rate	29	Tonga	Both	3015.5389957909	0.503659848303175	1678.63540617791
318	1992	Ischemic heart disease	Prevalence	Rate	30	Vanuatu	Both	3212.36092603986	0.360893295561675	1678.65202063476
319	1992	Ischemic heart disease	Prevalence	Rate	33	Armenia	Both	3826.94066036575	0.548974723873954	1678.63027071009
320	1992	Ischemic heart disease	Prevalence	Rate	34	Azerbaijan	Both	4063.4533940517	0.594651335166956	1580.34803147912
321	1992	Ischemic heart disease	Prevalence	Rate	35	Georgia	Both	4402.66823665078	0.665021427814483	1152.9401869937
322	1992	Ischemic heart disease	Prevalence	Rate	36	Kazakhstan	Both	4380.65703177326	0.596127664006257	1577.78007509324
323	1992	Ischemic heart disease	Prevalence	Rate	37	Kyrgyzstan	Both	3704.1902844869	0.52790155215442	1678.67982897421
324	1992	Ischemic heart disease	Prevalence	Rate	38	Mongolia	Both	4332.95	0.477586553799195	1678.64792072445
325	1992	Ischemic heart disease	Prevalence	Rate	39	Tajikistan	Both	3847.26063486441	0.47574519497737	1678.63967833053
326	1992	Ischemic heart disease	Prevalence	Rate	40	Turkmenistan	Both	4166.08731036425	0.565587505223265	1678.6709548972
327	1992	Ischemic heart disease	Prevalence	Rate	41	Uzbekistan	Both	3888.68530441299	0.502905194308151	1678.63567751954
328	1992	Ischemic heart disease	Prevalence	Rate	43	Albania	Both	3110.69487246928	0.553107897492912	1678.63339800655
329	1992	Ischemic heart disease	Prevalence	Rate	44	Bosnia and Herzegovina	Both	3058.63247291429	0.539303227421668	1678.63320613179
330	1992	Ischemic heart disease	Prevalence	Rate	45	Bulgaria	Both	3600.76343496564	0.651186876165789	1172.0399473236
331	1992	Ischemic heart disease	Prevalence	Rate	46	Croatia	Both	2998.09084158881	0.678093133084916	1086.71189067376
332	1992	Ischemic heart disease	Prevalence	Rate	47	Czechia	Both	3975.12748561544	0.697577809122723	999.007685553887
333	1992	Ischemic heart disease	Prevalence	Rate	48	Hungary	Both	4548.52194309452	0.660382905455002	1160.20624072786
334	1992	Ischemic heart disease	Prevalence	Rate	49	North Macedonia	Both	3512.2223647116	0.612708856229581	1245.11051304928
335	1992	Ischemic heart disease	Prevalence	Rate	50	Montenegro	Both	3574.45385191438	0.672664771832277	1110.07108488682
336	1992	Ischemic heart disease	Prevalence	Rate	51	Poland	Both	3542.17883737478	0.64066179337278	1180.41442662203
337	1992	Ischemic heart disease	Prevalence	Rate	52	Romania	Both	3731.37225371773	0.630475081501162	1183.78519004586
338	1992	Ischemic heart disease	Prevalence	Rate	53	Serbia	Both	4123.53029600306	0.641971993828041	1176.13703532261
339	1992	Ischemic heart disease	Prevalence	Rate	54	Slovakia	Both	3356.88494166768	0.665830110587888	1153.2582312096
340	1992	Ischemic heart disease	Prevalence	Rate	55	Slovenia	Both	3407.61901814328	0.737391551733707	863.955452646623
341	1992	Ischemic heart disease	Prevalence	Rate	57	Belarus	Both	3867.45441598241	0.632891737136784	1183.80928629751
342	1992	Ischemic heart disease	Prevalence	Rate	58	Estonia	Both	3668.70296802298	0.695586673779285	1000.10329981119
343	1992	Ischemic heart disease	Prevalence	Rate	59	Latvia	Both	3293.97955819019	0.696157035504877	999.343624119785
344	1992	Ischemic heart disease	Prevalence	Rate	60	Lithuania	Both	3196.25405491845	0.680992879643758	1087.47239047701
345	1992	Ischemic heart disease	Prevalence	Rate	61	Republic of Moldova	Both	3461.78034672627	0.609664558440288	1246.12177095667
346	1992	Ischemic heart disease	Prevalence	Rate	62	Russian Federation	Both	4851.41752751272	0.688068021982768	1039.70975355634
347	1992	Ischemic heart disease	Prevalence	Rate	63	Ukraine	Both	4330.20800493029	0.657600333165733	1160.26007197968
348	1992	Ischemic heart disease	Prevalence	Rate	66	Brunei Darussalam	Both	1098.38043282438	0.676702526223706	1098.38043282438
349	1992	Ischemic heart disease	Prevalence	Rate	68	Republic of Korea	Both	1108.86430129789	0.712440841630159	931.712895638334
350	1992	Ischemic heart disease	Prevalence	Rate	69	Singapore	Both	1438.76436225386	0.703427834229016	965.570286953987
351	1992	Ischemic heart disease	Prevalence	Rate	72	New Zealand	Both	3442.6009312023	0.759461372351944	863.627926862464
352	1992	Ischemic heart disease	Prevalence	Rate	75	Austria	Both	1556.68638145033	0.754375285612199	863.53464768433
353	1992	Ischemic heart disease	Prevalence	Rate	77	Cyprus	Both	1289.89547163349	0.666011849072818	1152.94890867443
354	1992	Ischemic heart disease	Prevalence	Rate	82	Greece	Both	1487.99551493467	0.687055389369745	1040.13293764257
355	1992	Ischemic heart disease	Prevalence	Rate	86	Italy	Both	1890.6052200277	0.716649746121184	912.930932350684
356	1992	Ischemic heart disease	Prevalence	Rate	87	Luxembourg	Both	1217.68224523257	0.789053363703187	863.56960402936
357	1992	Ischemic heart disease	Prevalence	Rate	88	Malta	Both	1402.65216463191	0.666324647620912	1132.75863348764
358	1992	Ischemic heart disease	Prevalence	Rate	91	Portugal	Both	1188.30344646464	0.614808079780387	1188.30344646464
359	1992	Ischemic heart disease	Prevalence	Rate	97	Argentina	Both	1971.99712193303	0.597996324377555	1574.73598171572
360	1992	Ischemic heart disease	Prevalence	Rate	99	Uruguay	Both	1580.98652568155	0.589822355398741	1580.98652568155
361	1992	Ischemic heart disease	Prevalence	Rate	105	Antigua and Barbuda	Both	3133.6454318272	0.624695818117472	1194.40304193151
362	1992	Ischemic heart disease	Prevalence	Rate	107	Barbados	Both	3108.10910059371	0.662446635199289	1153.49956924959
363	1992	Ischemic heart disease	Prevalence	Rate	109	Cuba	Both	3248.05434337495	0.566169005573441	1678.62105755316
364	1992	Ischemic heart disease	Prevalence	Rate	110	Dominica	Both	2957.73541417332	0.569570683969256	1678.62060802479
365	1992	Ischemic heart disease	Prevalence	Rate	111	Dominican Republic	Both	2853.25251754574	0.449953080528465	1678.65028577875
366	1992	Ischemic heart disease	Prevalence	Rate	112	Grenada	Both	2996.24834447873	0.455910058376885	1678.62556922189
367	1992	Ischemic heart disease	Prevalence	Rate	113	Guyana	Both	3018.39464211292	0.466753989262645	1678.64150038054
368	1992	Ischemic heart disease	Prevalence	Rate	115	Jamaica	Both	3010.10675553128	0.545088752562521	1678.63550597435
369	1992	Ischemic heart disease	Prevalence	Rate	118	Suriname	Both	3318.07777401055	0.510959772316403	1678.65335968057
370	1992	Ischemic heart disease	Prevalence	Rate	119	Trinidad and Tobago	Both	3733.26421090228	0.634039551508711	1185.91685421388
371	1992	Ischemic heart disease	Prevalence	Rate	121	Bolivia (Plurinational State of)	Both	1984.02403546448	0.434835541945787	1678.64077784112
372	1992	Ischemic heart disease	Prevalence	Rate	122	Ecuador	Both	2128.34190839305	0.518379070003192	1678.65528648313
373	1992	Ischemic heart disease	Prevalence	Rate	123	Peru	Both	2007.96518389759	0.513821551605533	1678.63319859477
374	1992	Ischemic heart disease	Prevalence	Rate	126	Costa Rica	Both	2994.84497227348	0.5446242375755	1678.63810348357
375	1992	Ischemic heart disease	Prevalence	Rate	127	El Salvador	Both	2202.67343467883	0.377076642695912	1678.64323052812
376	1992	Ischemic heart disease	Prevalence	Rate	129	Honduras	Both	2522.5106195012	0.342305656800435	1678.63182085216
377	1992	Ischemic heart disease	Prevalence	Rate	131	Nicaragua	Both	2487.52046560887	0.357712704444006	1678.63389919547
378	1992	Ischemic heart disease	Prevalence	Rate	132	Panama	Both	2526.79646996211	0.55497275492945	1678.64594421716
379	1992	Ischemic heart disease	Prevalence	Rate	133	Venezuela (Bolivarian Republic of)	Both	2893.08503620714	0.529517990878198	1678.64970498477
380	1992	Ischemic heart disease	Prevalence	Rate	139	Algeria	Both	6727.36897997656	0.475950937138063	1678.65573182333
381	1992	Ischemic heart disease	Prevalence	Rate	140	Bahrain	Both	7229.73240385994	0.596040229262693	1577.52449416089
382	1992	Ischemic heart disease	Prevalence	Rate	141	Egypt	Both	6381.75210138919	0.437744555478775	1678.6604468774
383	1992	Ischemic heart disease	Prevalence	Rate	142	Iran (Islamic Republic of)	Both	6424.72335377125	0.480626696650433	1678.63587722006
384	1992	Ischemic heart disease	Prevalence	Rate	143	Iraq	Both	6868.28358528626	0.42035359441045	1678.64877270339
385	1992	Ischemic heart disease	Prevalence	Rate	144	Jordan	Both	6682.30085259128	0.547458846457137	1678.62448708373
386	1992	Ischemic heart disease	Prevalence	Rate	145	Kuwait	Both	7791.38573415604	0.670159110400931	1127.43417087524
387	1992	Ischemic heart disease	Prevalence	Rate	146	Lebanon	Both	6321.71296166721	0.541793515767809	1678.6060773144
388	1992	Ischemic heart disease	Prevalence	Rate	147	Libya	Both	6356.97383534655	0.55446822725249	1678.63711659245
389	1992	Ischemic heart disease	Prevalence	Rate	148	Morocco	Both	6662.9579998777	0.371187194023026	1678.64949771716
390	1992	Ischemic heart disease	Prevalence	Rate	149	Palestine	Both	6150.53269540452	0.411146868747336	1678.65977860091
391	1992	Ischemic heart disease	Prevalence	Rate	150	Oman	Both	6349.73084658194	0.457737972074553	1678.67580778284
392	1992	Ischemic heart disease	Prevalence	Rate	151	Qatar	Both	7414.85626730909	0.660673763366912	1159.71046901069
393	1992	Ischemic heart disease	Prevalence	Rate	152	Saudi Arabia	Both	6308.54176402364	0.561144266304623	1678.64229042203
394	1992	Ischemic heart disease	Prevalence	Rate	153	Syrian Arab Republic	Both	6722.69835193972	0.445904235849208	1678.65555573174
395	1992	Ischemic heart disease	Prevalence	Rate	154	Tunisia	Both	5922.83336615585	0.488285281381984	1678.66659357681
396	1992	Ischemic heart disease	Prevalence	Rate	155	Türkiye	Both	6100.1792039125	0.476814569059173	1678.66804608932
397	1992	Ischemic heart disease	Prevalence	Rate	156	United Arab Emirates	Both	7242.21259640448	0.675926211137966	1110.64999035999
398	1992	Ischemic heart disease	Prevalence	Rate	157	Yemen	Both	6272.06816180138	0.230415045958638	1873.34214175754
399	1992	Ischemic heart disease	Prevalence	Rate	160	Afghanistan	Both	6768.73680098617	0.179633724437178	1898.39627111668
400	1992	Ischemic heart disease	Prevalence	Rate	161	Bangladesh	Both	3826.17381262034	0.245247955858354	1871.20949389362
401	1992	Ischemic heart disease	Prevalence	Rate	164	Nepal	Both	3835.82949970921	0.212113089793247	1875.8080794859
402	1992	Ischemic heart disease	Prevalence	Rate	165	Pakistan	Both	4960.1859672414	0.322248050692924	1678.86329462657
403	1992	Ischemic heart disease	Prevalence	Rate	168	Angola	Both	2384.79713056794	0.279231499654396	1768.85878750927
404	1992	Ischemic heart disease	Prevalence	Rate	172	Equatorial Guinea	Both	2258.74567536878	0.283487763833002	1754.54852980367
405	1992	Ischemic heart disease	Prevalence	Rate	173	Gabon	Both	2334.13473101607	0.467024048058252	1678.63060950353
406	1992	Ischemic heart disease	Prevalence	Rate	175	Burundi	Both	2068.38719384426	0.210864619064193	1878.73385993021
407	1992	Ischemic heart disease	Prevalence	Rate	176	Comoros	Both	2358.47674303018	0.288506271423925	1752.70492953354
408	1992	Ischemic heart disease	Prevalence	Rate	177	Djibouti	Both	2397.4104046689	0.340986061300938	1678.64373493542
409	1992	Ischemic heart disease	Prevalence	Rate	178	Eritrea	Both	1965.26678031416	0.230296065775865	1873.50232470783
410	1992	Ischemic heart disease	Prevalence	Rate	179	Ethiopia	Both	1942.7374632601	0.15017438640674	1942.7374632601
411	1992	Ischemic heart disease	Prevalence	Rate	181	Madagascar	Both	2258.25268740831	0.280501282838033	1752.87798667162
412	1992	Ischemic heart disease	Prevalence	Rate	182	Malawi	Both	2281.53496307364	0.206732358761786	1878.51099703363
413	1992	Ischemic heart disease	Prevalence	Rate	184	Mozambique	Both	2182.21392110196	0.17728518828037	1903.5573693674
414	1992	Ischemic heart disease	Prevalence	Rate	185	Rwanda	Both	1945.8118956118	0.277178171463842	1768.25255155833
415	1992	Ischemic heart disease	Prevalence	Rate	186	Seychelles	Both	1947.18001394341	0.590052918893135	1585.76893527124
416	1992	Ischemic heart disease	Prevalence	Rate	187	Somalia	Both	2031.54358242411	0.050115531337966	2031.54358242411
417	1992	Ischemic heart disease	Prevalence	Rate	190	Uganda	Both	2071.23005353502	0.191003433034892	1887.16141770835
418	1992	Ischemic heart disease	Prevalence	Rate	191	Zambia	Both	2091.41332891698	0.307316277250908	1685.63556677215
419	1992	Ischemic heart disease	Prevalence	Rate	193	Botswana	Both	2463.48403940534	0.440490843191281	1678.65798774805
420	1992	Ischemic heart disease	Prevalence	Rate	194	Lesotho	Both	1834.47112039105	0.352169629526247	1678.64301953523
421	1992	Ischemic heart disease	Prevalence	Rate	195	Namibia	Both	2496.46946188978	0.460021313919932	1678.64263632907
422	1992	Ischemic heart disease	Prevalence	Rate	196	South Africa	Both	2992.16888332887	0.552066898744688	1678.65763424003
423	1992	Ischemic heart disease	Prevalence	Rate	198	Zimbabwe	Both	2430.11198747343	0.412083825921141	1678.67263089544
424	1992	Ischemic heart disease	Prevalence	Rate	200	Benin	Both	2278.68564274744	0.226323465232837	1873.27595701178
425	1992	Ischemic heart disease	Prevalence	Rate	201	Burkina Faso	Both	2122.00411793469	0.136594798422558	2002.11148970645
426	1992	Ischemic heart disease	Prevalence	Rate	202	Cameroon	Both	2045.32062096641	0.315601268856928	1681.26892842087
427	1992	Ischemic heart disease	Prevalence	Rate	203	Cabo Verde	Both	2495.86498205959	0.288460371177891	1753.24300454822
428	1992	Ischemic heart disease	Prevalence	Rate	204	Chad	Both	2389.55599801245	0.121132831941026	2002.11328015016
429	1992	Ischemic heart disease	Prevalence	Rate	205	Côte d'Ivoire	Both	2577.34649014754	0.293451293054487	1709.79238956453
430	1992	Ischemic heart disease	Prevalence	Rate	206	Gambia	Both	2621.06913258881	0.251087863304524	1871.18040203652
431	1992	Ischemic heart disease	Prevalence	Rate	207	Ghana	Both	2563.09180867116	0.384856767297978	1678.6386997072
432	1992	Ischemic heart disease	Prevalence	Rate	208	Guinea	Both	2174.65923644621	0.184485016316931	1893.51052190871
433	1992	Ischemic heart disease	Prevalence	Rate	209	Guinea-Bissau	Both	2328.51900687112	0.217026088469754	1875.65028461461
434	1992	Ischemic heart disease	Prevalence	Rate	210	Liberia	Both	2432.10290727339	0.23828331265798	1871.84533186298
435	1992	Ischemic heart disease	Prevalence	Rate	211	Mali	Both	2123.09197430891	0.131537448786118	2002.1334327047
436	1992	Ischemic heart disease	Prevalence	Rate	212	Mauritania	Both	2636.00834847646	0.346531288170585	1678.66379770515
437	1992	Ischemic heart disease	Prevalence	Rate	213	Niger	Both	2171.8716334038	0.0847715776568405	2002.11603927562
438	1992	Ischemic heart disease	Prevalence	Rate	214	Nigeria	Both	2430.23698923601	0.311234052054088	1681.19581025957
439	1992	Ischemic heart disease	Prevalence	Rate	215	Sao Tome and Principe	Both	2451.69045003328	0.3115154473454	1681.81210109768
440	1992	Ischemic heart disease	Prevalence	Rate	216	Senegal	Both	2762.36783256416	0.250416531795468	1871.08928630853
441	1992	Ischemic heart disease	Prevalence	Rate	217	Sierra Leone	Both	2656.74625102636	0.214223040293117	1875.98220007947
442	1992	Ischemic heart disease	Prevalence	Rate	218	Togo	Both	2450.41733561175	0.278789310483021	1765.66784646731
443	1992	Ischemic heart disease	Prevalence	Rate	320	Cook Islands	Both	2852.54839771136	0.57712346797279	1678.63541150639
444	1992	Ischemic heart disease	Prevalence	Rate	369	Nauru	Both	3087.31650912986	0.537038892847501	1678.63869534194
445	1992	Ischemic heart disease	Prevalence	Rate	374	Niue	Both	2901.94644404656	0.599881243015555	1348.65106947261
446	1992	Ischemic heart disease	Prevalence	Rate	435	South Sudan	Both	2237.71	0.21119940064631	1878.70937939298
447	1992	Ischemic heart disease	Prevalence	Rate	522	Sudan	Both	6641.43446280399	0.30086367654421	1697.94064340982
448	1993	Ischemic heart disease	Prevalence	Rate	6	China	Both	2563.64780287431	0.484353830709851	1678.6545241464
449	1993	Ischemic heart disease	Prevalence	Rate	10	Cambodia	Both	1686.17444495451	0.301627201679918	1686.17444495451
450	1993	Ischemic heart disease	Prevalence	Rate	11	Indonesia	Both	2079.53189365027	0.484775240859362	1678.61861273904
451	1993	Ischemic heart disease	Prevalence	Rate	12	Lao People's Democratic Republic	Both	1932.3194625063	0.278140417914198	1768.59687592155
452	1993	Ischemic heart disease	Prevalence	Rate	13	Malaysia	Both	2542.97186533725	0.565845656303133	1678.64564139995
453	1993	Ischemic heart disease	Prevalence	Rate	14	Maldives	Both	2147.56467124339	0.372806998520911	1678.67019626083
454	1993	Ischemic heart disease	Prevalence	Rate	15	Myanmar	Both	2046.93281071768	0.329707434417887	1678.66800402903
455	1993	Ischemic heart disease	Prevalence	Rate	16	Philippines	Both	2001.52186781374	0.520600378172241	1678.67308005802
456	1993	Ischemic heart disease	Prevalence	Rate	17	Sri Lanka	Both	2248.58330332996	0.538891102297622	1678.63547823161
457	1993	Ischemic heart disease	Prevalence	Rate	18	Thailand	Both	1824.3034881356	0.534303709087494	1678.66801137587
458	1993	Ischemic heart disease	Prevalence	Rate	19	Timor-Leste	Both	1745.63937538362	0.289266628937942	1723.25509095978
459	1993	Ischemic heart disease	Prevalence	Rate	20	Viet Nam	Both	1743.3797203091	0.427072184949202	1678.64572199827
460	1993	Ischemic heart disease	Prevalence	Rate	22	Fiji	Both	3305.94025411696	0.547776473718793	1678.62093555572
461	1993	Ischemic heart disease	Prevalence	Rate	23	Kiribati	Both	2995.67279747441	0.418481660624087	1678.65453258333
462	1993	Ischemic heart disease	Prevalence	Rate	25	Micronesia (Federated States of)	Both	2796.41051181811	0.479939595446532	1678.64342008159
463	1993	Ischemic heart disease	Prevalence	Rate	26	Papua New Guinea	Both	2653.45464526723	0.32500598378048	1678.69869065619
464	1993	Ischemic heart disease	Prevalence	Rate	27	Samoa	Both	3080.31099959989	0.497079263536296	1678.65019350991
465	1993	Ischemic heart disease	Prevalence	Rate	28	Solomon Islands	Both	2889.25857119712	0.31715109185957	1679.28446132913
466	1993	Ischemic heart disease	Prevalence	Rate	29	Tonga	Both	3018.33703368946	0.508904449646887	1678.65680952715
467	1993	Ischemic heart disease	Prevalence	Rate	30	Vanuatu	Both	3217.72018184972	0.364444155251801	1678.6684020095
468	1993	Ischemic heart disease	Prevalence	Rate	33	Armenia	Both	3816.11278486679	0.551214673543035	1678.63673650589
469	1993	Ischemic heart disease	Prevalence	Rate	34	Azerbaijan	Both	4056.3018247567	0.59354267649819	1582.19839155544
470	1993	Ischemic heart disease	Prevalence	Rate	35	Georgia	Both	4396.14753252791	0.663466862184598	1153.39616224223
471	1993	Ischemic heart disease	Prevalence	Rate	36	Kazakhstan	Both	4404.71951829237	0.603138328452166	1346.83250528106
472	1993	Ischemic heart disease	Prevalence	Rate	37	Kyrgyzstan	Both	3699.73373501617	0.532431008334573	1678.62481842794
473	1993	Ischemic heart disease	Prevalence	Rate	38	Mongolia	Both	4331.84327773931	0.482726727049412	1678.63189944498
474	1993	Ischemic heart disease	Prevalence	Rate	39	Tajikistan	Both	3840.30726367714	0.478238812995371	1678.64488672677
475	1993	Ischemic heart disease	Prevalence	Rate	40	Turkmenistan	Both	4171.71504996355	0.567174449333284	1678.61760539475
476	1993	Ischemic heart disease	Prevalence	Rate	41	Uzbekistan	Both	3920.88833456574	0.506556615160302	1678.64265277706
477	1993	Ischemic heart disease	Prevalence	Rate	43	Albania	Both	3089.55630315167	0.552453327893755	1678.6516190807
478	1993	Ischemic heart disease	Prevalence	Rate	44	Bosnia and Herzegovina	Both	3056.63124256537	0.53603188160081	1678.68540347828
479	1993	Ischemic heart disease	Prevalence	Rate	45	Bulgaria	Both	3606.79990933034	0.659161569264411	1160.19906639035
480	1993	Ischemic heart disease	Prevalence	Rate	46	Croatia	Both	2959.86227074321	0.678221047043161	1085.93542626526
481	1993	Ischemic heart disease	Prevalence	Rate	47	Czechia	Both	3947.74139572891	0.710853415862456	949.162680407705
482	1993	Ischemic heart disease	Prevalence	Rate	48	Hungary	Both	4501.09031474124	0.667543556201878	1127.1804414968
483	1993	Ischemic heart disease	Prevalence	Rate	49	North Macedonia	Both	3503.89293698759	0.613195098529578	1242.39601444087
484	1993	Ischemic heart disease	Prevalence	Rate	50	Montenegro	Both	3564.42421216211	0.668665719204089	1127.3951543582
485	1993	Ischemic heart disease	Prevalence	Rate	51	Poland	Both	3494.21413880717	0.648950499724012	1172.05210944633
486	1993	Ischemic heart disease	Prevalence	Rate	52	Romania	Both	3729.98298908318	0.633801422118109	1183.86069546761
487	1993	Ischemic heart disease	Prevalence	Rate	53	Serbia	Both	4123.58428823871	0.642096034424249	1176.27164125076
488	1993	Ischemic heart disease	Prevalence	Rate	54	Slovakia	Both	3295.63865717978	0.67596793706605	1110.90198403321
489	1993	Ischemic heart disease	Prevalence	Rate	55	Slovenia	Both	3346.48419738603	0.741774171511168	863.547704981747
490	1993	Ischemic heart disease	Prevalence	Rate	57	Belarus	Both	3878.89331076976	0.639394169351269	1179.85362602247
491	1993	Ischemic heart disease	Prevalence	Rate	58	Estonia	Both	3653.5779065642	0.703693149995024	965.255882387752
492	1993	Ischemic heart disease	Prevalence	Rate	59	Latvia	Both	3270.90722657378	0.705249855159515	965.389089130422
493	1993	Ischemic heart disease	Prevalence	Rate	60	Lithuania	Both	3152.81779490423	0.687480621018131	1038.5784858342
494	1993	Ischemic heart disease	Prevalence	Rate	61	Republic of Moldova	Both	3459.3432995799	0.614152920432239	1243.53482324793
495	1993	Ischemic heart disease	Prevalence	Rate	62	Russian Federation	Both	4897.44158902185	0.692036194318927	1017.98072214595
496	1993	Ischemic heart disease	Prevalence	Rate	63	Ukraine	Both	4337.22705847567	0.66286740459174	1152.75293327847
497	1993	Ischemic heart disease	Prevalence	Rate	66	Brunei Darussalam	Both	1088.05305687925	0.682175439911044	1081.68388693986
498	1993	Ischemic heart disease	Prevalence	Rate	68	Republic of Korea	Both	1103.3655613979	0.722286739631754	896.211286175193
499	1993	Ischemic heart disease	Prevalence	Rate	69	Singapore	Both	1430.92974132512	0.712315203759158	931.457
500	1993	Ischemic heart disease	Prevalence	Rate	72	New Zealand	Both	3425.07109478131	0.763634604405382	863.487452430429
501	1993	Ischemic heart disease	Prevalence	Rate	75	Austria	Both	1557.97578311912	0.758804553724473	863.723059006819
502	1993	Ischemic heart disease	Prevalence	Rate	77	Cyprus	Both	1275.23616072507	0.677547476543954	1102.12659584748
503	1993	Ischemic heart disease	Prevalence	Rate	82	Greece	Both	1485.9450501269	0.69332892644804	1016.82598475265
504	1993	Ischemic heart disease	Prevalence	Rate	86	Italy	Both	1888.73	0.721720992266354	894.369624398219
505	1993	Ischemic heart disease	Prevalence	Rate	87	Luxembourg	Both	1205.15167318712	0.792843836314663	863.67123364131
506	1993	Ischemic heart disease	Prevalence	Rate	88	Malta	Both	1379.62861443107	0.672120257474545	1115.68102135135
507	1993	Ischemic heart disease	Prevalence	Rate	91	Portugal	Both	1185.06851132659	0.622101176817746	1185.06851132659
508	1993	Ischemic heart disease	Prevalence	Rate	97	Argentina	Both	1966.70494508569	0.603739312309972	1329.19407835079
509	1993	Ischemic heart disease	Prevalence	Rate	99	Uruguay	Both	1578.27564086511	0.592295025274764	1578.27564086511
510	1993	Ischemic heart disease	Prevalence	Rate	105	Antigua and Barbuda	Both	3135.26614385861	0.630075853661038	1184.03777580193
511	1993	Ischemic heart disease	Prevalence	Rate	107	Barbados	Both	3122.04494028832	0.668815011829235	1126.85787862749
512	1993	Ischemic heart disease	Prevalence	Rate	109	Cuba	Both	3226.22832035692	0.565441046515952	1678.64834030952
513	1993	Ischemic heart disease	Prevalence	Rate	110	Dominica	Both	2955.3602523964	0.578811810513113	1678.63301169327
514	1993	Ischemic heart disease	Prevalence	Rate	111	Dominican Republic	Both	2855.8548389665	0.454229297152068	1678.63679439567
515	1993	Ischemic heart disease	Prevalence	Rate	112	Grenada	Both	2996.40943041865	0.465994889867929	1678.63272264922
516	1993	Ischemic heart disease	Prevalence	Rate	113	Guyana	Both	3019.21797339107	0.472174228924914	1678.65264007435
517	1993	Ischemic heart disease	Prevalence	Rate	115	Jamaica	Both	3023.04419084187	0.551218491600381	1678.65299155183
518	1993	Ischemic heart disease	Prevalence	Rate	118	Suriname	Both	3322.02421577775	0.514419436992343	1678.64346374776
519	1993	Ischemic heart disease	Prevalence	Rate	119	Trinidad and Tobago	Both	3739.15016094975	0.639191913980039	1180.59352963946
520	1993	Ischemic heart disease	Prevalence	Rate	121	Bolivia (Plurinational State of)	Both	1982.08729079891	0.440601645503372	1678.66548400229
521	1993	Ischemic heart disease	Prevalence	Rate	122	Ecuador	Both	2131.93799115656	0.520707290609383	1678.63718150197
522	1993	Ischemic heart disease	Prevalence	Rate	123	Peru	Both	2002.79472976696	0.515981506410929	1678.65310762806
523	1993	Ischemic heart disease	Prevalence	Rate	126	Costa Rica	Both	2993.03090854976	0.549946625586597	1678.6282345848
524	1993	Ischemic heart disease	Prevalence	Rate	127	El Salvador	Both	2209.87618730417	0.380307326030095	1678.6244732341
525	1993	Ischemic heart disease	Prevalence	Rate	129	Honduras	Both	2527.12027750487	0.347838445661094	1678.61595298525
526	1993	Ischemic heart disease	Prevalence	Rate	131	Nicaragua	Both	2481.8827303755	0.36356206850317	1678.62509830948
527	1993	Ischemic heart disease	Prevalence	Rate	132	Panama	Both	2528.30881019138	0.55916866562951	1678.62962989412
528	1993	Ischemic heart disease	Prevalence	Rate	133	Venezuela (Bolivarian Republic of)	Both	2884.3423225229	0.536279978196324	1678.64466705172
529	1993	Ischemic heart disease	Prevalence	Rate	139	Algeria	Both	6721.36486154512	0.483255591216591	1678.62823619213
530	1993	Ischemic heart disease	Prevalence	Rate	140	Bahrain	Both	7236.33495618328	0.602165621752441	1328.85213912666
531	1993	Ischemic heart disease	Prevalence	Rate	141	Egypt	Both	6382.91821853476	0.448490053084385	1678.63818489034
532	1993	Ischemic heart disease	Prevalence	Rate	142	Iran (Islamic Republic of)	Both	6391.71491893937	0.492277025057908	1678.60885755896
533	1993	Ischemic heart disease	Prevalence	Rate	143	Iraq	Both	6858.42754151045	0.42483493253075	1678.66004209947
534	1993	Ischemic heart disease	Prevalence	Rate	144	Jordan	Both	6691.33484520971	0.552182350404081	1678.63782478049
535	1993	Ischemic heart disease	Prevalence	Rate	145	Kuwait	Both	7819.56413331037	0.670036252235978	1127.14450508763
536	1993	Ischemic heart disease	Prevalence	Rate	146	Lebanon	Both	6316.74522712081	0.544581306172966	1678.65957545408
537	1993	Ischemic heart disease	Prevalence	Rate	147	Libya	Both	6371.64170220275	0.566798415093121	1678.63220471966
538	1993	Ischemic heart disease	Prevalence	Rate	148	Morocco	Both	6660.31027458098	0.37677897731043	1678.66599671616
539	1993	Ischemic heart disease	Prevalence	Rate	149	Palestine	Both	6151.49132160715	0.416779648694491	1678.63295207104
540	1993	Ischemic heart disease	Prevalence	Rate	150	Oman	Both	6371.68610696888	0.474999032775331	1678.61975463966
541	1993	Ischemic heart disease	Prevalence	Rate	151	Qatar	Both	7435.84437715413	0.666194398536698	1131.97119823703
542	1993	Ischemic heart disease	Prevalence	Rate	152	Saudi Arabia	Both	6332.55764419434	0.572186913451422	1678.67162655561
543	1993	Ischemic heart disease	Prevalence	Rate	153	Syrian Arab Republic	Both	6734.07735113111	0.45414785985736	1678.65820064662
544	1993	Ischemic heart disease	Prevalence	Rate	154	Tunisia	Both	5935.6124465085	0.496852038879262	1678.63822502848
545	1993	Ischemic heart disease	Prevalence	Rate	155	Türkiye	Both	6097.79487962972	0.484656970229106	1678.63410676072
546	1993	Ischemic heart disease	Prevalence	Rate	156	United Arab Emirates	Both	7226.43618008553	0.689463800557258	1038.52350437732
547	1993	Ischemic heart disease	Prevalence	Rate	157	Yemen	Both	6272.53	0.238025246263208	1871.86455251269
548	1993	Ischemic heart disease	Prevalence	Rate	160	Afghanistan	Both	6743.31733454257	0.18018371261059	1898.03356670191
549	1993	Ischemic heart disease	Prevalence	Rate	161	Bangladesh	Both	3816.93568052127	0.252090719955727	1871.16790416632
550	1993	Ischemic heart disease	Prevalence	Rate	164	Nepal	Both	3838.11482402078	0.218843431287675	1875.70563833068
551	1993	Ischemic heart disease	Prevalence	Rate	165	Pakistan	Both	4963.37588950922	0.328219252463403	1678.63625074644
552	1993	Ischemic heart disease	Prevalence	Rate	168	Angola	Both	2380.15285707247	0.281867702816568	1753.57755802303
553	1993	Ischemic heart disease	Prevalence	Rate	172	Equatorial Guinea	Both	2255.66091758248	0.292236031708562	1724.63230840622
554	1993	Ischemic heart disease	Prevalence	Rate	173	Gabon	Both	2338.76407201206	0.472394	1678.64732891685
555	1993	Ischemic heart disease	Prevalence	Rate	175	Burundi	Both	2071.09838213331	0.213249386007653	1875.69468739471
556	1993	Ischemic heart disease	Prevalence	Rate	176	Comoros	Both	2359.51288100847	0.297607416571855	1697.97399672603
557	1993	Ischemic heart disease	Prevalence	Rate	177	Djibouti	Both	2397.47519152705	0.344904393563471	1678.64324943901
558	1993	Ischemic heart disease	Prevalence	Rate	178	Eritrea	Both	1968.54462362994	0.239385041260314	1871.88697611264
559	1993	Ischemic heart disease	Prevalence	Rate	179	Ethiopia	Both	1936.65168197486	0.151582364387045	1936.65168197486
560	1993	Ischemic heart disease	Prevalence	Rate	181	Madagascar	Both	2260.10841351977	0.280204299153331	1751.79184643682
561	1993	Ischemic heart disease	Prevalence	Rate	182	Malawi	Both	2290.29963930271	0.20809120460636	1878.92995446443
562	1993	Ischemic heart disease	Prevalence	Rate	184	Mozambique	Both	2183.15865906298	0.179851807348523	1898.10357560656
563	1993	Ischemic heart disease	Prevalence	Rate	185	Rwanda	Both	1944.9272731123	0.276980133306619	1767.03644440611
564	1993	Ischemic heart disease	Prevalence	Rate	186	Seychelles	Both	1949.91246396168	0.598044193906834	1574.70939007115
565	1993	Ischemic heart disease	Prevalence	Rate	187	Somalia	Both	2027.2350173448	0.0507979992557536	2027.2350173448
566	1993	Ischemic heart disease	Prevalence	Rate	190	Uganda	Both	2079.04839023932	0.193557455978809	1887.08922804648
567	1993	Ischemic heart disease	Prevalence	Rate	191	Zambia	Both	2088.03508992329	0.308780208280919	1685.10080304303
568	1993	Ischemic heart disease	Prevalence	Rate	193	Botswana	Both	2480.90459616772	0.450523613884069	1678.63047863864
569	1993	Ischemic heart disease	Prevalence	Rate	194	Lesotho	Both	1841.94151664471	0.358780457204597	1678.6329028678
570	1993	Ischemic heart disease	Prevalence	Rate	195	Namibia	Both	2495.86486297309	0.465734134805029	1678.64544415537
571	1993	Ischemic heart disease	Prevalence	Rate	196	South Africa	Both	2985.00969966656	0.557198439031159	1678.65732526075
572	1993	Ischemic heart disease	Prevalence	Rate	198	Zimbabwe	Both	2439.73	0.417974200219438	1678.65050295423
573	1993	Ischemic heart disease	Prevalence	Rate	200	Benin	Both	2277.68154670602	0.230312593690675	1873.42106069921
574	1993	Ischemic heart disease	Prevalence	Rate	201	Burkina Faso	Both	2124.36238074129	0.139825464930799	2002.11854972058
575	1993	Ischemic heart disease	Prevalence	Rate	202	Cameroon	Both	2062.20335286432	0.320831654317412	1678.87695247933
576	1993	Ischemic heart disease	Prevalence	Rate	203	Cabo Verde	Both	2506.82972660818	0.294517285990211	1708.6400703069
577	1993	Ischemic heart disease	Prevalence	Rate	204	Chad	Both	2394.9615206788	0.123600072412422	2002.12053221222
578	1993	Ischemic heart disease	Prevalence	Rate	205	Côte d'Ivoire	Both	2582.01564414601	0.299743215098528	1698.22910446802
579	1993	Ischemic heart disease	Prevalence	Rate	206	Gambia	Both	2627.6738685082	0.25699614074155	1871.06984832558
580	1993	Ischemic heart disease	Prevalence	Rate	207	Ghana	Both	2566.45277915269	0.389968494182018	1678.64633893243
581	1993	Ischemic heart disease	Prevalence	Rate	208	Guinea	Both	2177.17764361729	0.187686241926773	1893.16296959769
582	1993	Ischemic heart disease	Prevalence	Rate	209	Guinea-Bissau	Both	2329.20797544698	0.221678978443034	1875.82361897602
583	1993	Ischemic heart disease	Prevalence	Rate	210	Liberia	Both	2424.36438716686	0.235984406116034	1871.93213685848
584	1993	Ischemic heart disease	Prevalence	Rate	211	Mali	Both	2125.80590846143	0.134177054462465	2002.11668574971
585	1993	Ischemic heart disease	Prevalence	Rate	212	Mauritania	Both	2637.75484615677	0.35217657188477	1678.63855003363
586	1993	Ischemic heart disease	Prevalence	Rate	213	Niger	Both	2168.35946077822	0.0866964903938328	2002.11964531963
587	1993	Ischemic heart disease	Prevalence	Rate	214	Nigeria	Both	2428.14	0.313983059877659	1680.91250020343
588	1993	Ischemic heart disease	Prevalence	Rate	215	Sao Tome and Principe	Both	2458.38826839305	0.31274355801833	1681.51661896022
589	1993	Ischemic heart disease	Prevalence	Rate	216	Senegal	Both	2763.11355735911	0.255767963935604	1871.26614236921
590	1993	Ischemic heart disease	Prevalence	Rate	217	Sierra Leone	Both	2650.65841443641	0.216089200983916	1875.96586958963
591	1993	Ischemic heart disease	Prevalence	Rate	218	Togo	Both	2451.81847986626	0.281224630552395	1752.86090021033
592	1993	Ischemic heart disease	Prevalence	Rate	320	Cook Islands	Both	2859.85422384111	0.584059175401459	1625.14620104362
593	1993	Ischemic heart disease	Prevalence	Rate	369	Nauru	Both	3079.51554971886	0.535059741994823	1678.65050989239
594	1993	Ischemic heart disease	Prevalence	Rate	374	Niue	Both	2906.33168863658	0.605514778865402	1334.79067123354
595	1993	Ischemic heart disease	Prevalence	Rate	435	South Sudan	Both	2242.39051113072	0.213416470699326	1875.69368351394
596	1993	Ischemic heart disease	Prevalence	Rate	522	Sudan	Both	6642.48103809049	0.305409325988089	1691.33814065886
597	1994	Ischemic heart disease	Prevalence	Rate	6	China	Both	2580.22761699344	0.49257864459854	1678.63575323582
598	1994	Ischemic heart disease	Prevalence	Rate	10	Cambodia	Both	1681.54832957219	0.305722592004088	1681.54832957219
599	1994	Ischemic heart disease	Prevalence	Rate	11	Indonesia	Both	2080.8643194067	0.493607099523711	1678.65489007727
600	1994	Ischemic heart disease	Prevalence	Rate	12	Lao People's Democratic Republic	Both	1924.4756842538	0.283270229855729	1750.94473617975
601	1994	Ischemic heart disease	Prevalence	Rate	13	Malaysia	Both	2539.17491358309	0.574380445989544	1678.64888495814
602	1994	Ischemic heart disease	Prevalence	Rate	14	Maldives	Both	2138.14637226615	0.388081604129663	1678.63678866697
603	1994	Ischemic heart disease	Prevalence	Rate	15	Myanmar	Both	2041.6502111251	0.334290120297598	1678.63343200703
604	1994	Ischemic heart disease	Prevalence	Rate	16	Philippines	Both	2012.58021073105	0.524613606961947	1678.65933346093
605	1994	Ischemic heart disease	Prevalence	Rate	17	Sri Lanka	Both	2251.13230019285	0.545124551180714	1678.64047830658
606	1994	Ischemic heart disease	Prevalence	Rate	18	Thailand	Both	1823.04551655226	0.543325546554827	1678.64460375748
607	1994	Ischemic heart disease	Prevalence	Rate	19	Timor-Leste	Both	1745.66254192652	0.298763188841394	1698.13101816218
608	1994	Ischemic heart disease	Prevalence	Rate	20	Viet Nam	Both	1741.27046588812	0.435106272492167	1678.63496141514
609	1994	Ischemic heart disease	Prevalence	Rate	22	Fiji	Both	3299.17058484552	0.552849019704515	1678.65679341672
610	1994	Ischemic heart disease	Prevalence	Rate	23	Kiribati	Both	2990.16160054075	0.421716217125176	1678.63836687496
611	1994	Ischemic heart disease	Prevalence	Rate	25	Micronesia (Federated States of)	Both	2793.45222462974	0.485300005800881	1678.65283227585
612	1994	Ischemic heart disease	Prevalence	Rate	26	Papua New Guinea	Both	2658.07687137482	0.330664467960637	1678.64568760656
613	1994	Ischemic heart disease	Prevalence	Rate	27	Samoa	Both	3082.75337295418	0.499484836329879	1678.65857037345
614	1994	Ischemic heart disease	Prevalence	Rate	28	Solomon Islands	Both	2887.18218033715	0.323300246722871	1678.79559046237
615	1994	Ischemic heart disease	Prevalence	Rate	29	Tonga	Both	3020.86831498127	0.514207834722848	1678.66075586777
616	1994	Ischemic heart disease	Prevalence	Rate	30	Vanuatu	Both	3223.70064852441	0.368501002014456	1678.66182768568
617	1994	Ischemic heart disease	Prevalence	Rate	33	Armenia	Both	3806.9945218872	0.553783844340157	1678.62257648585
618	1994	Ischemic heart disease	Prevalence	Rate	34	Azerbaijan	Both	4051.95645951949	0.5920887850585	1587.60037820609
619	1994	Ischemic heart disease	Prevalence	Rate	35	Georgia	Both	4388.97440318142	0.658134139130798	1160.27429088005
620	1994	Ischemic heart disease	Prevalence	Rate	36	Kazakhstan	Both	4427.14527080999	0.610591100120018	1247.52534717199
621	1994	Ischemic heart disease	Prevalence	Rate	37	Kyrgyzstan	Both	3693.55198261606	0.536232980141406	1678.6520984585
622	1994	Ischemic heart disease	Prevalence	Rate	38	Mongolia	Both	4331.14569073364	0.488276683033118	1678.66819764862
623	1994	Ischemic heart disease	Prevalence	Rate	39	Tajikistan	Both	3834.31303024451	0.478726011215724	1678.65449430421
624	1994	Ischemic heart disease	Prevalence	Rate	40	Turkmenistan	Both	4176.91778407723	0.567288975507041	1678.6569936528
625	1994	Ischemic heart disease	Prevalence	Rate	41	Uzbekistan	Both	3957.19094647096	0.5110185249116	1678.62571674099
626	1994	Ischemic heart disease	Prevalence	Rate	43	Albania	Both	3070.67384672482	0.553763669315605	1678.62084856107
627	1994	Ischemic heart disease	Prevalence	Rate	44	Bosnia and Herzegovina	Both	3056.31879898561	0.533853389744284	1678.67068572725
628	1994	Ischemic heart disease	Prevalence	Rate	45	Bulgaria	Both	3612.56188352134	0.667430460276086	1126.55906666171
629	1994	Ischemic heart disease	Prevalence	Rate	46	Croatia	Both	2923.3508959115	0.677548132655056	1101.85777656474
630	1994	Ischemic heart disease	Prevalence	Rate	47	Czechia	Both	3919.38995605072	0.725969686167497	867.704362338291
631	1994	Ischemic heart disease	Prevalence	Rate	48	Hungary	Both	4453.66102515422	0.675051406249796	1110.45742448851
632	1994	Ischemic heart disease	Prevalence	Rate	49	North Macedonia	Both	3496.28174528306	0.614362905009181	1236.54464156942
633	1994	Ischemic heart disease	Prevalence	Rate	50	Montenegro	Both	3556.9453390092	0.665011931002947	1152.92675066412
634	1994	Ischemic heart disease	Prevalence	Rate	51	Poland	Both	3449.03945331468	0.658010514323026	1160.08671279563
635	1994	Ischemic heart disease	Prevalence	Rate	52	Romania	Both	3724.47973128627	0.638371931788576	1180.71909968149
636	1994	Ischemic heart disease	Prevalence	Rate	53	Serbia	Both	4119.99553332051	0.642223220931048	1176.16445645577
637	1994	Ischemic heart disease	Prevalence	Rate	54	Slovakia	Both	3236.15971463037	0.688136476595487	1038.18910856605
638	1994	Ischemic heart disease	Prevalence	Rate	55	Slovenia	Both	3285.90170649138	0.746234861332899	863.61006471784
639	1994	Ischemic heart disease	Prevalence	Rate	57	Belarus	Both	3892.31301618948	0.64465278058669	1176.19921258381
640	1994	Ischemic heart disease	Prevalence	Rate	58	Estonia	Both	3638.41590471427	0.708456180899464	948.276981666717
641	1994	Ischemic heart disease	Prevalence	Rate	59	Latvia	Both	3243.27724974959	0.712531352821191	931.826153505132
642	1994	Ischemic heart disease	Prevalence	Rate	60	Lithuania	Both	3108.71581596363	0.69115165298429	1039.02075113808
643	1994	Ischemic heart disease	Prevalence	Rate	61	Republic of Moldova	Both	3457.3758085116	0.617603766824611	1218.62596735719
644	1994	Ischemic heart disease	Prevalence	Rate	62	Russian Federation	Both	4941.33479981666	0.694144966076361	1015.61822129091
645	1994	Ischemic heart disease	Prevalence	Rate	63	Ukraine	Both	4345.75889602162	0.665506374866164	1152.94174600242
646	1994	Ischemic heart disease	Prevalence	Rate	66	Brunei Darussalam	Both	1080.87	0.68739409348098	1037.00280090451
647	1994	Ischemic heart disease	Prevalence	Rate	68	Republic of Korea	Both	1097.18162000893	0.732197906155207	863.635910800422
648	1994	Ischemic heart disease	Prevalence	Rate	69	Singapore	Both	1423.08417527194	0.721256796938456	895.575624406389
649	1994	Ischemic heart disease	Prevalence	Rate	72	New Zealand	Both	3405.94405965507	0.767118657876439	863.893928060882
650	1994	Ischemic heart disease	Prevalence	Rate	75	Austria	Both	1558.90297413452	0.764704364300466	863.654397508077
651	1994	Ischemic heart disease	Prevalence	Rate	77	Cyprus	Both	1260.31836539789	0.688829360602013	1038.9633348013
652	1994	Ischemic heart disease	Prevalence	Rate	82	Greece	Both	1483.63008216629	0.699153022352574	980.386363364807
653	1994	Ischemic heart disease	Prevalence	Rate	86	Italy	Both	1884.30747999232	0.726870913262732	867.877139299586
654	1994	Ischemic heart disease	Prevalence	Rate	87	Luxembourg	Both	1193.85831764843	0.797824008094164	863.72371031047
655	1994	Ischemic heart disease	Prevalence	Rate	88	Malta	Both	1359.46270918908	0.67784731358543	1086.52237548445
656	1994	Ischemic heart disease	Prevalence	Rate	91	Portugal	Both	1181.58528660886	0.629306386686867	1181.58528660886
657	1994	Ischemic heart disease	Prevalence	Rate	97	Argentina	Both	1960.60580103361	0.609787330316145	1240.70842766852
658	1994	Ischemic heart disease	Prevalence	Rate	99	Uruguay	Both	1575.50175451287	0.595188424402801	1575.50175451287
659	1994	Ischemic heart disease	Prevalence	Rate	105	Antigua and Barbuda	Both	3136.81136984305	0.634768955380056	1184.59524047743
660	1994	Ischemic heart disease	Prevalence	Rate	107	Barbados	Both	3136.47955452396	0.673409365188399	1110.98374078305
661	1994	Ischemic heart disease	Prevalence	Rate	109	Cuba	Both	3202.98813087395	0.563186312783606	1678.61828002606
662	1994	Ischemic heart disease	Prevalence	Rate	110	Dominica	Both	2953.61163347132	0.590119147153383	1587.00587575432
663	1994	Ischemic heart disease	Prevalence	Rate	111	Dominican Republic	Both	2859.32727358227	0.458620613654854	1678.64265199796
664	1994	Ischemic heart disease	Prevalence	Rate	112	Grenada	Both	2997.25831660853	0.476410340600106	1678.66337561552
665	1994	Ischemic heart disease	Prevalence	Rate	113	Guyana	Both	3021.80540564156	0.478992924260878	1678.68025457701
666	1994	Ischemic heart disease	Prevalence	Rate	115	Jamaica	Both	3034.53466332734	0.557643773203113	1678.61654133684
667	1994	Ischemic heart disease	Prevalence	Rate	118	Suriname	Both	3326.64385386397	0.517650245235505	1678.6574509871
668	1994	Ischemic heart disease	Prevalence	Rate	119	Trinidad and Tobago	Both	3745.97801162028	0.644242910113573	1176.54743081923
669	1994	Ischemic heart disease	Prevalence	Rate	121	Bolivia (Plurinational State of)	Both	1980.92302870795	0.446822500209606	1678.64788709408
670	1994	Ischemic heart disease	Prevalence	Rate	122	Ecuador	Both	2135.31913569061	0.524908290908027	1678.64007822127
671	1994	Ischemic heart disease	Prevalence	Rate	123	Peru	Both	1998.07760454926	0.519306080333588	1678.67701407254
672	1994	Ischemic heart disease	Prevalence	Rate	126	Costa Rica	Both	2991.05349999587	0.555171250068523	1678.63753727513
673	1994	Ischemic heart disease	Prevalence	Rate	127	El Salvador	Both	2216.35304924007	0.38514909404887	1678.64526170012
674	1994	Ischemic heart disease	Prevalence	Rate	129	Honduras	Both	2531.34114262667	0.353164851646287	1678.66330956618
675	1994	Ischemic heart disease	Prevalence	Rate	131	Nicaragua	Both	2477.41631197749	0.369727967895652	1678.65057439423
676	1994	Ischemic heart disease	Prevalence	Rate	132	Panama	Both	2529.67028694922	0.561714534049174	1678.68538985435
677	1994	Ischemic heart disease	Prevalence	Rate	133	Venezuela (Bolivarian Republic of)	Both	2875.56746986521	0.541866057904128	1678.60455699723
678	1994	Ischemic heart disease	Prevalence	Rate	139	Algeria	Both	6713.86260538787	0.490450660309052	1678.63973212898
679	1994	Ischemic heart disease	Prevalence	Rate	140	Bahrain	Both	7240.19082657431	0.60813372491926	1246.08006056456
680	1994	Ischemic heart disease	Prevalence	Rate	141	Egypt	Both	6387.70608950635	0.458727004203869	1678.65629440703
681	1994	Ischemic heart disease	Prevalence	Rate	142	Iran (Islamic Republic of)	Both	6361.76173446364	0.505072857378303	1678.62931487727
682	1994	Ischemic heart disease	Prevalence	Rate	143	Iraq	Both	6853.87590549387	0.428751730675342	1678.66422827557
683	1994	Ischemic heart disease	Prevalence	Rate	144	Jordan	Both	6699.85897424596	0.557254334819626	1678.64
684	1994	Ischemic heart disease	Prevalence	Rate	145	Kuwait	Both	7838.93639812661	0.671393212861768	1114.88844578974
685	1994	Ischemic heart disease	Prevalence	Rate	146	Lebanon	Both	6315.05092004325	0.547684033143162	1678.65969391247
686	1994	Ischemic heart disease	Prevalence	Rate	147	Libya	Both	6387.11267059316	0.578651415542216	1678.65842572801
687	1994	Ischemic heart disease	Prevalence	Rate	148	Morocco	Both	6660.14909224085	0.382849450670084	1678.6295175691
688	1994	Ischemic heart disease	Prevalence	Rate	149	Palestine	Both	6153.29523253191	0.423136672782837	1678.63140327902
689	1994	Ischemic heart disease	Prevalence	Rate	150	Oman	Both	6393.95977555049	0.493513107048941	1678.62329327646
690	1994	Ischemic heart disease	Prevalence	Rate	151	Qatar	Both	7459.18365954021	0.672025383885115	1115.51811892142
691	1994	Ischemic heart disease	Prevalence	Rate	152	Saudi Arabia	Both	6357.95223115995	0.582878871179675	1617.64717882493
692	1994	Ischemic heart disease	Prevalence	Rate	153	Syrian Arab Republic	Both	6747.2674626221	0.462437297890694	1678.64157453953
693	1994	Ischemic heart disease	Prevalence	Rate	154	Tunisia	Both	5947.27804104161	0.505564882262378	1678.64427508461
694	1994	Ischemic heart disease	Prevalence	Rate	155	Türkiye	Both	6091.46848513817	0.491619950496974	1678.62940016418
695	1994	Ischemic heart disease	Prevalence	Rate	156	United Arab Emirates	Both	7213.14151829539	0.701656792310882	981.243
696	1994	Ischemic heart disease	Prevalence	Rate	157	Yemen	Both	6272.5744241717	0.245879426395306	1871.15500532348
697	1994	Ischemic heart disease	Prevalence	Rate	160	Afghanistan	Both	6718.31781136852	0.178518660381455	1902.98451302281
698	1994	Ischemic heart disease	Prevalence	Rate	161	Bangladesh	Both	3809.39129384595	0.258997294481156	1871.11257129175
699	1994	Ischemic heart disease	Prevalence	Rate	164	Nepal	Both	3840.31052374144	0.226073059669684	1873.33184993438
700	1994	Ischemic heart disease	Prevalence	Rate	165	Pakistan	Both	4968.37662062039	0.334433128288919	1678.68307552191
701	1994	Ischemic heart disease	Prevalence	Rate	168	Angola	Both	2375.62158864849	0.284487594233541	1752.20665189843
702	1994	Ischemic heart disease	Prevalence	Rate	172	Equatorial Guinea	Both	2254.50500534417	0.30068634012364	1698.24175431997
703	1994	Ischemic heart disease	Prevalence	Rate	173	Gabon	Both	2343.32398393498	0.47806194683023	1678.6379193098
704	1994	Ischemic heart disease	Prevalence	Rate	175	Burundi	Both	2073.00172510528	0.215222973163092	1875.92240087569
705	1994	Ischemic heart disease	Prevalence	Rate	176	Comoros	Both	2361.32179793079	0.305706587428224	1691.09979621929
706	1994	Ischemic heart disease	Prevalence	Rate	177	Djibouti	Both	2398.98323334265	0.34798140392569	1678.65249003004
707	1994	Ischemic heart disease	Prevalence	Rate	178	Eritrea	Both	1971.97203419856	0.250752541052101	1871.2528410402
708	1994	Ischemic heart disease	Prevalence	Rate	179	Ethiopia	Both	1931.14483144462	0.152982636940145	1931.14483144462
709	1994	Ischemic heart disease	Prevalence	Rate	181	Madagascar	Both	2262.15905744363	0.279615149051304	1767.32635160271
710	1994	Ischemic heart disease	Prevalence	Rate	182	Malawi	Both	2299.96935543969	0.209144565934722	1878.95573847959
711	1994	Ischemic heart disease	Prevalence	Rate	184	Mozambique	Both	2184.77680874955	0.182236860582392	1898.33297384361
712	1994	Ischemic heart disease	Prevalence	Rate	185	Rwanda	Both	1940.46426793703	0.272331257765128	1767.21338134361
713	1994	Ischemic heart disease	Prevalence	Rate	186	Seychelles	Both	1952.95665084616	0.606041267633362	1342.52424799375
714	1994	Ischemic heart disease	Prevalence	Rate	187	Somalia	Both	2023.32293748017	0.0514716956452511	2023.32293748017
715	1994	Ischemic heart disease	Prevalence	Rate	190	Uganda	Both	2085.96330479786	0.197293192708182	1882.16286211944
716	1994	Ischemic heart disease	Prevalence	Rate	191	Zambia	Both	2084.28425468454	0.309223449091581	1684.60971926041
717	1994	Ischemic heart disease	Prevalence	Rate	193	Botswana	Both	2498.1780905229	0.459954966910237	1678.63778040961
718	1994	Ischemic heart disease	Prevalence	Rate	194	Lesotho	Both	1849.44900016379	0.365310801307453	1678.64514284203
719	1994	Ischemic heart disease	Prevalence	Rate	195	Namibia	Both	2495.48606984463	0.47187321693073	1678.62509372284
720	1994	Ischemic heart disease	Prevalence	Rate	196	South Africa	Both	2978.92347807161	0.562448636018678	1678.64736503631
721	1994	Ischemic heart disease	Prevalence	Rate	198	Zimbabwe	Both	2449.54724038921	0.424051564461987	1678.66131086968
722	1994	Ischemic heart disease	Prevalence	Rate	200	Benin	Both	2277.03593732298	0.234032035653662	1871.93483345531
723	1994	Ischemic heart disease	Prevalence	Rate	201	Burkina Faso	Both	2128.36456569876	0.142848972509425	2002.08551709939
724	1994	Ischemic heart disease	Prevalence	Rate	202	Cameroon	Both	2079.92779140365	0.325410122747214	1678.70036857055
725	1994	Ischemic heart disease	Prevalence	Rate	203	Cabo Verde	Both	2517.88588987602	0.302216794344931	1690.96344886619
726	1994	Ischemic heart disease	Prevalence	Rate	204	Chad	Both	2401.71593930508	0.126080571521756	2002.1001651391
727	1994	Ischemic heart disease	Prevalence	Rate	205	Côte d'Ivoire	Both	2586.94208930531	0.305210652688978	1690.99636967393
728	1994	Ischemic heart disease	Prevalence	Rate	206	Gambia	Both	2634.2699198112	0.262424792137193	1871.17051382572
729	1994	Ischemic heart disease	Prevalence	Rate	207	Ghana	Both	2571.4641856665	0.394953662708371	1678.64654875135
730	1994	Ischemic heart disease	Prevalence	Rate	208	Guinea	Both	2180.32958220561	0.191128836868019	1887.35524376109
731	1994	Ischemic heart disease	Prevalence	Rate	209	Guinea-Bissau	Both	2330.96527705103	0.226434932988846	1873.2169799947
732	1994	Ischemic heart disease	Prevalence	Rate	210	Liberia	Both	2419.32753729409	0.232656773774217	1873.25058376926
733	1994	Ischemic heart disease	Prevalence	Rate	211	Mali	Both	2127.88645283286	0.136937829291313	2002.14042346576
734	1994	Ischemic heart disease	Prevalence	Rate	212	Mauritania	Both	2638.72723622025	0.357585911567431	1678.64378530828
735	1994	Ischemic heart disease	Prevalence	Rate	213	Niger	Both	2165.10933054067	0.0886087332313997	2002.12154418994
736	1994	Ischemic heart disease	Prevalence	Rate	214	Nigeria	Both	2428.61532507501	0.316747446775232	1679.46124868561
737	1994	Ischemic heart disease	Prevalence	Rate	215	Sao Tome and Principe	Both	2466.36207273691	0.314261087139278	1681.02731352261
738	1994	Ischemic heart disease	Prevalence	Rate	216	Senegal	Both	2764.39594265069	0.260379997494734	1871.1313641426
739	1994	Ischemic heart disease	Prevalence	Rate	217	Sierra Leone	Both	2643.46257917225	0.218277410522878	1875.72970380498
740	1994	Ischemic heart disease	Prevalence	Rate	218	Togo	Both	2455.03560311665	0.284653387233478	1752.51189534353
741	1994	Ischemic heart disease	Prevalence	Rate	320	Cook Islands	Both	2867.01131335304	0.591540867591394	1586.66884241114
742	1994	Ischemic heart disease	Prevalence	Rate	369	Nauru	Both	3072.7424230136	0.533001096624389	1678.65996117996
743	1994	Ischemic heart disease	Prevalence	Rate	374	Niue	Both	2911.78440936884	0.610650175126661	1242.70361706908
744	1994	Ischemic heart disease	Prevalence	Rate	435	South Sudan	Both	2247.11284412777	0.21561208907535	1875.92102920086
745	1994	Ischemic heart disease	Prevalence	Rate	522	Sudan	Both	6644.89448662522	0.310096430272723	1684.78129308927
746	1995	Ischemic heart disease	Prevalence	Rate	6	China	Both	2598.06006924748	0.501500907580649	1678.63406966018
747	1995	Ischemic heart disease	Prevalence	Rate	10	Cambodia	Both	1679.1378619109	0.310678881281017	1679.1378619109
748	1995	Ischemic heart disease	Prevalence	Rate	11	Indonesia	Both	2083.57249650048	0.502008381392835	1678.67052665948
749	1995	Ischemic heart disease	Prevalence	Rate	12	Lao People's Democratic Republic	Both	1918.43582309849	0.288795341159004	1752.59590682014
750	1995	Ischemic heart disease	Prevalence	Rate	13	Malaysia	Both	2538.82724902682	0.583441102596569	1618.7456473648
751	1995	Ischemic heart disease	Prevalence	Rate	14	Maldives	Both	2129.16653622866	0.403945582505039	1678.6749570876
752	1995	Ischemic heart disease	Prevalence	Rate	15	Myanmar	Both	2039.02508523495	0.339590975967104	1678.65434779261
753	1995	Ischemic heart disease	Prevalence	Rate	16	Philippines	Both	2025.2704689032	0.528827907097189	1678.6344726041
754	1995	Ischemic heart disease	Prevalence	Rate	17	Sri Lanka	Both	2254.72149021006	0.551744058346111	1678.67512673125
755	1995	Ischemic heart disease	Prevalence	Rate	18	Thailand	Both	1822.19672492207	0.552452208814004	1678.65213173834
756	1995	Ischemic heart disease	Prevalence	Rate	19	Timor-Leste	Both	1745.51078387328	0.308018683645478	1685.56677367027
757	1995	Ischemic heart disease	Prevalence	Rate	20	Viet Nam	Both	1740.61839280747	0.443858785203356	1678.64307162486
758	1995	Ischemic heart disease	Prevalence	Rate	22	Fiji	Both	3295.07561742609	0.558530972290103	1678.64703799768
759	1995	Ischemic heart disease	Prevalence	Rate	23	Kiribati	Both	2986.66077652131	0.425024354020195	1678.62724883894
760	1995	Ischemic heart disease	Prevalence	Rate	25	Micronesia (Federated States of)	Both	2792.30355869644	0.491015185412641	1678.64085864461
761	1995	Ischemic heart disease	Prevalence	Rate	26	Papua New Guinea	Both	2663.36360515523	0.335421285048649	1678.64897778481
762	1995	Ischemic heart disease	Prevalence	Rate	27	Samoa	Both	3087.02443181942	0.502369734936465	1678.62707314905
763	1995	Ischemic heart disease	Prevalence	Rate	28	Solomon Islands	Both	2886.46451663457	0.329968564261603	1678.70497012128
764	1995	Ischemic heart disease	Prevalence	Rate	29	Tonga	Both	3023.02242306323	0.520215020279115	1678.65
765	1995	Ischemic heart disease	Prevalence	Rate	30	Vanuatu	Both	3229.2962739893	0.372479125756324	1678.67109994231
766	1995	Ischemic heart disease	Prevalence	Rate	33	Armenia	Both	3800.89204870892	0.556815513215437	1678.66252953653
767	1995	Ischemic heart disease	Prevalence	Rate	34	Azerbaijan	Both	4051.95165280514	0.589441456728463	1596.22572804818
768	1995	Ischemic heart disease	Prevalence	Rate	35	Georgia	Both	4382.03334959936	0.651363604039082	1166.64699632401
769	1995	Ischemic heart disease	Prevalence	Rate	36	Kazakhstan	Both	4447.80006735334	0.618573582182698	1216.43465008702
770	1995	Ischemic heart disease	Prevalence	Rate	37	Kyrgyzstan	Both	3687.12324455184	0.539052820319823	1678.65764055538
771	1995	Ischemic heart disease	Prevalence	Rate	38	Mongolia	Both	4332.12111594617	0.495006781085721	1678.66584555343
772	1995	Ischemic heart disease	Prevalence	Rate	39	Tajikistan	Both	3828.96046004203	0.477586868115015	1678.64884103522
773	1995	Ischemic heart disease	Prevalence	Rate	40	Turkmenistan	Both	4183.03500162406	0.567198634711689	1678.64156498085
774	1995	Ischemic heart disease	Prevalence	Rate	41	Uzbekistan	Both	3995.80664689939	0.51698626355212	1678.66145352452
775	1995	Ischemic heart disease	Prevalence	Rate	43	Albania	Both	3054.67194336038	0.557040889185472	1678.6445239958
776	1995	Ischemic heart disease	Prevalence	Rate	44	Bosnia and Herzegovina	Both	3058.16833725897	0.534025536110865	1678.65735556243
777	1995	Ischemic heart disease	Prevalence	Rate	45	Bulgaria	Both	3617.42212737103	0.673999976701174	1111.0830551578
778	1995	Ischemic heart disease	Prevalence	Rate	46	Croatia	Both	2888.51070183428	0.677029465132868	1102.65473821676
779	1995	Ischemic heart disease	Prevalence	Rate	47	Czechia	Both	3891.45266616833	0.737981721993762	863.588257024732
780	1995	Ischemic heart disease	Prevalence	Rate	48	Hungary	Both	4407.79207418319	0.683186411756315	1061.24891428158
781	1995	Ischemic heart disease	Prevalence	Rate	49	North Macedonia	Both	3489.81611645644	0.616994877821318	1210.24749227036
782	1995	Ischemic heart disease	Prevalence	Rate	50	Montenegro	Both	3553.8336350969	0.662765437115331	1152.71882992398
783	1995	Ischemic heart disease	Prevalence	Rate	51	Poland	Both	3406.17312281216	0.666678866524195	1132.14079457291
784	1995	Ischemic heart disease	Prevalence	Rate	52	Romania	Both	3715.93430924341	0.643718879089372	1176.18491788166
785	1995	Ischemic heart disease	Prevalence	Rate	53	Serbia	Both	4113.40281095729	0.642739671389532	1176.43693093632
786	1995	Ischemic heart disease	Prevalence	Rate	54	Slovakia	Both	3177.98274756507	0.697476536273994	998.653976674961
787	1995	Ischemic heart disease	Prevalence	Rate	55	Slovenia	Both	3226.41630704753	0.750994974989173	863.69001196353
788	1995	Ischemic heart disease	Prevalence	Rate	57	Belarus	Both	3906.32599313486	0.648959503797064	1171.84711574349
789	1995	Ischemic heart disease	Prevalence	Rate	58	Estonia	Both	3625.04165926215	0.713172725189506	930.075578346267
790	1995	Ischemic heart disease	Prevalence	Rate	59	Latvia	Both	3212.6906069535	0.717639459211637	913.791055672557
791	1995	Ischemic heart disease	Prevalence	Rate	60	Lithuania	Both	3065.60487472265	0.694734380082166	1017.32240163719
792	1995	Ischemic heart disease	Prevalence	Rate	61	Republic of Moldova	Both	3455.19642025008	0.620951321121127	1214.33056775099
793	1995	Ischemic heart disease	Prevalence	Rate	62	Russian Federation	Both	4984.17142762513	0.697854213747881	998.540787282061
794	1995	Ischemic heart disease	Prevalence	Rate	63	Ukraine	Both	4355.17218396635	0.666950166648749	1131.85356170557
795	1995	Ischemic heart disease	Prevalence	Rate	66	Brunei Darussalam	Both	1074.28681104759	0.692471156008533	1019.49152142711
796	1995	Ischemic heart disease	Prevalence	Rate	68	Republic of Korea	Both	1090.43138596236	0.741940029590316	863.617599612458
797	1995	Ischemic heart disease	Prevalence	Rate	69	Singapore	Both	1415.34818201166	0.729982231248165	864.568356063774
798	1995	Ischemic heart disease	Prevalence	Rate	72	New Zealand	Both	3385.95732340851	0.769998036424639	863.653067731414
799	1995	Ischemic heart disease	Prevalence	Rate	75	Austria	Both	1559.43697232195	0.769827471008921	863.745107392536
800	1995	Ischemic heart disease	Prevalence	Rate	77	Cyprus	Both	1244.66376933093	0.699923898437876	980.932627537219
801	1995	Ischemic heart disease	Prevalence	Rate	82	Greece	Both	1480.96384883781	0.704862873096307	965.412262718414
802	1995	Ischemic heart disease	Prevalence	Rate	86	Italy	Both	1877.63266309904	0.731644081628044	863.829371186354
803	1995	Ischemic heart disease	Prevalence	Rate	87	Luxembourg	Both	1184.20590887864	0.802682469757881	863.529492218478
804	1995	Ischemic heart disease	Prevalence	Rate	88	Malta	Both	1341.51542131449	0.682617703672922	1061.14854898221
805	1995	Ischemic heart disease	Prevalence	Rate	91	Portugal	Both	1178.05032727627	0.635498761462007	1178.05032727627
806	1995	Ischemic heart disease	Prevalence	Rate	97	Argentina	Both	1954.11199156362	0.614473705638113	1245.14642190355
807	1995	Ischemic heart disease	Prevalence	Rate	99	Uruguay	Both	1572.57950361096	0.596825409130546	1572.57950361096
808	1995	Ischemic heart disease	Prevalence	Rate	105	Antigua and Barbuda	Both	3138.24223849832	0.638008628575253	1180.48511597286
809	1995	Ischemic heart disease	Prevalence	Rate	107	Barbados	Both	3151.35670200534	0.676012246725867	1110.31067148003
810	1995	Ischemic heart disease	Prevalence	Rate	109	Cuba	Both	3179.32181591861	0.560765902424453	1678.6442567721
811	1995	Ischemic heart disease	Prevalence	Rate	110	Dominica	Both	2952.36711951934	0.601986931512718	1342.63132493065
812	1995	Ischemic heart disease	Prevalence	Rate	111	Dominican Republic	Both	2862.67871243123	0.463313869288046	1678.64020016866
813	1995	Ischemic heart disease	Prevalence	Rate	112	Grenada	Both	2998.22526973137	0.486558998595925	1678.63150720767
814	1995	Ischemic heart disease	Prevalence	Rate	113	Guyana	Both	3025.73578211487	0.486573457084383	1678.64856362665
815	1995	Ischemic heart disease	Prevalence	Rate	115	Jamaica	Both	3044.96916239445	0.564315037773069	1678.67071194713
816	1995	Ischemic heart disease	Prevalence	Rate	118	Suriname	Both	3332.43907873243	0.521002622374316	1678.64392111949
817	1995	Ischemic heart disease	Prevalence	Rate	119	Trinidad and Tobago	Both	3754.04295060518	0.649220055474201	1171.74101046411
818	1995	Ischemic heart disease	Prevalence	Rate	121	Bolivia (Plurinational State of)	Both	1980.52441685557	0.45347924306274	1678.65337863801
819	1995	Ischemic heart disease	Prevalence	Rate	122	Ecuador	Both	2138	0.529380751671009	1678.66896207726
820	1995	Ischemic heart disease	Prevalence	Rate	123	Peru	Both	1994.26490789764	0.523640526677899	1678.65182084401
821	1995	Ischemic heart disease	Prevalence	Rate	126	Costa Rica	Both	2988.9316290643	0.560547086077833	1678.6471082216
822	1995	Ischemic heart disease	Prevalence	Rate	127	El Salvador	Both	2221.79805446224	0.391780266086918	1678.64990152911
823	1995	Ischemic heart disease	Prevalence	Rate	129	Honduras	Both	2535.33540679439	0.358787268251117	1678.63936789756
824	1995	Ischemic heart disease	Prevalence	Rate	131	Nicaragua	Both	2474.17103246518	0.37662534522155	1678.61254916593
825	1995	Ischemic heart disease	Prevalence	Rate	132	Panama	Both	2530.84778983927	0.56335302312626	1678.61698605264
826	1995	Ischemic heart disease	Prevalence	Rate	133	Venezuela (Bolivarian Republic of)	Both	2867.34056384226	0.546348233569071	1678.6367428564
827	1995	Ischemic heart disease	Prevalence	Rate	139	Algeria	Both	6704.96647869517	0.497957543180561	1678.6456321125
828	1995	Ischemic heart disease	Prevalence	Rate	140	Bahrain	Both	7238.19995810165	0.613850721750031	1246.21710977805
829	1995	Ischemic heart disease	Prevalence	Rate	141	Egypt	Both	6395.5142051619	0.468035368434364	1678.65067018454
830	1995	Ischemic heart disease	Prevalence	Rate	142	Iran (Islamic Republic of)	Both	6335.27581751527	0.517531493818527	1678.65380886236
831	1995	Ischemic heart disease	Prevalence	Rate	143	Iraq	Both	6855.01244999068	0.432075545408255	1678.6581470089
832	1995	Ischemic heart disease	Prevalence	Rate	144	Jordan	Both	6708.55149189548	0.562571536302321	1678.62707746158
833	1995	Ischemic heart disease	Prevalence	Rate	145	Kuwait	Both	7856.94528353645	0.677215523332779	1102.48881036521
834	1995	Ischemic heart disease	Prevalence	Rate	146	Lebanon	Both	6317.5	0.5514717204066	1678.62091286795
835	1995	Ischemic heart disease	Prevalence	Rate	147	Libya	Both	6403.68227988706	0.589578634415899	1597.61170208277
836	1995	Ischemic heart disease	Prevalence	Rate	148	Morocco	Both	6662.1146943754	0.388164109911114	1678.64954691756
837	1995	Ischemic heart disease	Prevalence	Rate	149	Palestine	Both	6155.98779357492	0.42930702715431	1678.62566122807
838	1995	Ischemic heart disease	Prevalence	Rate	150	Oman	Both	6415.54952975775	0.513194359370639	1678.64224816016
839	1995	Ischemic heart disease	Prevalence	Rate	151	Qatar	Both	7477.17287717705	0.678320339337967	1087.21844124951
840	1995	Ischemic heart disease	Prevalence	Rate	152	Saudi Arabia	Both	6384.82799481438	0.593251423065509	1581.61077780016
841	1995	Ischemic heart disease	Prevalence	Rate	153	Syrian Arab Republic	Both	6761.07434040355	0.470692042726613	1678.62273035168
842	1995	Ischemic heart disease	Prevalence	Rate	154	Tunisia	Both	5957.67119195054	0.514196940056936	1678.62910967556
843	1995	Ischemic heart disease	Prevalence	Rate	155	Türkiye	Both	6081.12618149925	0.498824840241401	1678.65700812842
844	1995	Ischemic heart disease	Prevalence	Rate	156	United Arab Emirates	Both	7202.92607022759	0.713138287743939	931.883025286736
845	1995	Ischemic heart disease	Prevalence	Rate	157	Yemen	Both	6274.28816431797	0.253962571622302	1871.14202274663
846	1995	Ischemic heart disease	Prevalence	Rate	160	Afghanistan	Both	6696.39148667721	0.17827912756413	1903.45017973464
847	1995	Ischemic heart disease	Prevalence	Rate	161	Bangladesh	Both	3803.39284869195	0.265293918356151	1798.37579285962
848	1995	Ischemic heart disease	Prevalence	Rate	164	Nepal	Both	3841.95619899603	0.233253154418138	1871.9294372562
849	1995	Ischemic heart disease	Prevalence	Rate	165	Pakistan	Both	4974.89609609714	0.340926296299194	1678.6613893971
850	1995	Ischemic heart disease	Prevalence	Rate	168	Angola	Both	2371.37592896586	0.287447813395598	1754.09617395339
851	1995	Ischemic heart disease	Prevalence	Rate	172	Equatorial Guinea	Both	2254.72358445244	0.310443551427585	1684.48015741265
852	1995	Ischemic heart disease	Prevalence	Rate	173	Gabon	Both	2347.66375387989	0.483826218373876	1678.63883537541
853	1995	Ischemic heart disease	Prevalence	Rate	175	Burundi	Both	2074.44660532693	0.215631675834044	1875.65904878831
854	1995	Ischemic heart disease	Prevalence	Rate	176	Comoros	Both	2363.84783573316	0.314220340550933	1681.16564986675
855	1995	Ischemic heart disease	Prevalence	Rate	177	Djibouti	Both	2401.47003717365	0.351245633337663	1678.65484040866
856	1995	Ischemic heart disease	Prevalence	Rate	178	Eritrea	Both	1975.32279027483	0.261498484754305	1871.09344836258
857	1995	Ischemic heart disease	Prevalence	Rate	179	Ethiopia	Both	1926.41823554476	0.155085604929282	1926.41823554476
858	1995	Ischemic heart disease	Prevalence	Rate	181	Madagascar	Both	2264.20732883487	0.279164003276889	1767.51598203744
859	1995	Ischemic heart disease	Prevalence	Rate	182	Malawi	Both	2310.16171320491	0.211756231927772	1875.69997023846
860	1995	Ischemic heart disease	Prevalence	Rate	184	Mozambique	Both	2187.09686140579	0.183427981878199	1898.13216754248
861	1995	Ischemic heart disease	Prevalence	Rate	185	Rwanda	Both	1934.69417264798	0.271102226876129	1766.42478203544
862	1995	Ischemic heart disease	Prevalence	Rate	186	Seychelles	Both	1956.75443003139	0.613853280633323	1241.51897129424
863	1995	Ischemic heart disease	Prevalence	Rate	187	Somalia	Both	2019.65900028809	0.052148606291336	2019.65900028809
864	1995	Ischemic heart disease	Prevalence	Rate	190	Uganda	Both	2091.71019335756	0.201835423450881	1882.04034272129
865	1995	Ischemic heart disease	Prevalence	Rate	191	Zambia	Both	2080.50314466585	0.309995813177242	1685.03036991705
866	1995	Ischemic heart disease	Prevalence	Rate	193	Botswana	Both	2515.34543032904	0.469266513316808	1678.61635507586
867	1995	Ischemic heart disease	Prevalence	Rate	194	Lesotho	Both	1856.73107535589	0.3712653154353	1678.65756670566
868	1995	Ischemic heart disease	Prevalence	Rate	195	Namibia	Both	2495.39185716903	0.477794328919676	1678.65065145445
869	1995	Ischemic heart disease	Prevalence	Rate	196	South Africa	Both	2973.64442304903	0.567905303801023	1678.61933274412
870	1995	Ischemic heart disease	Prevalence	Rate	198	Zimbabwe	Both	2458.90025642348	0.428929040100791	1678.65811544294
871	1995	Ischemic heart disease	Prevalence	Rate	200	Benin	Both	2277.44065728598	0.238009696338161	1871.88872466727
872	1995	Ischemic heart disease	Prevalence	Rate	201	Burkina Faso	Both	2133.7433315327	0.146115672699206	2002.13183676866
873	1995	Ischemic heart disease	Prevalence	Rate	202	Cameroon	Both	2098.22068135683	0.329539317887926	1678.71363033541
874	1995	Ischemic heart disease	Prevalence	Rate	203	Cabo Verde	Both	2528.87181830096	0.310675633896478	1684.97068363049
875	1995	Ischemic heart disease	Prevalence	Rate	204	Chad	Both	2409.01465422926	0.128289491688625	2002.11292271057
876	1995	Ischemic heart disease	Prevalence	Rate	205	Côte d'Ivoire	Both	2591.64740033726	0.310105507687377	1685.39058043664
877	1995	Ischemic heart disease	Prevalence	Rate	206	Gambia	Both	2640.73398969554	0.267696506742935	1797.81813175707
878	1995	Ischemic heart disease	Prevalence	Rate	207	Ghana	Both	2577.86665010529	0.39993020380395	1678.65
879	1995	Ischemic heart disease	Prevalence	Rate	208	Guinea	Both	2184.06182888117	0.194573244617025	1887.64447883398
880	1995	Ischemic heart disease	Prevalence	Rate	209	Guinea-Bissau	Both	2333.74995491596	0.231223526184368	1873.41833564017
881	1995	Ischemic heart disease	Prevalence	Rate	210	Liberia	Both	2416.81711451957	0.228424478219389	1873.48156694799
882	1995	Ischemic heart disease	Prevalence	Rate	211	Mali	Both	2129.64205254399	0.139866225457785	2002.10494842157
883	1995	Ischemic heart disease	Prevalence	Rate	212	Mauritania	Both	2640.80307084642	0.363037695183683	1678.64532485169
884	1995	Ischemic heart disease	Prevalence	Rate	213	Niger	Both	2161.93586380879	0.090473708405212	2002.17383257938
885	1995	Ischemic heart disease	Prevalence	Rate	214	Nigeria	Both	2431.82713982741	0.319637438693347	1679.56137708039
886	1995	Ischemic heart disease	Prevalence	Rate	215	Sao Tome and Principe	Both	2474.55	0.315843919852344	1679.47719111509
887	1995	Ischemic heart disease	Prevalence	Rate	216	Senegal	Both	2766.38129365663	0.264438773208067	1796.47100493162
888	1995	Ischemic heart disease	Prevalence	Rate	217	Sierra Leone	Both	2638.21738202962	0.219822603796338	1875.60455745117
889	1995	Ischemic heart disease	Prevalence	Rate	218	Togo	Both	2459.23859296072	0.288536691543625	1752.06662207511
890	1995	Ischemic heart disease	Prevalence	Rate	320	Cook Islands	Both	2874.88060451335	0.598789967711714	1574.63325665778
891	1995	Ischemic heart disease	Prevalence	Rate	369	Nauru	Both	3067.25884140757	0.530890925037636	1678.65949561526
892	1995	Ischemic heart disease	Prevalence	Rate	374	Niue	Both	2918.70684353123	0.615374609096138	1218.35939941389
893	1995	Ischemic heart disease	Prevalence	Rate	435	South Sudan	Both	2251.76639879252	0.217920462775347	1875.63084008953
894	1995	Ischemic heart disease	Prevalence	Rate	522	Sudan	Both	6650.47193005423	0.315208259227984	1681.42396428037
895	1996	Ischemic heart disease	Prevalence	Rate	6	China	Both	2621.29542203505	0.512033995790715	1678.67931123211
896	1996	Ischemic heart disease	Prevalence	Rate	10	Cambodia	Both	1678.50677995421	0.31563096971546	1678.50677995421
897	1996	Ischemic heart disease	Prevalence	Rate	11	Indonesia	Both	2090.87073093117	0.510108146446556	1678.62586041853
898	1996	Ischemic heart disease	Prevalence	Rate	12	Lao People's Democratic Republic	Both	1911.81632736167	0.294838372041673	1708.64825002397
899	1996	Ischemic heart disease	Prevalence	Rate	13	Malaysia	Both	2549.26751514845	0.593152135005711	1581.73698080791
900	1996	Ischemic heart disease	Prevalence	Rate	14	Maldives	Both	2120.71094994121	0.420519127829701	1678.65093774399
901	1996	Ischemic heart disease	Prevalence	Rate	15	Myanmar	Both	2034.21060163256	0.345191641257382	1678.64847954455
902	1996	Ischemic heart disease	Prevalence	Rate	16	Philippines	Both	2052.43614442077	0.532938848718821	1678.64175131512
903	1996	Ischemic heart disease	Prevalence	Rate	17	Sri Lanka	Both	2264.77437858918	0.558938887614985	1678.66820915903
904	1996	Ischemic heart disease	Prevalence	Rate	18	Thailand	Both	1822.51931675336	0.561302486534141	1678.66377171768
905	1996	Ischemic heart disease	Prevalence	Rate	19	Timor-Leste	Both	1746.89826567064	0.317588750054214	1679.50999287671
906	1996	Ischemic heart disease	Prevalence	Rate	20	Viet Nam	Both	1742.23561417701	0.453102410398964	1678.62152519598
907	1996	Ischemic heart disease	Prevalence	Rate	22	Fiji	Both	3296.63449722013	0.565041878958725	1678.63776515928
908	1996	Ischemic heart disease	Prevalence	Rate	23	Kiribati	Both	2984.54492818534	0.428300682254543	1678.66947273628
909	1996	Ischemic heart disease	Prevalence	Rate	25	Micronesia (Federated States of)	Both	2792.78898169989	0.495570308271861	1678.6265357067
910	1996	Ischemic heart disease	Prevalence	Rate	26	Papua New Guinea	Both	2670.28807748033	0.340348698133771	1678.66573626277
911	1996	Ischemic heart disease	Prevalence	Rate	27	Samoa	Both	3093.65539589215	0.505778026475631	1678.64122295435
912	1996	Ischemic heart disease	Prevalence	Rate	28	Solomon Islands	Both	2891.21003714962	0.336208053088528	1678.64550574299
913	1996	Ischemic heart disease	Prevalence	Rate	29	Tonga	Both	3025.45846774272	0.525808135436488	1678.62951917642
914	1996	Ischemic heart disease	Prevalence	Rate	30	Vanuatu	Both	3238.48853974984	0.376460884544884	1678.64712821031
915	1996	Ischemic heart disease	Prevalence	Rate	33	Armenia	Both	3796.58020329638	0.560537777557715	1678.63590558596
916	1996	Ischemic heart disease	Prevalence	Rate	34	Azerbaijan	Both	4053.98369543279	0.586315946466504	1598.55626810989
917	1996	Ischemic heart disease	Prevalence	Rate	35	Georgia	Both	4372.37308961241	0.644558090070583	1176.31828394392
918	1996	Ischemic heart disease	Prevalence	Rate	36	Kazakhstan	Both	4471.26084178868	0.626013137564744	1195.51857897836
919	1996	Ischemic heart disease	Prevalence	Rate	37	Kyrgyzstan	Both	3673.15583656385	0.541628927165702	1678.65348030274
920	1996	Ischemic heart disease	Prevalence	Rate	38	Mongolia	Both	4335.81997027309	0.501703717883367	1678.65122163456
921	1996	Ischemic heart disease	Prevalence	Rate	39	Tajikistan	Both	3819.36731873403	0.474346027462684	1678.65835381297
922	1996	Ischemic heart disease	Prevalence	Rate	40	Turkmenistan	Both	4189.43016361946	0.567061261285221	1678.63356466494
923	1996	Ischemic heart disease	Prevalence	Rate	41	Uzbekistan	Both	4049.08755529594	0.524392909803147	1678.60158514215
924	1996	Ischemic heart disease	Prevalence	Rate	43	Albania	Both	3039.60425848494	0.562248886206679	1678.6611538789
925	1996	Ischemic heart disease	Prevalence	Rate	44	Bosnia and Herzegovina	Both	3070.25041715531	0.545549215040903	1678.65890182739
926	1996	Ischemic heart disease	Prevalence	Rate	45	Bulgaria	Both	3624.66008988344	0.678862583541026	1086.69643438334
927	1996	Ischemic heart disease	Prevalence	Rate	46	Croatia	Both	2852.62271654935	0.679507318367616	1087.12272438166
928	1996	Ischemic heart disease	Prevalence	Rate	47	Czechia	Both	3846.31270333954	0.746041379938535	863.636714975483
929	1996	Ischemic heart disease	Prevalence	Rate	48	Hungary	Both	4359.95637940791	0.690883333624564	1039.57634873633
930	1996	Ischemic heart disease	Prevalence	Rate	49	North Macedonia	Both	3481.41499058849	0.620944017369103	1216.72255064673
931	1996	Ischemic heart disease	Prevalence	Rate	50	Montenegro	Both	3550.82897747206	0.663414768746409	1153.02734422224
932	1996	Ischemic heart disease	Prevalence	Rate	51	Poland	Both	3366.32783486671	0.674378829090982	1110.83532374444
933	1996	Ischemic heart disease	Prevalence	Rate	52	Romania	Both	3688.28103675049	0.648104195492848	1171.56016446135
934	1996	Ischemic heart disease	Prevalence	Rate	53	Serbia	Both	4095.73629107084	0.644846417030162	1176.26395462021
935	1996	Ischemic heart disease	Prevalence	Rate	54	Slovakia	Both	3116.26637988066	0.704405003157211	965.043847610794
936	1996	Ischemic heart disease	Prevalence	Rate	55	Slovenia	Both	3163.47933609883	0.756348987126594	863.575069588867
937	1996	Ischemic heart disease	Prevalence	Rate	57	Belarus	Both	3930.42278601106	0.652855220750827	1166.93295061888
938	1996	Ischemic heart disease	Prevalence	Rate	58	Estonia	Both	3613.28717954498	0.718813024217038	914.274095350173
939	1996	Ischemic heart disease	Prevalence	Rate	59	Latvia	Both	3177.1291401874	0.721139537892551	895.466342508005
940	1996	Ischemic heart disease	Prevalence	Rate	60	Lithuania	Both	3017.16670567967	0.698591300871233	998.896811509252
941	1996	Ischemic heart disease	Prevalence	Rate	61	Republic of Moldova	Both	3454.71788108032	0.623113983844076	1199.81036022778
942	1996	Ischemic heart disease	Prevalence	Rate	62	Russian Federation	Both	5034.70931868269	0.701468230734779	979.916409588787
943	1996	Ischemic heart disease	Prevalence	Rate	63	Ukraine	Both	4371.48009903719	0.668104744367524	1127.01769519232
944	1996	Ischemic heart disease	Prevalence	Rate	66	Brunei Darussalam	Both	1069.77138601865	0.697602233240377	999.862480102414
945	1996	Ischemic heart disease	Prevalence	Rate	68	Republic of Korea	Both	1083.7937989514	0.751553240476733	863.582760979814
946	1996	Ischemic heart disease	Prevalence	Rate	69	Singapore	Both	1408.39213626679	0.739028234741754	863.552300486835
947	1996	Ischemic heart disease	Prevalence	Rate	72	New Zealand	Both	3362.04998536164	0.773575283251135	863.496540592465
948	1996	Ischemic heart disease	Prevalence	Rate	75	Austria	Both	1559.75006172091	0.774446565189292	863.61269845081
949	1996	Ischemic heart disease	Prevalence	Rate	77	Cyprus	Both	1227.92449130919	0.709839946474019	947.403932169864
950	1996	Ischemic heart disease	Prevalence	Rate	82	Greece	Both	1477.2999347062	0.710139335918529	948.953372321958
951	1996	Ischemic heart disease	Prevalence	Rate	86	Italy	Both	1870.61695013176	0.736050870453315	863.865035021601
952	1996	Ischemic heart disease	Prevalence	Rate	87	Luxembourg	Both	1174.4025629477	0.80651613780194	863.457501893817
953	1996	Ischemic heart disease	Prevalence	Rate	88	Malta	Both	1323.29813668678	0.68662326099066	1061.6423505721
954	1996	Ischemic heart disease	Prevalence	Rate	91	Portugal	Both	1174.10753260301	0.640864525833465	1174.10753260301
955	1996	Ischemic heart disease	Prevalence	Rate	97	Argentina	Both	1942.02452303862	0.618942623582172	1216.94955581076
956	1996	Ischemic heart disease	Prevalence	Rate	99	Uruguay	Both	1569.7483049044	0.5997751037831	1569.7483049044
957	1996	Ischemic heart disease	Prevalence	Rate	105	Antigua and Barbuda	Both	3141.31358003034	0.641647192231223	1176.15634554279
958	1996	Ischemic heart disease	Prevalence	Rate	107	Barbados	Both	3169.77453972939	0.677193053529371	1101.99557491866
959	1996	Ischemic heart disease	Prevalence	Rate	109	Cuba	Both	3149.46207921149	0.559346328872574	1678.63253885396
960	1996	Ischemic heart disease	Prevalence	Rate	110	Dominica	Both	2951.38500190554	0.614382049775589	1239.33099171772
961	1996	Ischemic heart disease	Prevalence	Rate	111	Dominican Republic	Both	2865.23407984228	0.468516938419476	1678.6296968389
962	1996	Ischemic heart disease	Prevalence	Rate	112	Grenada	Both	2999.92950045224	0.496589807805192	1678.65524576972
963	1996	Ischemic heart disease	Prevalence	Rate	113	Guyana	Both	3033.7453426082	0.495216036467396	1678.63039647944
964	1996	Ischemic heart disease	Prevalence	Rate	115	Jamaica	Both	3057.27475798189	0.570940131286319	1678.64130737697
965	1996	Ischemic heart disease	Prevalence	Rate	118	Suriname	Both	3342.49201799537	0.525059318240488	1678.66355853026
966	1996	Ischemic heart disease	Prevalence	Rate	119	Trinidad and Tobago	Both	3765.06897098187	0.654169455231313	1167.14829823123
967	1996	Ischemic heart disease	Prevalence	Rate	121	Bolivia (Plurinational State of)	Both	1980.45646493849	0.460220668843174	1678.63283001186
968	1996	Ischemic heart disease	Prevalence	Rate	122	Ecuador	Both	2140.49096971006	0.532691399133141	1678.62074297645
969	1996	Ischemic heart disease	Prevalence	Rate	123	Peru	Both	1989.58801827707	0.528312042097199	1678.66709031395
970	1996	Ischemic heart disease	Prevalence	Rate	126	Costa Rica	Both	2985.58448155118	0.565180861960769	1678.65106370478
971	1996	Ischemic heart disease	Prevalence	Rate	127	El Salvador	Both	2227.88481492728	0.400178467721391	1678.63105159477
972	1996	Ischemic heart disease	Prevalence	Rate	129	Honduras	Both	2541.2249812946	0.364328424323186	1678.65252163515
973	1996	Ischemic heart disease	Prevalence	Rate	131	Nicaragua	Both	2472.04345069088	0.384087266113663	1678.65188258271
974	1996	Ischemic heart disease	Prevalence	Rate	132	Panama	Both	2533.17306652471	0.565310070207258	1678.63610378605
975	1996	Ischemic heart disease	Prevalence	Rate	133	Venezuela (Bolivarian Republic of)	Both	2859.19169449975	0.548649226233627	1678.6303579261
976	1996	Ischemic heart disease	Prevalence	Rate	139	Algeria	Both	6695.24672600945	0.505990967161627	1678.6681536061
977	1996	Ischemic heart disease	Prevalence	Rate	140	Bahrain	Both	7229.09729473632	0.619485376148992	1217.76243160072
978	1996	Ischemic heart disease	Prevalence	Rate	141	Egypt	Both	6412.41441231828	0.476116627128094	1678.63388777857
979	1996	Ischemic heart disease	Prevalence	Rate	142	Iran (Islamic Republic of)	Both	6311.40798684064	0.528600719906526	1678.6390642383
980	1996	Ischemic heart disease	Prevalence	Rate	143	Iraq	Both	6863.8054044094	0.436818478749736	1678.64908382812
981	1996	Ischemic heart disease	Prevalence	Rate	144	Jordan	Both	6718.86031437268	0.567529655438914	1678.63702786255
982	1996	Ischemic heart disease	Prevalence	Rate	145	Kuwait	Both	7890.90708859577	0.686093303524213	1060.23583316468
983	1996	Ischemic heart disease	Prevalence	Rate	146	Lebanon	Both	6323.29480319277	0.556436158565937	1678.65229901219
984	1996	Ischemic heart disease	Prevalence	Rate	147	Libya	Both	6425.91068185178	0.60035004409905	1331.90407590703
985	1996	Ischemic heart disease	Prevalence	Rate	148	Morocco	Both	6674.99793720395	0.394150096117346	1678.62984513237
986	1996	Ischemic heart disease	Prevalence	Rate	149	Palestine	Both	6160.31700616581	0.434731371082746	1678.63535206585
987	1996	Ischemic heart disease	Prevalence	Rate	150	Oman	Both	6453.95095881958	0.533246393920158	1678.64615067835
988	1996	Ischemic heart disease	Prevalence	Rate	151	Qatar	Both	7495.90336103355	0.68483591897584	1061.51336104597
989	1996	Ischemic heart disease	Prevalence	Rate	152	Saudi Arabia	Both	6418.83715382161	0.603648418303976	1349.25102950025
990	1996	Ischemic heart disease	Prevalence	Rate	153	Syrian Arab Republic	Both	6779.89806532501	0.478743085009033	1678.6433228572
991	1996	Ischemic heart disease	Prevalence	Rate	154	Tunisia	Both	5970.33578312859	0.523294273698708	1678.61912723206
992	1996	Ischemic heart disease	Prevalence	Rate	155	Türkiye	Both	6064.87606101711	0.506238546050969	1678.66633824702
993	1996	Ischemic heart disease	Prevalence	Rate	156	United Arab Emirates	Both	7189.45001441132	0.724181976276083	878.554648434419
994	1996	Ischemic heart disease	Prevalence	Rate	157	Yemen	Both	6273.55338355431	0.262278612845771	1871.14133764348
995	1996	Ischemic heart disease	Prevalence	Rate	160	Afghanistan	Both	6676.67221150359	0.178085403812013	1903.30788680263
996	1996	Ischemic heart disease	Prevalence	Rate	161	Bangladesh	Both	3803.79372097443	0.271177780650834	1766.09815441875
997	1996	Ischemic heart disease	Prevalence	Rate	164	Nepal	Both	3843.4872174251	0.240700615739874	1872.05503482886
998	1996	Ischemic heart disease	Prevalence	Rate	165	Pakistan	Both	4988.05347233809	0.347656202917864	1678.6552838069
999	1996	Ischemic heart disease	Prevalence	Rate	168	Angola	Both	2367.34673116689	0.29142127918547	1722.32222483616
1000	1996	Ischemic heart disease	Prevalence	Rate	172	Equatorial Guinea	Both	2264.04630615823	0.324601220926654	1678.84247161115
1001	1996	Ischemic heart disease	Prevalence	Rate	173	Gabon	Both	2352.9034985277	0.48946145974564	1678.63850226609
1002	1996	Ischemic heart disease	Prevalence	Rate	175	Burundi	Both	2074.04396659508	0.215526325356923	1876.0926544517
1003	1996	Ischemic heart disease	Prevalence	Rate	176	Comoros	Both	2370.27	0.322249069327522	1678.81617248479
1004	1996	Ischemic heart disease	Prevalence	Rate	177	Djibouti	Both	2405.68297655184	0.354385634187117	1678.63988444518
1005	1996	Ischemic heart disease	Prevalence	Rate	178	Eritrea	Both	1979.83249639434	0.272527054525239	1769.39012281364
1006	1996	Ischemic heart disease	Prevalence	Rate	179	Ethiopia	Both	1921.45224089999	0.158127229482336	1921.45224089999
1007	1996	Ischemic heart disease	Prevalence	Rate	181	Madagascar	Both	2267.55496941722	0.279066492612967	1765.88671687971
1008	1996	Ischemic heart disease	Prevalence	Rate	182	Malawi	Both	2325.56796272942	0.215264474919532	1875.53703365168
1009	1996	Ischemic heart disease	Prevalence	Rate	184	Mozambique	Both	2190.0682831798	0.185705869370502	1893.12096802377
1010	1996	Ischemic heart disease	Prevalence	Rate	185	Rwanda	Both	1930.76139966429	0.271097922261967	1766.10852202379
1011	1996	Ischemic heart disease	Prevalence	Rate	186	Seychelles	Both	1962.05560682957	0.622135170108466	1194.15485571684
1012	1996	Ischemic heart disease	Prevalence	Rate	187	Somalia	Both	2015.77885765975	0.052840548398447	2015.77885765975
1013	1996	Ischemic heart disease	Prevalence	Rate	190	Uganda	Both	2097.55150675722	0.207080730880773	1878.75440458352
1014	1996	Ischemic heart disease	Prevalence	Rate	191	Zambia	Both	2074.92544186913	0.311326690947126	1681.18486450625
1015	1996	Ischemic heart disease	Prevalence	Rate	193	Botswana	Both	2533.39300595424	0.478588352164802	1678.64613002601
1016	1996	Ischemic heart disease	Prevalence	Rate	194	Lesotho	Both	1864.59264720953	0.377221201711086	1678.67338281008
1017	1996	Ischemic heart disease	Prevalence	Rate	195	Namibia	Both	2497.29214216897	0.483116378270553	1678.65622972619
1018	1996	Ischemic heart disease	Prevalence	Rate	196	South Africa	Both	2970.94008317954	0.573453987768516	1678.65940628911
1019	1996	Ischemic heart disease	Prevalence	Rate	198	Zimbabwe	Both	2474.20940264065	0.43418719166794	1678.64380567105
1020	1996	Ischemic heart disease	Prevalence	Rate	200	Benin	Both	2278.72410689355	0.241895322542988	1871.86391615838
1021	1996	Ischemic heart disease	Prevalence	Rate	201	Burkina Faso	Both	2146.76258203195	0.150041686384544	1957.71682033641
1022	1996	Ischemic heart disease	Prevalence	Rate	202	Cameroon	Both	2119.75578344298	0.333425981814059	1678.63625487974
1023	1996	Ischemic heart disease	Prevalence	Rate	203	Cabo Verde	Both	2541.35981333727	0.319736229276549	1679.24821526665
1024	1996	Ischemic heart disease	Prevalence	Rate	204	Chad	Both	2419.38307665875	0.130169483922475	2002.1046931634
1025	1996	Ischemic heart disease	Prevalence	Rate	205	Côte d'Ivoire	Both	2598.48076069916	0.314965385351403	1681.3301480516
1026	1996	Ischemic heart disease	Prevalence	Rate	206	Gambia	Both	2648.22050371829	0.272950190161523	1770.04407940951
1027	1996	Ischemic heart disease	Prevalence	Rate	207	Ghana	Both	2590.6481228962	0.405003046925554	1678.6542594624
1028	1996	Ischemic heart disease	Prevalence	Rate	208	Guinea	Both	2189.90572022975	0.198633755485464	1882.4100009752
1029	1996	Ischemic heart disease	Prevalence	Rate	209	Guinea-Bissau	Both	2339.08369041475	0.236106373654915	1871.92953016827
1030	1996	Ischemic heart disease	Prevalence	Rate	210	Liberia	Both	2417.30110353558	0.222682591493435	1873.21827835874
1031	1996	Ischemic heart disease	Prevalence	Rate	211	Mali	Both	2130.49590231348	0.143078915935706	2002.11532061199
1032	1996	Ischemic heart disease	Prevalence	Rate	212	Mauritania	Both	2643.82964819171	0.368508328412644	1678.64444219925
1033	1996	Ischemic heart disease	Prevalence	Rate	213	Niger	Both	2159.17365418096	0.09234635941853	2002.10498288798
1034	1996	Ischemic heart disease	Prevalence	Rate	214	Nigeria	Both	2437.92962205167	0.323137684748282	1678.78911230267
1035	1996	Ischemic heart disease	Prevalence	Rate	215	Sao Tome and Principe	Both	2484.48335131786	0.317729288379101	1679.35907788552
1036	1996	Ischemic heart disease	Prevalence	Rate	216	Senegal	Both	2769.75619456809	0.268318964653468	1797.16867168076
1037	1996	Ischemic heart disease	Prevalence	Rate	217	Sierra Leone	Both	2629.77958185475	0.219969269802127	1875.8133164367
1038	1996	Ischemic heart disease	Prevalence	Rate	218	Togo	Both	2466.02955188528	0.292606677265023	1707.54697648793
1039	1996	Ischemic heart disease	Prevalence	Rate	320	Cook Islands	Both	2883.90067574809	0.606414151024421	1330.43849993185
1040	1996	Ischemic heart disease	Prevalence	Rate	369	Nauru	Both	3063.25641055459	0.528544473806068	1678.63371982035
1041	1996	Ischemic heart disease	Prevalence	Rate	374	Niue	Both	2927.04670234326	0.619734554803463	1208.39625287147
1042	1996	Ischemic heart disease	Prevalence	Rate	435	South Sudan	Both	2257.11129274633	0.220399437179258	1875.74550866944
1043	1996	Ischemic heart disease	Prevalence	Rate	522	Sudan	Both	6658.41356969069	0.320680229352556	1678.77067821677
1044	1997	Ischemic heart disease	Prevalence	Rate	6	China	Both	2652.10304226872	0.522326866102753	1678.64425473043
1045	1997	Ischemic heart disease	Prevalence	Rate	10	Cambodia	Both	1678.66910905131	0.320503749678941	1678.56451076121
1046	1997	Ischemic heart disease	Prevalence	Rate	11	Indonesia	Both	2102.66230409514	0.51810218881129	1678.65022617706
1047	1997	Ischemic heart disease	Prevalence	Rate	12	Lao People's Democratic Republic	Both	1903.02009792183	0.301477967015192	1698.62138645735
1048	1997	Ischemic heart disease	Prevalence	Rate	13	Malaysia	Both	2571.62268973673	0.603418105152686	1341.73854386562
1049	1997	Ischemic heart disease	Prevalence	Rate	14	Maldives	Both	2111.86252613052	0.437436025558501	1678.64012218367
1050	1997	Ischemic heart disease	Prevalence	Rate	15	Myanmar	Both	2024.47954704208	0.350892883218861	1678.66213389013
1051	1997	Ischemic heart disease	Prevalence	Rate	16	Philippines	Both	2098.25165460257	0.536589867582292	1678.63878802147
1052	1997	Ischemic heart disease	Prevalence	Rate	17	Sri Lanka	Both	2283.19661787302	0.566128422363729	1678.66846462338
1053	1997	Ischemic heart disease	Prevalence	Rate	18	Thailand	Both	1824.20220057738	0.568449492093676	1678.65665456328
1054	1997	Ischemic heart disease	Prevalence	Rate	19	Timor-Leste	Both	1748.49081685226	0.326705373863583	1678.64905439674
1055	1997	Ischemic heart disease	Prevalence	Rate	20	Viet Nam	Both	1746.65006137107	0.462853518365539	1678.64416754904
1056	1997	Ischemic heart disease	Prevalence	Rate	22	Fiji	Both	3304.3184856597	0.571187752703497	1678.66243454964
1057	1997	Ischemic heart disease	Prevalence	Rate	23	Kiribati	Both	2982.61150634629	0.431641940565898	1678.63309974541
1058	1997	Ischemic heart disease	Prevalence	Rate	25	Micronesia (Federated States of)	Both	2794.3301850661	0.499110105936474	1678.6227483814
1059	1997	Ischemic heart disease	Prevalence	Rate	26	Papua New Guinea	Both	2677.22445665331	0.344258324561358	1678.65452813182
1060	1997	Ischemic heart disease	Prevalence	Rate	27	Samoa	Both	3102.04153260387	0.509096382265271	1678.6256657849
1061	1997	Ischemic heart disease	Prevalence	Rate	28	Solomon Islands	Both	2901.46799343174	0.341835626898821	1678.63271739504
1062	1997	Ischemic heart disease	Prevalence	Rate	29	Tonga	Both	3028.65126579508	0.531009091678332	1678.63083119329
1063	1997	Ischemic heart disease	Prevalence	Rate	30	Vanuatu	Both	3253.38752377772	0.380667171234513	1678.63072951667
1064	1997	Ischemic heart disease	Prevalence	Rate	33	Armenia	Both	3794.48920644568	0.564627461798536	1678.63235815483
1065	1997	Ischemic heart disease	Prevalence	Rate	34	Azerbaijan	Both	4058.71736038169	0.583221812602983	1624.57825583668
1066	1997	Ischemic heart disease	Prevalence	Rate	35	Georgia	Both	4358.88285101684	0.63852563128688	1180.00034962956
1067	1997	Ischemic heart disease	Prevalence	Rate	36	Kazakhstan	Both	4499.31226808141	0.631166626279517	1186.46132031808
1068	1997	Ischemic heart disease	Prevalence	Rate	37	Kyrgyzstan	Both	3648.41344506554	0.543341150499015	1678.6438885296
1069	1997	Ischemic heart disease	Prevalence	Rate	38	Mongolia	Both	4342.68253461771	0.50855826800798	1678.63089643054
1070	1997	Ischemic heart disease	Prevalence	Rate	39	Tajikistan	Both	3806.30428035096	0.470274795927363	1678.64360144151
1071	1997	Ischemic heart disease	Prevalence	Rate	40	Turkmenistan	Both	4197.12625199258	0.565623083668948	1678.62747245286
1072	1997	Ischemic heart disease	Prevalence	Rate	41	Uzbekistan	Both	4125.07194788207	0.532686328470226	1678.65886240402
1073	1997	Ischemic heart disease	Prevalence	Rate	43	Albania	Both	3024.60529784342	0.566802804232969	1678.66867824908
1074	1997	Ischemic heart disease	Prevalence	Rate	44	Bosnia and Herzegovina	Both	3096.89351001679	0.563565414584231	1678.64636991547
1075	1997	Ischemic heart disease	Prevalence	Rate	45	Bulgaria	Both	3634.52833142775	0.680221466342146	1087.06808506343
1076	1997	Ischemic heart disease	Prevalence	Rate	46	Croatia	Both	2817.9652789689	0.685365010443468	1061.63346205378
1077	1997	Ischemic heart disease	Prevalence	Rate	47	Czechia	Both	3775.59978017087	0.751680343695868	863.375421455939
1078	1997	Ischemic heart disease	Prevalence	Rate	48	Hungary	Both	4308.76386855384	0.697935513627811	999.031018016945
1079	1997	Ischemic heart disease	Prevalence	Rate	49	North Macedonia	Both	3470.50740261522	0.626223811356564	1193.84514514667
1080	1997	Ischemic heart disease	Prevalence	Rate	50	Montenegro	Both	3546.64237384308	0.665542031695028	1153.30906274244
1081	1997	Ischemic heart disease	Prevalence	Rate	51	Poland	Both	3329.76830456219	0.682587612300048	1060.59197809952
1082	1997	Ischemic heart disease	Prevalence	Rate	52	Romania	Both	3634.37556645801	0.651225576178548	1171.95398607669
1083	1997	Ischemic heart disease	Prevalence	Rate	53	Serbia	Both	4063.6878419921	0.64716209445227	1172.07031704831
1084	1997	Ischemic heart disease	Prevalence	Rate	54	Slovakia	Both	3050.64474111788	0.711513209633452	931.489374114306
1085	1997	Ischemic heart disease	Prevalence	Rate	55	Slovenia	Both	3093.53046948254	0.762275291907702	863.680118387169
1086	1997	Ischemic heart disease	Prevalence	Rate	57	Belarus	Both	3968.2789430191	0.655627296459504	1167.04765826978
1087	1997	Ischemic heart disease	Prevalence	Rate	58	Estonia	Both	3601.27638266943	0.724652439639785	879.732460309531
1088	1997	Ischemic heart disease	Prevalence	Rate	59	Latvia	Both	3134.59	0.723746580428208	878.051624234653
1089	1997	Ischemic heart disease	Prevalence	Rate	60	Lithuania	Both	2960.67426680639	0.702840949666947	965.655807261115
1090	1997	Ischemic heart disease	Prevalence	Rate	61	Republic of Moldova	Both	3457.05	0.624370104753213	1193.60762011504
1091	1997	Ischemic heart disease	Prevalence	Rate	62	Russian Federation	Both	5095.34331698678	0.703752867289891	964.67970062131
1092	1997	Ischemic heart disease	Prevalence	Rate	63	Ukraine	Both	4397.48022499008	0.669207845755283	1127.21669822914
1093	1997	Ischemic heart disease	Prevalence	Rate	66	Brunei Darussalam	Both	1064.89011392778	0.702944386203433	964.125224905412
1094	1997	Ischemic heart disease	Prevalence	Rate	68	Republic of Korea	Both	1077.21841933002	0.760591683388116	863.473424835557
1095	1997	Ischemic heart disease	Prevalence	Rate	69	Singapore	Both	1399.19751693994	0.747571897605582	863.720740636522
1096	1997	Ischemic heart disease	Prevalence	Rate	72	New Zealand	Both	3331.17112747774	0.778205776484177	863.526730572796
1097	1997	Ischemic heart disease	Prevalence	Rate	75	Austria	Both	1560.95802905377	0.77923285637593	863.360925227842
1098	1997	Ischemic heart disease	Prevalence	Rate	77	Cyprus	Both	1210.59630511112	0.718864243512848	913.513201825024
1099	1997	Ischemic heart disease	Prevalence	Rate	82	Greece	Both	1472.56456440628	0.715687267664404	931.097321296979
1100	1997	Ischemic heart disease	Prevalence	Rate	86	Italy	Both	1864.13318292398	0.739972336484864	863.714769406954
1101	1997	Ischemic heart disease	Prevalence	Rate	87	Luxembourg	Both	1163.96516287269	0.810235288443831	863.585053462273
1102	1997	Ischemic heart disease	Prevalence	Rate	88	Malta	Both	1302.48304123841	0.691756406092708	1018.53777649915
1103	1997	Ischemic heart disease	Prevalence	Rate	91	Portugal	Both	1169.30186871489	0.64619290440225	1169.30186871489
1104	1997	Ischemic heart disease	Prevalence	Rate	97	Argentina	Both	1921.43644281467	0.623934408870184	1197.12644377187
1105	1997	Ischemic heart disease	Prevalence	Rate	99	Uruguay	Both	1567.56943425943	0.605665051157748	1342.13006379209
1106	1997	Ischemic heart disease	Prevalence	Rate	105	Antigua and Barbuda	Both	3146.85485151431	0.645895590676441	1176.18191786562
1107	1997	Ischemic heart disease	Prevalence	Rate	107	Barbados	Both	3192.94931243828	0.678644826009168	1086.34419686985
1108	1997	Ischemic heart disease	Prevalence	Rate	109	Cuba	Both	3109.73319064918	0.558924568054562	1678.65851482435
1109	1997	Ischemic heart disease	Prevalence	Rate	110	Dominica	Both	2950.5917775964	0.625057352694054	1199.75036224564
1110	1997	Ischemic heart disease	Prevalence	Rate	111	Dominican Republic	Both	2866.88136275665	0.474504388639617	1678.65924621686
1111	1997	Ischemic heart disease	Prevalence	Rate	112	Grenada	Both	3002.8098360867	0.50621760158124	1678.62781871002
1112	1997	Ischemic heart disease	Prevalence	Rate	113	Guyana	Both	3046.45938809048	0.504362778751228	1678.66046951131
1113	1997	Ischemic heart disease	Prevalence	Rate	115	Jamaica	Both	3072.17518584074	0.577212091097575	1678.66835399449
1114	1997	Ischemic heart disease	Prevalence	Rate	118	Suriname	Both	3357.27103204876	0.529750811513369	1678.63368048384
1115	1997	Ischemic heart disease	Prevalence	Rate	119	Trinidad and Tobago	Both	3779.24236977062	0.659293633341366	1160.29253110231
1116	1997	Ischemic heart disease	Prevalence	Rate	121	Bolivia (Plurinational State of)	Both	1980.19099418012	0.466982896503528	1678.63957685453
1117	1997	Ischemic heart disease	Prevalence	Rate	122	Ecuador	Both	2143.49666787118	0.535349652252826	1678.6214557546
1118	1997	Ischemic heart disease	Prevalence	Rate	123	Peru	Both	1983.22392552028	0.533576491199309	1678.63392315984
1119	1997	Ischemic heart disease	Prevalence	Rate	126	Costa Rica	Both	2980.43011000389	0.570128417464587	1678.65200736018
1120	1997	Ischemic heart disease	Prevalence	Rate	127	El Salvador	Both	2235.86879527791	0.410455825709854	1678.63475498137
1121	1997	Ischemic heart disease	Prevalence	Rate	129	Honduras	Both	2549.5926482149	0.369983893774573	1678.6464772357
1122	1997	Ischemic heart disease	Prevalence	Rate	131	Nicaragua	Both	2470.63951255631	0.391775893494114	1678.60982180279
1123	1997	Ischemic heart disease	Prevalence	Rate	132	Panama	Both	2537.50289077778	0.569395938819109	1678.65602722079
1124	1997	Ischemic heart disease	Prevalence	Rate	133	Venezuela (Bolivarian Republic of)	Both	2850.64604965291	0.552364437231236	1678.6618353072
1125	1997	Ischemic heart disease	Prevalence	Rate	139	Algeria	Both	6685.06750364038	0.514056565839869	1678.64749666395
1126	1997	Ischemic heart disease	Prevalence	Rate	140	Bahrain	Both	7216.51378923433	0.624596061581476	1193.62204271653
1127	1997	Ischemic heart disease	Prevalence	Rate	141	Egypt	Both	6440.01228360149	0.482970886044098	1678.63471327208
1128	1997	Ischemic heart disease	Prevalence	Rate	142	Iran (Islamic Republic of)	Both	6287.94587034637	0.537727779314693	1678.64453809004
1129	1997	Ischemic heart disease	Prevalence	Rate	143	Iraq	Both	6880.30157594685	0.44310402693832	1678.63061598868
1130	1997	Ischemic heart disease	Prevalence	Rate	144	Jordan	Both	6731.49926428951	0.572581508488338	1678.65727244156
1131	1997	Ischemic heart disease	Prevalence	Rate	145	Kuwait	Both	7934.00201642054	0.695789388591065	999.024002184523
1132	1997	Ischemic heart disease	Prevalence	Rate	146	Lebanon	Both	6330.56097418429	0.562120817980966	1678.6499417765
1133	1997	Ischemic heart disease	Prevalence	Rate	147	Libya	Both	6454.15506983889	0.610620315262943	1243.19606518373
1134	1997	Ischemic heart disease	Prevalence	Rate	148	Morocco	Both	6701.04473594985	0.399504009010139	1678.62993672275
1135	1997	Ischemic heart disease	Prevalence	Rate	149	Palestine	Both	6166.15958817663	0.440901776082897	1678.62547563339
1136	1997	Ischemic heart disease	Prevalence	Rate	150	Oman	Both	6509.99502658148	0.554315537130654	1678.64448802224
1137	1997	Ischemic heart disease	Prevalence	Rate	151	Qatar	Both	7514.63835024094	0.693109653614432	1017.1662558492
1138	1997	Ischemic heart disease	Prevalence	Rate	152	Saudi Arabia	Both	6467.33199813208	0.613749116453829	1246.89608344071
1139	1997	Ischemic heart disease	Prevalence	Rate	153	Syrian Arab Republic	Both	6805.5809391963	0.48623235022627	1678.66530092265
1140	1997	Ischemic heart disease	Prevalence	Rate	154	Tunisia	Both	5986.65327211491	0.532064044257322	1678.66979838525
1141	1997	Ischemic heart disease	Prevalence	Rate	155	Türkiye	Both	6042.64255728273	0.513933355794628	1678.6535559468
1142	1997	Ischemic heart disease	Prevalence	Rate	156	United Arab Emirates	Both	7171.02108554221	0.734723175496013	863.726489606731
1143	1997	Ischemic heart disease	Prevalence	Rate	157	Yemen	Both	6271.39069033403	0.270782535711374	1801.79304582744
1144	1997	Ischemic heart disease	Prevalence	Rate	160	Afghanistan	Both	6658.39854634132	0.177884124107706	1903.37030878206
1145	1997	Ischemic heart disease	Prevalence	Rate	161	Bangladesh	Both	3811.51688945224	0.277773280387452	1766.98635999695
1146	1997	Ischemic heart disease	Prevalence	Rate	164	Nepal	Both	3844.67403344411	0.248382796560591	1871.18547500563
1147	1997	Ischemic heart disease	Prevalence	Rate	165	Pakistan	Both	5009.79721893568	0.354218627290782	1678.63690392161
1148	1997	Ischemic heart disease	Prevalence	Rate	168	Angola	Both	2363.36090075278	0.295433993200957	1708.4251657074
1149	1997	Ischemic heart disease	Prevalence	Rate	172	Equatorial Guinea	Both	2286.49629736933	0.350550963012752	1678.65752663343
1150	1997	Ischemic heart disease	Prevalence	Rate	173	Gabon	Both	2359.40297799473	0.495074161867882	1678.6521918683
1151	1997	Ischemic heart disease	Prevalence	Rate	175	Burundi	Both	2071.72398823833	0.215761819839635	1876.00508025734
1152	1997	Ischemic heart disease	Prevalence	Rate	176	Comoros	Both	2382.42527802436	0.330148124863673	1678.73485356604
1153	1997	Ischemic heart disease	Prevalence	Rate	177	Djibouti	Both	2410.90347143086	0.35809640096391	1678.64339958463
1154	1997	Ischemic heart disease	Prevalence	Rate	178	Eritrea	Both	1985.98161869973	0.283551720614883	1753.63489759338
1155	1997	Ischemic heart disease	Prevalence	Rate	179	Ethiopia	Both	1915.99233118494	0.161874742949531	1915.99233118494
1156	1997	Ischemic heart disease	Prevalence	Rate	181	Madagascar	Both	2273.00599525254	0.279426189949827	1768.25979894064
1157	1997	Ischemic heart disease	Prevalence	Rate	182	Malawi	Both	2347.74935605413	0.219416251726227	1875.82552778163
1158	1997	Ischemic heart disease	Prevalence	Rate	184	Mozambique	Both	2193.57736538864	0.188650435754761	1893.13138130349
1159	1997	Ischemic heart disease	Prevalence	Rate	185	Rwanda	Both	1925.93719839386	0.272455860850458	1770.82775539709
1160	1997	Ischemic heart disease	Prevalence	Rate	186	Seychelles	Both	1969.04406109474	0.630697731713198	1188.13431116292
1161	1997	Ischemic heart disease	Prevalence	Rate	187	Somalia	Both	2011.62381053053	0.0535709673179049	2011.62381053053
1162	1997	Ischemic heart disease	Prevalence	Rate	190	Uganda	Both	2104.16538609077	0.213091696195112	1875.72280188413
1163	1997	Ischemic heart disease	Prevalence	Rate	191	Zambia	Both	2066.95296123315	0.313087329617191	1681.00502179528
1164	1997	Ischemic heart disease	Prevalence	Rate	193	Botswana	Both	2552.15678680208	0.487767857070753	1678.65542025127
1165	1997	Ischemic heart disease	Prevalence	Rate	194	Lesotho	Both	1873.5580217246	0.383096647768047	1678.67160308521
1166	1997	Ischemic heart disease	Prevalence	Rate	195	Namibia	Both	2501.56468126067	0.488012938242902	1678.6403749002
1167	1997	Ischemic heart disease	Prevalence	Rate	196	South Africa	Both	2972.16036544861	0.57909927788854	1678.64283935687
1168	1997	Ischemic heart disease	Prevalence	Rate	198	Zimbabwe	Both	2497.78719817674	0.438141987585594	1678.66909469058
1169	1997	Ischemic heart disease	Prevalence	Rate	200	Benin	Both	2280.53633942014	0.245731534038315	1871.2357665334
1170	1997	Ischemic heart disease	Prevalence	Rate	201	Burkina Faso	Both	2167.88801942572	0.154228401481324	1935.00778116282
1171	1997	Ischemic heart disease	Prevalence	Rate	202	Cameroon	Both	2144.7676677248	0.337346000940944	1678.66076062589
1172	1997	Ischemic heart disease	Prevalence	Rate	203	Cabo Verde	Both	2555.79161890979	0.329049585287328	1678.65160608534
1173	1997	Ischemic heart disease	Prevalence	Rate	204	Chad	Both	2433.61387963623	0.132136021297442	2002.13649986361
1174	1997	Ischemic heart disease	Prevalence	Rate	205	Côte d'Ivoire	Both	2608.70666364553	0.319843979495224	1679.49294168461
1175	1997	Ischemic heart disease	Prevalence	Rate	206	Gambia	Both	2657.29720320718	0.278274122042772	1767.40797690316
1176	1997	Ischemic heart disease	Prevalence	Rate	207	Ghana	Both	2611.11300929169	0.410038073297741	1678.64475337636
1177	1997	Ischemic heart disease	Prevalence	Rate	208	Guinea	Both	2198.17765201212	0.203280448621307	1878.93813712082
1178	1997	Ischemic heart disease	Prevalence	Rate	209	Guinea-Bissau	Both	2347.43652741291	0.241360583940643	1871.97789290645
1179	1997	Ischemic heart disease	Prevalence	Rate	210	Liberia	Both	2419.11811243246	0.219672764660528	1875.71439407469
1180	1997	Ischemic heart disease	Prevalence	Rate	211	Mali	Both	2130.14327221734	0.146414326236527	2002.12542859617
1181	1997	Ischemic heart disease	Prevalence	Rate	212	Mauritania	Both	2646.73229450223	0.373021338681094	1678.64764195208
1182	1997	Ischemic heart disease	Prevalence	Rate	213	Niger	Both	2155.87820090157	0.0942191148661978	2002.14535334822
1183	1997	Ischemic heart disease	Prevalence	Rate	214	Nigeria	Both	2445.44635533811	0.326690552886558	1678.64861946296
1184	1997	Ischemic heart disease	Prevalence	Rate	215	Sao Tome and Principe	Both	2497.40867116716	0.319795669969502	1679.35925461283
1185	1997	Ischemic heart disease	Prevalence	Rate	216	Senegal	Both	2774.72302076771	0.272072875469797	1766.10049936812
1186	1997	Ischemic heart disease	Prevalence	Rate	217	Sierra Leone	Both	2618.4886194989	0.219089790932757	1875.47667980687
1187	1997	Ischemic heart disease	Prevalence	Rate	218	Togo	Both	2474.65219017449	0.296947835200193	1697.53
1188	1997	Ischemic heart disease	Prevalence	Rate	320	Cook Islands	Both	2894.86	0.613991564375745	1246.97076194802
1189	1997	Ischemic heart disease	Prevalence	Rate	369	Nauru	Both	3060.56865924676	0.526241589925116	1678.63331997395
1190	1997	Ischemic heart disease	Prevalence	Rate	374	Niue	Both	2936.14866799309	0.623913847776035	1195.68671139359
1191	1997	Ischemic heart disease	Prevalence	Rate	435	South Sudan	Both	2263.22874002968	0.223037171256267	1873.45091588818
1192	1997	Ischemic heart disease	Prevalence	Rate	522	Sudan	Both	6669.84685626188	0.326761462290204	1678.7390313303
1193	1998	Ischemic heart disease	Prevalence	Rate	6	China	Both	2686.69849734871	0.531379484348035	1678.6552046955
1194	1998	Ischemic heart disease	Prevalence	Rate	10	Cambodia	Both	1679.56379930256	0.324974298583536	1678.64202960577
1195	1998	Ischemic heart disease	Prevalence	Rate	11	Indonesia	Both	2116.9321610076	0.524045603868488	1678.64311178732
1196	1998	Ischemic heart disease	Prevalence	Rate	12	Lao People's Democratic Republic	Both	1893.50647614904	0.308402544731754	1685.13141216549
1197	1998	Ischemic heart disease	Prevalence	Rate	13	Malaysia	Both	2600.26841106245	0.612645412003281	1246.29263673365
1198	1998	Ischemic heart disease	Prevalence	Rate	14	Maldives	Both	2101.99594587402	0.453973361371121	1678.66093094796
1199	1998	Ischemic heart disease	Prevalence	Rate	15	Myanmar	Both	2013.19494227672	0.356696902058465	1678.65824280409
1200	1998	Ischemic heart disease	Prevalence	Rate	16	Philippines	Both	2148.47947684375	0.539496470377039	1678.67365650961
1201	1998	Ischemic heart disease	Prevalence	Rate	17	Sri Lanka	Both	2304.20926959989	0.572326186668561	1678.62005550985
1202	1998	Ischemic heart disease	Prevalence	Rate	18	Thailand	Both	1825.80010946423	0.573817902004847	1678.63825357386
1203	1998	Ischemic heart disease	Prevalence	Rate	19	Timor-Leste	Both	1750.35982279074	0.334894497001343	1678.70012564606
1204	1998	Ischemic heart disease	Prevalence	Rate	20	Viet Nam	Both	1753.22982690005	0.47247889159957	1678.6426963985
1205	1998	Ischemic heart disease	Prevalence	Rate	22	Fiji	Both	3314.49100760641	0.577172353765379	1678.63586580467
1206	1998	Ischemic heart disease	Prevalence	Rate	23	Kiribati	Both	2980.84332546451	0.435741904126434	1678.64052090722
1207	1998	Ischemic heart disease	Prevalence	Rate	25	Micronesia (Federated States of)	Both	2796.48020445122	0.5028615644834	1678.63797622957
1208	1998	Ischemic heart disease	Prevalence	Rate	26	Papua New Guinea	Both	2685.01963732548	0.347801407739934	1678.66252549646
1209	1998	Ischemic heart disease	Prevalence	Rate	27	Samoa	Both	3110.96438904263	0.512367565788016	1678.64126300618
1210	1998	Ischemic heart disease	Prevalence	Rate	28	Solomon Islands	Both	2913.57985950838	0.347135060018002	1678.64666016645
1211	1998	Ischemic heart disease	Prevalence	Rate	29	Tonga	Both	3032.05413820908	0.536172313703023	1678.65081281956
1212	1998	Ischemic heart disease	Prevalence	Rate	30	Vanuatu	Both	3269.74739085308	0.384690196444633	1678.67128688226
1213	1998	Ischemic heart disease	Prevalence	Rate	33	Armenia	Both	3794.10120647629	0.569556662578666	1678.64035727224
1214	1998	Ischemic heart disease	Prevalence	Rate	34	Azerbaijan	Both	4065.1382668471	0.580392893004131	1678.6460562255
1215	1998	Ischemic heart disease	Prevalence	Rate	35	Georgia	Both	4343.20457577618	0.633347931127712	1184.70884992266
1216	1998	Ischemic heart disease	Prevalence	Rate	36	Kazakhstan	Both	4526.71059688926	0.635388623908262	1184.17186628397
1217	1998	Ischemic heart disease	Prevalence	Rate	37	Kyrgyzstan	Both	3620.08054114178	0.543258545983634	1678.64435929842
1218	1998	Ischemic heart disease	Prevalence	Rate	38	Mongolia	Both	4350.15588297324	0.514793382702856	1678.64191797187
1219	1998	Ischemic heart disease	Prevalence	Rate	39	Tajikistan	Both	3791.65828986853	0.465341742120163	1678.68677301474
1220	1998	Ischemic heart disease	Prevalence	Rate	40	Turkmenistan	Both	4205.53141589259	0.564405264391893	1678.65761073004
1221	1998	Ischemic heart disease	Prevalence	Rate	41	Uzbekistan	Both	4213.13800461281	0.541279069137397	1678.64598351883
1222	1998	Ischemic heart disease	Prevalence	Rate	43	Albania	Both	3011.01165231309	0.572534101516668	1678.63582385077
1223	1998	Ischemic heart disease	Prevalence	Rate	44	Bosnia and Herzegovina	Both	3129.07414676387	0.58182951538312	1678.64059976881
1224	1998	Ischemic heart disease	Prevalence	Rate	45	Bulgaria	Both	3644.04308387019	0.678496876732148	1086.74616390583
1225	1998	Ischemic heart disease	Prevalence	Rate	46	Croatia	Both	2784.49611517986	0.691365518598319	1019.01909369639
1226	1998	Ischemic heart disease	Prevalence	Rate	47	Czechia	Both	3692.45419100738	0.757033755457614	863.457989382498
1227	1998	Ischemic heart disease	Prevalence	Rate	48	Hungary	Both	4255.30568755754	0.704202719984894	965.680145397826
1228	1998	Ischemic heart disease	Prevalence	Rate	49	North Macedonia	Both	3459.1921885616	0.632059410181692	1185.03705039447
1229	1998	Ischemic heart disease	Prevalence	Rate	50	Montenegro	Both	3543.19904081865	0.669024770846263	1126.93570552473
1230	1998	Ischemic heart disease	Prevalence	Rate	51	Poland	Both	3294.36403766776	0.690805670678968	1040.4386656248
1231	1998	Ischemic heart disease	Prevalence	Rate	52	Romania	Both	3566.14612965552	0.654927768840234	1166.61525938863
1232	1998	Ischemic heart disease	Prevalence	Rate	53	Serbia	Both	4024.35602913257	0.65024598899818	1171.74298405976
1233	1998	Ischemic heart disease	Prevalence	Rate	54	Slovakia	Both	2985.79827932347	0.719058766219034	913.236137090044
1234	1998	Ischemic heart disease	Prevalence	Rate	55	Slovenia	Both	3022.71960107878	0.767728525502705	863.48105777329
1235	1998	Ischemic heart disease	Prevalence	Rate	57	Belarus	Both	4010.46447542399	0.657246466657203	1159.96732743275
1236	1998	Ischemic heart disease	Prevalence	Rate	58	Estonia	Both	3589.06312750315	0.729027035230187	864.743524045445
1237	1998	Ischemic heart disease	Prevalence	Rate	59	Latvia	Both	3089.41562088194	0.725427335933284	879.319
1238	1998	Ischemic heart disease	Prevalence	Rate	60	Lithuania	Both	2905.00668430628	0.707468182196716	949.181201067761
1239	1998	Ischemic heart disease	Prevalence	Rate	61	Republic of Moldova	Both	3461.19532337798	0.62411676120849	1198.83118861508
1240	1998	Ischemic heart disease	Prevalence	Rate	62	Russian Federation	Both	5157.12090299814	0.705198518088381	965.012564981418
1241	1998	Ischemic heart disease	Prevalence	Rate	63	Ukraine	Both	4427.18526727793	0.670322300548544	1127.29549167375
1242	1998	Ischemic heart disease	Prevalence	Rate	66	Brunei Darussalam	Both	1059.19617923531	0.708630119469791	949.249846980969
1243	1998	Ischemic heart disease	Prevalence	Rate	68	Republic of Korea	Both	1069.82193558135	0.76828188532262	863.640423505895
1244	1998	Ischemic heart disease	Prevalence	Rate	69	Singapore	Both	1390.05792206739	0.754873203577067	863.508966072057
1245	1998	Ischemic heart disease	Prevalence	Rate	72	New Zealand	Both	3294.45258554963	0.78173075719617	863.579973071989
1246	1998	Ischemic heart disease	Prevalence	Rate	75	Austria	Both	1562.40319555867	0.783521015501574	863.663688874233
1247	1998	Ischemic heart disease	Prevalence	Rate	77	Cyprus	Both	1193.72491796406	0.727964381748969	868.217681922313
1248	1998	Ischemic heart disease	Prevalence	Rate	82	Greece	Both	1466.87568209995	0.721593982464726	894.695077177655
1249	1998	Ischemic heart disease	Prevalence	Rate	86	Italy	Both	1857.03251323872	0.743101595998998	863.668162412397
1250	1998	Ischemic heart disease	Prevalence	Rate	87	Luxembourg	Both	1153.55304873785	0.813889026223085	863.552136465477
1251	1998	Ischemic heart disease	Prevalence	Rate	88	Malta	Both	1281.49342597922	0.698095287002014	998.59059831353
1252	1998	Ischemic heart disease	Prevalence	Rate	91	Portugal	Both	1163.47260845862	0.651335993931501	1163.47260845862
1253	1998	Ischemic heart disease	Prevalence	Rate	97	Argentina	Both	1895.99098471861	0.6287234356344	1195.55351521074
1254	1998	Ischemic heart disease	Prevalence	Rate	99	Uruguay	Both	1564.98783808048	0.612700815160604	1252.39002317949
1255	1998	Ischemic heart disease	Prevalence	Rate	105	Antigua and Barbuda	Both	3153.35072503058	0.650614287301836	1171.72223133918
1256	1998	Ischemic heart disease	Prevalence	Rate	107	Barbados	Both	3218.13220505964	0.679827167153174	1087.19696431086
1257	1998	Ischemic heart disease	Prevalence	Rate	109	Cuba	Both	3065.38155488354	0.559363220275698	1678.64577636379
1258	1998	Ischemic heart disease	Prevalence	Rate	110	Dominica	Both	2950.39027468952	0.63301799374648	1183.81821319471
1259	1998	Ischemic heart disease	Prevalence	Rate	111	Dominican Republic	Both	2868.4859703913	0.481170939346086	1678.61028950936
1260	1998	Ischemic heart disease	Prevalence	Rate	112	Grenada	Both	3006.31682945047	0.516590019085488	1678.6556419571
1261	1998	Ischemic heart disease	Prevalence	Rate	113	Guyana	Both	3060.5307512811	0.513068898204645	1678.63942468319
1262	1998	Ischemic heart disease	Prevalence	Rate	115	Jamaica	Both	3088.59131492628	0.58304803468123	1620.84721331255
1263	1998	Ischemic heart disease	Prevalence	Rate	118	Suriname	Both	3373.15917948699	0.534599696353116	1678.64287368144
1264	1998	Ischemic heart disease	Prevalence	Rate	119	Trinidad and Tobago	Both	3794.09932265303	0.664507714329849	1152.49639269124
1265	1998	Ischemic heart disease	Prevalence	Rate	121	Bolivia (Plurinational State of)	Both	1979.87880800257	0.473796200765922	1678.64562018791
1266	1998	Ischemic heart disease	Prevalence	Rate	122	Ecuador	Both	2147.78527394799	0.537196329914338	1678.68090475095
1267	1998	Ischemic heart disease	Prevalence	Rate	123	Peru	Both	1976.26173227276	0.538721717199262	1678.65158157591
1268	1998	Ischemic heart disease	Prevalence	Rate	126	Costa Rica	Both	2974.58716663108	0.576067050570833	1678.64058160844
1269	1998	Ischemic heart disease	Prevalence	Rate	127	El Salvador	Both	2244.32863899047	0.421421189598308	1678.63415630336
1270	1998	Ischemic heart disease	Prevalence	Rate	129	Honduras	Both	2558.50139972222	0.375950111095537	1678.62572899955
1271	1998	Ischemic heart disease	Prevalence	Rate	131	Nicaragua	Both	2469.59228905301	0.399807534850283	1678.62820312192
1272	1998	Ischemic heart disease	Prevalence	Rate	132	Panama	Both	2542.66157101251	0.574697317744379	1678.63225560883
1273	1998	Ischemic heart disease	Prevalence	Rate	133	Venezuela (Bolivarian Republic of)	Both	2841.38768577481	0.557243117253564	1678.6234858203
1274	1998	Ischemic heart disease	Prevalence	Rate	139	Algeria	Both	6672.97724680465	0.522382418796352	1678.63001934364
1275	1998	Ischemic heart disease	Prevalence	Rate	140	Bahrain	Both	7202.50923855621	0.630738301217212	1185.6591181425
1276	1998	Ischemic heart disease	Prevalence	Rate	141	Egypt	Both	6474.54883329868	0.489184070606589	1678.65740780743
1277	1998	Ischemic heart disease	Prevalence	Rate	142	Iran (Islamic Republic of)	Both	6264.0990396426	0.546366017294819	1678.65156853847
1278	1998	Ischemic heart disease	Prevalence	Rate	143	Iraq	Both	6900.11701434263	0.452384092352145	1678.67247614931
1279	1998	Ischemic heart disease	Prevalence	Rate	144	Jordan	Both	6744.2958301873	0.577643570372855	1678.63942592439
1280	1998	Ischemic heart disease	Prevalence	Rate	145	Kuwait	Both	7983.32163028728	0.704383735664098	964.94104302019
1281	1998	Ischemic heart disease	Prevalence	Rate	146	Lebanon	Both	6339.5234458155	0.569059070131885	1678.62854124587
1282	1998	Ischemic heart disease	Prevalence	Rate	147	Libya	Both	6484.79399169416	0.619973983675942	1206.7258238157
1283	1998	Ischemic heart disease	Prevalence	Rate	148	Morocco	Both	6731.32254101421	0.405038791986878	1678.63480992568
1284	1998	Ischemic heart disease	Prevalence	Rate	149	Palestine	Both	6174.78087131435	0.447782415404353	1678.6425511169
1285	1998	Ischemic heart disease	Prevalence	Rate	150	Oman	Both	6575.80410617958	0.574474902223599	1678.62371709343
1286	1998	Ischemic heart disease	Prevalence	Rate	151	Qatar	Both	7536.00297425861	0.701409063669436	981.027549029778
1287	1998	Ischemic heart disease	Prevalence	Rate	152	Saudi Arabia	Both	6524.28559396705	0.623518214245881	1196.6226821509
1288	1998	Ischemic heart disease	Prevalence	Rate	153	Syrian Arab Republic	Both	6832.58102205078	0.493707991654398	1678.63712205031
1289	1998	Ischemic heart disease	Prevalence	Rate	154	Tunisia	Both	6002.6245970252	0.540498160807659	1678.64657710969
1290	1998	Ischemic heart disease	Prevalence	Rate	155	Türkiye	Both	6015.99926331502	0.521509897761014	1678.60852040124
1291	1998	Ischemic heart disease	Prevalence	Rate	156	United Arab Emirates	Both	7152.59361040667	0.744476623052101	863.592220340065
1292	1998	Ischemic heart disease	Prevalence	Rate	157	Yemen	Both	6267.67536629788	0.279500507186773	1769.77692871334
1293	1998	Ischemic heart disease	Prevalence	Rate	160	Afghanistan	Both	6639.25368768725	0.177513403151835	1903.0434294786
1294	1998	Ischemic heart disease	Prevalence	Rate	161	Bangladesh	Both	3822.15433233879	0.284515940436142	1751.41637257341
1295	1998	Ischemic heart disease	Prevalence	Rate	164	Nepal	Both	3845.45449043275	0.256227178679174	1871.05275877639
1296	1998	Ischemic heart disease	Prevalence	Rate	165	Pakistan	Both	5034.66918446868	0.360875335601641	1678.63122481583
1297	1998	Ischemic heart disease	Prevalence	Rate	168	Angola	Both	2359.24695514016	0.299553353195731	1698.26843428208
1298	1998	Ischemic heart disease	Prevalence	Rate	172	Equatorial Guinea	Both	2316.63928628646	0.371237163466133	1678.64730570626
1299	1998	Ischemic heart disease	Prevalence	Rate	173	Gabon	Both	2366.49070130553	0.500372549878702	1678.64594067735
1300	1998	Ischemic heart disease	Prevalence	Rate	175	Burundi	Both	2068.61591850664	0.216402603342113	1875.91237920283
1301	1998	Ischemic heart disease	Prevalence	Rate	176	Comoros	Both	2396.41890605081	0.33751791405714	1678.67124565972
1302	1998	Ischemic heart disease	Prevalence	Rate	177	Djibouti	Both	2416.84559760668	0.361596763593584	1678.64694205764
1303	1998	Ischemic heart disease	Prevalence	Rate	178	Eritrea	Both	1992.51343662153	0.2937648278699	1706.81490017485
1304	1998	Ischemic heart disease	Prevalence	Rate	179	Ethiopia	Both	1910.42188729328	0.16507771008878	1910.42188729328
1305	1998	Ischemic heart disease	Prevalence	Rate	181	Madagascar	Both	2279.37838669461	0.280317670990881	1750.78234395713
1306	1998	Ischemic heart disease	Prevalence	Rate	182	Malawi	Both	2371.81702433167	0.223122329682106	1873.34481670696
1307	1998	Ischemic heart disease	Prevalence	Rate	184	Mozambique	Both	2197.48762993071	0.191998629373624	1887.44650374336
1308	1998	Ischemic heart disease	Prevalence	Rate	185	Rwanda	Both	1920.71720199996	0.274582550589084	1766.42705855213
1309	1998	Ischemic heart disease	Prevalence	Rate	186	Seychelles	Both	1976.17851380704	0.63843888230513	1180.5055898648
1310	1998	Ischemic heart disease	Prevalence	Rate	187	Somalia	Both	2007.75175022686	0.054321526804773	2007.75175022686
1311	1998	Ischemic heart disease	Prevalence	Rate	190	Uganda	Both	2110.50376410806	0.219712441898334	1875.44092552073
1312	1998	Ischemic heart disease	Prevalence	Rate	191	Zambia	Both	2058.26913358192	0.314926434901042	1681.26327730682
1313	1998	Ischemic heart disease	Prevalence	Rate	193	Botswana	Both	2569.8248429323	0.496193621706379	1678.61832312879
1314	1998	Ischemic heart disease	Prevalence	Rate	194	Lesotho	Both	1883.35345554364	0.388406478488836	1678.61967707225
1315	1998	Ischemic heart disease	Prevalence	Rate	195	Namibia	Both	2506.39804196239	0.492812548000801	1678.64639321548
1316	1998	Ischemic heart disease	Prevalence	Rate	196	South Africa	Both	2974.26202794723	0.58443731296776	1619.03016020684
1317	1998	Ischemic heart disease	Prevalence	Rate	198	Zimbabwe	Both	2524.34068323948	0.441093134678486	1678.63176876663
1318	1998	Ischemic heart disease	Prevalence	Rate	200	Benin	Both	2283.26593754401	0.249376450881329	1871.20740481833
1319	1998	Ischemic heart disease	Prevalence	Rate	201	Burkina Faso	Both	2192.24347790415	0.158707048449452	1924.86818140813
1320	1998	Ischemic heart disease	Prevalence	Rate	202	Cameroon	Both	2171.41770759719	0.341197089780886	1678.63977613628
1321	1998	Ischemic heart disease	Prevalence	Rate	203	Cabo Verde	Both	2570.7527010608	0.338786069354652	1678.66720639001
1322	1998	Ischemic heart disease	Prevalence	Rate	204	Chad	Both	2449.49281932303	0.134090304250411	2002.12928985567
1323	1998	Ischemic heart disease	Prevalence	Rate	205	Côte d'Ivoire	Both	2619.98622922031	0.324712872541106	1678.80255928107
1324	1998	Ischemic heart disease	Prevalence	Rate	206	Gambia	Both	2666.82691692882	0.283946056199827	1751.48
1325	1998	Ischemic heart disease	Prevalence	Rate	207	Ghana	Both	2633.46907306465	0.414888532103537	1678.65645186013
1326	1998	Ischemic heart disease	Prevalence	Rate	208	Guinea	Both	2207.84065854812	0.208003382623507	1878.25212630036
1327	1998	Ischemic heart disease	Prevalence	Rate	209	Guinea-Bissau	Both	2357.00297545585	0.244371797123174	1871.13821109252
1328	1998	Ischemic heart disease	Prevalence	Rate	210	Liberia	Both	2424.06	0.219053854841174	1875.48870832697
1329	1998	Ischemic heart disease	Prevalence	Rate	211	Mali	Both	2129.24929696251	0.149986729501612	1956.62532840982
1330	1998	Ischemic heart disease	Prevalence	Rate	212	Mauritania	Both	2650.39638734897	0.377080249599675	1678.63110859363
1331	1998	Ischemic heart disease	Prevalence	Rate	213	Niger	Both	2153.27864699646	0.0965451528067399	2002.12782751751
1332	1998	Ischemic heart disease	Prevalence	Rate	214	Nigeria	Both	2454.47116250145	0.330263851422919	1678.64183452511
1333	1998	Ischemic heart disease	Prevalence	Rate	215	Sao Tome and Principe	Both	2511.66977907344	0.322519218688325	1678.90812268245
1334	1998	Ischemic heart disease	Prevalence	Rate	216	Senegal	Both	2780.94651703628	0.275995656114005	1761.92388401845
1335	1998	Ischemic heart disease	Prevalence	Rate	217	Sierra Leone	Both	2605.7633345422	0.218584312916824	1875.71762598805
1336	1998	Ischemic heart disease	Prevalence	Rate	218	Togo	Both	2484.04313933407	0.300022332903466	1697.85299594892
1337	1998	Ischemic heart disease	Prevalence	Rate	320	Cook Islands	Both	2906.93216453615	0.621202227562338	1211.18417201245
1338	1998	Ischemic heart disease	Prevalence	Rate	369	Nauru	Both	3058.32200860279	0.523885302498396	1678.65383488266
1339	1998	Ischemic heart disease	Prevalence	Rate	374	Niue	Both	2946.02668477332	0.627578934289331	1202.8432997947
1340	1998	Ischemic heart disease	Prevalence	Rate	435	South Sudan	Both	2269.7383900695	0.225788868984577	1873.10675820519
1341	1998	Ischemic heart disease	Prevalence	Rate	522	Sudan	Both	6683.16384579888	0.333087760646334	1678.7017491951
1342	1999	Ischemic heart disease	Prevalence	Rate	6	China	Both	2721.20224706455	0.540333688117168	1678.6250424594
1343	1999	Ischemic heart disease	Prevalence	Rate	10	Cambodia	Both	1680.62581379004	0.330224246107348	1678.64708590102
1344	1999	Ischemic heart disease	Prevalence	Rate	11	Indonesia	Both	2131.24149593247	0.529176329629629	1678.67081522236
1345	1999	Ischemic heart disease	Prevalence	Rate	12	Lao People's Democratic Republic	Both	1884.70644843689	0.315972615438411	1679.48280635524
1346	1999	Ischemic heart disease	Prevalence	Rate	13	Malaysia	Both	2628.28944792905	0.621724901078498	1215.06247097459
1347	1999	Ischemic heart disease	Prevalence	Rate	14	Maldives	Both	2091.45662200517	0.469338065717424	1678.64156836211
1348	1999	Ischemic heart disease	Prevalence	Rate	15	Myanmar	Both	2003.53303313693	0.36303773228042	1678.65538529194
1349	1999	Ischemic heart disease	Prevalence	Rate	16	Philippines	Both	2188.99131187154	0.542257968063782	1678.64963718684
1350	1999	Ischemic heart disease	Prevalence	Rate	17	Sri Lanka	Both	2321.96682937784	0.57763004764168	1678.68139668963
1351	1999	Ischemic heart disease	Prevalence	Rate	18	Thailand	Both	1826.19038493742	0.578854167794919	1678.65356488142
1352	1999	Ischemic heart disease	Prevalence	Rate	19	Timor-Leste	Both	1752.37992688735	0.339252140436899	1678.63420651378
1353	1999	Ischemic heart disease	Prevalence	Rate	20	Viet Nam	Both	1761.39578242141	0.48144577410536	1678.68118273711
1354	1999	Ischemic heart disease	Prevalence	Rate	22	Fiji	Both	3322.68165490489	0.583573942431191	1622.2604611171
1355	1999	Ischemic heart disease	Prevalence	Rate	23	Kiribati	Both	2979.19420036123	0.439692923227333	1678.63763386677
1356	1999	Ischemic heart disease	Prevalence	Rate	25	Micronesia (Federated States of)	Both	2798.79546770533	0.506663430751627	1678.63141300761
1357	1999	Ischemic heart disease	Prevalence	Rate	26	Papua New Guinea	Both	2693.24161487728	0.351250620970096	1678.65001982932
1358	1999	Ischemic heart disease	Prevalence	Rate	27	Samoa	Both	3119.13144241905	0.515409049865666	1678.63986120885
1359	1999	Ischemic heart disease	Prevalence	Rate	28	Solomon Islands	Both	2923.59611379006	0.351867191410364	1678.62277616708
1360	1999	Ischemic heart disease	Prevalence	Rate	29	Tonga	Both	3034.94592872144	0.541317019874755	1678.63164024712
1361	1999	Ischemic heart disease	Prevalence	Rate	30	Vanuatu	Both	3283.87122872602	0.388300526237242	1678.66858390128
1362	1999	Ischemic heart disease	Prevalence	Rate	33	Armenia	Both	3796.63839007957	0.574323064436665	1678.65526096577
1363	1999	Ischemic heart disease	Prevalence	Rate	34	Azerbaijan	Both	4073.62220514301	0.579192506195412	1678.6744360567
1364	1999	Ischemic heart disease	Prevalence	Rate	35	Georgia	Both	4326.27002212166	0.63027794625322	1184.75524030401
1365	1999	Ischemic heart disease	Prevalence	Rate	36	Kazakhstan	Both	4547.31788753341	0.64018048502742	1179.88082320722
1366	1999	Ischemic heart disease	Prevalence	Rate	37	Kyrgyzstan	Both	3593.98775345523	0.54286728228234	1678.66550488269
1367	1999	Ischemic heart disease	Prevalence	Rate	38	Mongolia	Both	4354.38549437434	0.520781189245005	1678.63592009338
1368	1999	Ischemic heart disease	Prevalence	Rate	39	Tajikistan	Both	3780.85266353968	0.46050561615396	1678.64688724881
1369	1999	Ischemic heart disease	Prevalence	Rate	40	Turkmenistan	Both	4214.56419785929	0.564716005636632	1678.65414396035
1370	1999	Ischemic heart disease	Prevalence	Rate	41	Uzbekistan	Both	4302.46084434574	0.549739390933737	1678.6660235823
1371	1999	Ischemic heart disease	Prevalence	Rate	43	Albania	Both	2999.15022430218	0.578295461805887	1678.64202639551
1372	1999	Ischemic heart disease	Prevalence	Rate	44	Bosnia and Herzegovina	Both	3158.2684863742	0.597997468748356	1574.69105106059
1373	1999	Ischemic heart disease	Prevalence	Rate	45	Bulgaria	Both	3650.55461540949	0.677446543282232	1102.28852361963
1374	1999	Ischemic heart disease	Prevalence	Rate	46	Croatia	Both	2752.99192066657	0.696636411104102	998.903380118839
[truncated: 3,394 more rows]

## Sheet: deaths
Frontier Analysis of Mortality Rates in the Belt and Road Countries
[truncated: 4,769 more rows]

[truncated: 1 more sheets: dalys]
